# Supplementary material for: A high density physical map of chromosome 1BL supports evolutionary studies, map-based cloning and sequencing in wheat
Source: Genome Biol. 2013 Jun 25;14(6):R64. doi: 10.1186/gb-2013-14-6-r64 (PMC4054855; doi:10.1186/gb-2013-14-6-r64)
Supplement: Additional file 1 — Information on the 5,489 markers assigned to the physical map of wheat chromosome 1BL. Table listing the marker name, the marker type, the names of the deletion bin,the ID of the BAC clones andthe name of the physical contigsto which the marker is assigned,the position (in cM) of the markerson the Chinese Spring ×RenanF2 genetic map,the order of the geneand the level of confidence in this order, the unigene length, the ID of the orthologous genes in rice, sorghum and Brachypodium and the gene islands number for the 1,161 genes assigned to the physical map of the wheat chromosome 1BL. [file gb-2013-14-6-r64-S1.XLSX]

## Sheet: Feuil1
Additional File 1. Information on the 5489 markers assigned to the physical map of the wheat chromosome 1BL.
marker name	marker type	deletion bin assignation	BAC clone name	physical contig name	position in the CSReF2 genetic map (cM)	genes ordered number	confidence of the gene order *	unigenes length (bp)	Brachypodium distachyon orthologous genes	Rice orthologous genes	Sorghum orthologous genes	syntenic genes with rice, brachypodium or sorghum	genes island number
Ta_S16219773	NimbleGen unigenes	Not assigned	TaaCsp1BL157C18,TaaCsp1BL172F03	ctg634	Not assigned	1	low	746	Bradi3g38240.1	Os01t0740650-00	No sorghum orthologous gene identified	no	238
Ta_S13131439	NimbleGen unigenes	Not assigned	TaaCsp1BL157C18,TaaCsp1BL172F03	ctg634	Not assigned	2	low	523	No B. distachyon orthologous gene identified	Os04t0545250-01	No sorghum orthologous gene identified	no	238
Ta_S17898497	NimbleGen unigenes	Not assigned	TaaCsp1BL077N24,TaaCsp1BL131G07	ctg657	Not assigned	3	high	1119	Bradi3g23167.1	Os10t0391100-01	Sb01g023540.1	yes	isolated gene
Ta_S17973179	NimbleGen unigenes	Not assigned	TaaCsp1BL217M09	ctg419	Not assigned	4	high	834	Bradi3g23230.2	No rice orthologous gene identified	Sb01g023260.3	yes	209
Ta_S13139071	NimbleGen unigenes	Not assigned	TaaCsp1BL217M09	ctg419	Not assigned	5	low	610	Bradi3g27007.1	Os03t0701100-03	No sorghum orthologous gene identified	yes	209
Ta_S26023368	NimbleGen unigenes	Not assigned	TaaCsp1BL127P02	ctg462	Not assigned	6	high	1091	Bradi2g30810.1	Os05t0306000-01	Sb09g012090.1	no	isolated gene
Ta_S26028837	NimbleGen unigenes	Not assigned	TaaCsp1BL126J15,TaaCsp1BL233L24,TaaCsp1BL202E23	ctg462	Not assigned	7	high	1027	Bradi3g26160.1	Os10t0396400-01	Sb01g023110.1	yes	277
Ta_S37872276	NimbleGen unigenes	Not assigned	TaaCsp1BL126J15,TaaCsp1BL233L24,TaaCsp1BL202E23	ctg462	Not assigned	8	high	644	Bradi3g26160.2	Os10t0396666-00	Sb09g006620.1	yes	277
Ta_S12947023	NimbleGen unigenes	Not assigned	TaaCsp1BL006I11	ctg582	Not assigned	9	low	694	Bradi2g42010.1	Os09t0255333-01	Sb07g025223.1	no	109
Ta_S17898731	NimbleGen unigenes	Not assigned	TaaCsp1BL006I11	ctg582	Not assigned	10	high	1215	Bradi3g26400.1	Os10t0412000-01	Sb01g022190.1	yes	109
Ta_S13238529	NimbleGen unigenes	Not assigned	TaaCsp1BL006I11	ctg582	Not assigned	11	low	497	Bradi2g57920.1	No rice orthologous gene identified	No sorghum orthologous gene identified	no	109
Ta_S17980750	NimbleGen unigenes	Not assigned	TaaCsp1BL006I11	ctg582	Not assigned	12	low	881	No B. distachyon orthologous gene identified	No rice orthologous gene identified	No sorghum orthologous gene identified	no	109
Ta_S16232241	NimbleGen unigenes	Not assigned	TaaCsp1BL218G06	ctg648	Not assigned	13	high	799	No B. distachyon orthologous gene identified	No rice orthologous gene identified	No sorghum orthologous gene identified	no	isolated gene
Ta_S22217940	NimbleGen unigenes	Not assigned	TaaCsp1BL111B04	ctg648	Not assigned	14	high	3050	Bradi3g27120.1	Os10t0430900-01	Sb01g046460.1	yes	isolated gene
Ta_S22370223	NimbleGen unigenes	Not assigned	TaaCsp1BL173I09	ctg385	Not assigned	15	high	867	Bradi3g27240.1	Os10t0437000-02	Sb01g021260.1	yes	isolated gene
Ta_S17889272	NimbleGen unigenes	Not assigned	TaaCsp1BL002B06,TaaCsp1BL132F01	ctg385	Not assigned	16	high	1081	Bradi3g27252.1	Os06t0300333-00	Sb01g021230.1	yes	isolated gene
Ta_S12984427	NimbleGen unigenes	Not assigned	TaaCsp1BL120M23,TaaCsp1BL100M19	ctg646	Not assigned	17	high	546	Bradi3g27380.1	Os10t0438100-00	Sb01g021160.1	yes	isolated gene
Ta_S32628058	NimbleGen unigenes	Not assigned	TaaCsp1BL112M07,TaaCsp1BL113H06	ctg646	Not assigned	18	high	452	Bradi3g27420.1	Os10t0438700-01	Sb01g021120.1	yes	isolated gene
Ta_S16058027	NimbleGen unigenes	Not assigned	TaaCsp1BL142B03	ctg445	Not assigned	19	high	698	Bradi3g27520.1	Os10t0440100-00	Sb01g021000.1	yes	isolated gene
Ta_S17987695	NimbleGen unigenes	Not assigned	TaaCsp1BL126M08	ctg445	Not assigned	20	high	1145	Bradi3g27550.1	No rice orthologous gene identified	No sorghum orthologous gene identified	yes	isolated gene
Ta_S22388180	NimbleGen unigenes	Not assigned	TaaCsp1BL176C02,TaaCsp1BL097C14	ctg445	Not assigned	21	high	872	Bradi3g27570.2	Os10t0441800-01	Sb01g046830.1	yes	isolated gene
Ta_S12914223	NimbleGen unigenes	Not assigned	TaaCsp1BL160D12	ctg253	Not assigned	22	low	500	Bradi5g10910.1	Os03t0620400-01	Sb08g019900.1	no	162
Ta_S13020093	NimbleGen unigenes	Not assigned	TaaCsp1BL160D12	ctg253	Not assigned	23	low	661	Bradi3g51370.1	No rice orthologous gene identified	Sb03g005120.1	no	162
Ta_S17971933	NimbleGen unigenes	Not assigned	TaaCsp1BL006O08	ctg253	Not assigned	24	high	827	No B. distachyon orthologous gene identified	No rice orthologous gene identified	No sorghum orthologous gene identified	no	162
Ta_S17983597	NimbleGen unigenes	Not assigned	TaaCsp1BL076A24	ctg253	Not assigned	25	high	834	Bradi3g27640.1	Os10t0442800-01	Sb01g020900.1	yes	isolated gene
Ta_S13161659	NimbleGen unigenes	Not assigned	TaaCsp1BL095D10,TaaCsp1BL181I10	ctg441	Not assigned	26	high	646	Bradi3g27730.1	Os10t0445600-01	Sb06g033090.1	yes	140
Ta_S32583725	NimbleGen unigenes	Not assigned	TaaCsp1BL095D10,TaaCsp1BL181I10	ctg441	Not assigned	27	high	852	Bradi3g27740.1	Os10t0446200-01	Sb01g020480.2	yes	140
Ta_S32602439	NimbleGen unigenes	Not assigned	TaaCsp1BL236L01	ctg441	Not assigned	28	high	855	No B. distachyon orthologous gene identified	No rice orthologous gene identified	No sorghum orthologous gene identified	no	142
Ta_S32683048	NimbleGen unigenes	Not assigned	TaaCsp1BL047B23,TaaCsp1BL200A23	ctg441	Not assigned	29	low	840	No B. distachyon orthologous gene identified	No rice orthologous gene identified	No sorghum orthologous gene identified	no	142
Ta_S26022663	NimbleGen unigenes	Not assigned	TaaCsp1BL047B23,TaaCsp1BL200A23	ctg441	Not assigned	30	low	1138	Bradi3g27700.1	Os10t0445400-01	Sb01g020530.1	yes	142
Ta_S17989933	NimbleGen unigenes	Not assigned	TaaCsp1BL105N13,TaaCsp1BL080C05	ctg441	Not assigned	31	high	1099	Bradi3g27900.1	Os10t0456800-01	Sb01g020210.1	yes	141
Ta_S37931405	NimbleGen unigenes	Not assigned	TaaCsp1BL105N13,TaaCsp1BL080C05	ctg441	Not assigned	32	low	545	Bradi1g74997.1	Os06t0205000-01	Sb06g019960.1	no	141
Ta_S17885783	NimbleGen unigenes	Not assigned	TaaCsp1BL097H17,TaaCsp1BL035H12	ctg162	Not assigned	33	high	925	Bradi3g27940.1	Os10t0457400-01	Sb01g020170.1	yes	115
Ta_S17898677	NimbleGen unigenes	Not assigned	TaaCsp1BL097H17,TaaCsp1BL035H12	ctg162	Not assigned	34	high	1137	Bradi3g27950.1	Os10t0457500-01	Sb01g020160.1	yes	115
Ta_S50384256	NimbleGen unigenes	Not assigned	TaaCsp1BL003A14	ctg543	Not assigned	35	high	689	Bradi3g27970.1	Os10t0457700-01	Sb04g001085.1	yes	33
Ta_S32582636	NimbleGen unigenes	Not assigned	TaaCsp1BL117B22,TaaCsp1BL221P02	ctg543	Not assigned	36	high	701	Bradi3g56680.1	Os04t0650200-01	Sb03g027670.1	no	33
Ta_S32736805	NimbleGen unigenes	Not assigned	TaaCsp1BL032K15	ctg543	Not assigned	37	high	618	No B. distachyon orthologous gene identified	No rice orthologous gene identified	No sorghum orthologous gene identified	no	isolated gene
Ta_S32610950	NimbleGen unigenes	Not assigned	TaaCsp1BL035L14,TaaCsp1BL186G24	ctg543	Not assigned	38	high	855	Bradi3g28060.1	Os10t0462800-01	Sb01g020020.1	yes	isolated gene
Ta_S15902598	NimbleGen unigenes	Not assigned	TaaCsp1BL062A11,TaaCsp1BL239K06	ctg543	Not assigned	39	high	712	Bradi1g72990.1	Os11t0567500-00	Sb03g017360.1	no	32
Ta_S17978812	NimbleGen unigenes	Not assigned	TaaCsp1BL062A11,TaaCsp1BL003H22,TaaCsp1BL239K06	ctg543	Not assigned	40	high	871	Bradi3g31637.1	Os03t0840800-01	Sb09g002290.1	no	32
Ta_S16216794	NimbleGen unigenes	Not assigned	TaaCsp1BL138I21	ctg616	Not assigned	41	low	705	Bradi3g56110.1	Os02t0826200-01	Sb04g037940.1	no	248
Ta_S32672703	NimbleGen unigenes	Not assigned	TaaCsp1BL138I21	ctg616	Not assigned	42	low	487	Bradi1g70320.1	Os01t0356800-00	No sorghum orthologous gene identified	no	248
Ta_S32560806	NimbleGen unigenes	Not assigned	TaaCsp1BL087O07,TaaCsp1BL138I21	ctg616	Not assigned	43	high	586	Bradi1g60050.1	Os10t0531700-00	Sb04g003020.1	no	248
Ta_S13011833	NimbleGen unigenes	Not assigned	TaaCsp1BL009F21	ctg616	Not assigned	44	low	163	No B. distachyon orthologous gene identified	No rice orthologous gene identified	No sorghum orthologous gene identified	no	249
Ta_S32570035	NimbleGen unigenes	Not assigned	TaaCsp1BL009F21	ctg616	Not assigned	45	high	933	Bradi4g31150.3	Os10t0464000-01	Sb09g030530.5	yes	249
Ta_S17978895	NimbleGen unigenes	Not assigned	TaaCsp1BL035N05,TaaCsp1BL207N10	ctg616	Not assigned	46	high	875	Bradi3g28150.2	Os10t0464100-01	Sb01g019930.1	yes	249
Ta_S12958642	NimbleGen unigenes	Not assigned	TaaCsp1BL035N05	ctg616	Not assigned	47	high	346	No B. distachyon orthologous gene identified	Os07t0133100-01	No sorghum orthologous gene identified	no	249
Ta_S17894744	NimbleGen unigenes	Not assigned	TaaCsp1BL032D10	ctg616	Not assigned	48	low	1198	Bradi1g75620.1	Os03t0141000-01	Sb01g019840.1	yes	247
Ta_S37947310	NimbleGen unigenes	Not assigned	TaaCsp1BL032D10	ctg616	Not assigned	49	low	738	Bradi1g52150.3	Os06t0103800-01	Sb10g000430.1	no	247
Ta_S17989401	NimbleGen unigenes	Not assigned	TaaCsp1BL017M15	ctg133	Not assigned	50	high	1106	Bradi2g12850.1	Os01t0362100-01	Sb03g014690.1	no	isolated gene
Ta_S12922894	NimbleGen unigenes	Not assigned	TaaCsp1BL119J17,TaaCsp1BL058O16	ctg133	Not assigned	51	high	1079	Bradi3g28340.1	Os10t0467600-01	Sb01g019730.1	yes	215
Ta_S22379310	NimbleGen unigenes	Not assigned	TaaCsp1BL119J17,TaaCsp1BL058O16	ctg133	Not assigned	52	high	912	Bradi3g28350.1	Os10t0467800-01	Sb01g019720.1	yes	215
Ta_S13200363	NimbleGen unigenes	Not assigned	TaaCsp1BL143K11,TaaCsp1BL027B18	ctg133	Not assigned	53	high	520	No B. distachyon orthologous gene identified	Os06t0665900-00	No sorghum orthologous gene identified	no	215
Ta_S37753464	NimbleGen unigenes	Not assigned	TaaCsp1BL160D03	ctg133	Not assigned	54	high	606	Bradi1g17430.1	Os07t0684100-01	No sorghum orthologous gene identified	no	214
Ta_S37811761	NimbleGen unigenes	Not assigned	TaaCsp1BL160D03,TaaCsp1BL184K21,TaaCsp1BL188N11	ctg133	Not assigned	55	high	719	Bradi1g33080.1	Os03t0729200-02	Sb03g002760.1	no	214
Ta_S13057742	NimbleGen unigenes	Not assigned	TaaCsp1BL010F03,TaaCsp1BL008K20	ctg72	Not assigned	56	high	754	Bradi3g28550.1	Os05t0299300-01	Sb01g019530.1	yes	isolated gene
Ta_S17973075	NimbleGen unigenes	Not assigned	TaaCsp1BL137B20	ctg72	Not assigned	57	high	899	Bradi3g28580.1	Os10t0473400-03	Sb01g019510.2	yes	isolated gene
Ta_S37941869	NimbleGen unigenes	Not assigned	TaaCsp1BL150G04,TaaCsp1BL108B04	ctg72	Not assigned	58	high	936	Bradi3g28605.1	Os02t0664200-01	Sb04g036540.1	yes	isolated gene
Ta_S13134947	NimbleGen unigenes	Not assigned	TaaCsp1BL136E17	ctg212	Not assigned	59	low	653	Bradi5g13737.1	Os03t0271800-01	Sb02g033225.1	no	12
Ta_S22384911	NimbleGen unigenes	Not assigned	TaaCsp1BL136E17	ctg212	Not assigned	60	high	838	Bradi3g28690.1	Os10t0475900-01	Sb01g019440.1	yes	12
Ta_S50382548	NimbleGen unigenes	Not assigned	TaaCsp1BL041E05	ctg446	Not assigned	61	high	835	Bradi3g28740.3	Os10t0476600-02	Sb01g019370.1	yes	isolated gene
Ta_S37808812	NimbleGen unigenes	Not assigned	TaaCsp1BL046H23	ctg446	Not assigned	62	high	745	No B. distachyon orthologous gene identified	Os07t0693100-02	Sb01g043830.1	no	isolated gene
Ta_S37790525	NimbleGen unigenes	Not assigned	TaaCsp1BL063F13	ctg283	Not assigned	63	high	736	Bradi3g28857.1	Os10t0478400-00	Sb01g019240.1	yes	isolated gene
Ta_S50385330	NimbleGen unigenes	Not assigned	TaaCsp1BL213M15	ctg283	Not assigned	64	low	940	No B. distachyon orthologous gene identified	No rice orthologous gene identified	Sb03g011500.1	no	199
Ta_S17977984	NimbleGen unigenes	Not assigned	TaaCsp1BL213M15	ctg283	Not assigned	65	low	822	Bradi3g15320.1	Os05t0127400-01	Sb01g019610.2	no	199
Ta_S22372435	NimbleGen unigenes	Not assigned	TaaCsp1BL213M15	ctg283	Not assigned	66	low	818	No B. distachyon orthologous gene identified	No rice orthologous gene identified	No sorghum orthologous gene identified	no	199
Ta_S32502947	NimbleGen unigenes	Not assigned	TaaCsp1BL025A24	ctg283	Not assigned	67	high	833	Bradi5g16980.1	Os12t0548300-01	Sb06g023840.1	no	isolated gene
Ta_S13137932	NimbleGen unigenes	Not assigned	TaaCsp1BL178C24,TaaCsp1BL001A03,TaaCsp1BL204A04,TaaCsp1BL008F07	ctg283	Not assigned	68	high	397	Bradi4g12610.1	Os11t0634500-00	Sb08g016310.1	no	200
Ta_S17887599	NimbleGen unigenes	Not assigned	TaaCsp1BL178C24,TaaCsp1BL001A03,TaaCsp1BL204A04	ctg283	Not assigned	69	high	927	Bradi2g36840.1	Os01t0776800-02	Sb03g041020.1	no	200
Ta_S17973058	NimbleGen unigenes	Not assigned	TaaCsp1BL136K04,TaaCsp1BL169H24	ctg283	Not assigned	70	low	862	No B. distachyon orthologous gene identified	No rice orthologous gene identified	Sb04g002940.1	no	198
Ta_S17888865	NimbleGen unigenes	Not assigned	TaaCsp1BL136K04,TaaCsp1BL169H24	ctg283	Not assigned	71	high	1069	Bradi3g28937.3	Os06t0116500-01	Sb01g019140.1	yes	198
Ta_S26028669	NimbleGen unigenes	Not assigned	TaaCsp1BL216I23	ctg186	Not assigned	72	high	1088	Bradi3g28950.1	Os10t0479900-01	Sb01g019130.1	yes	isolated gene
Ta_S37780818	NimbleGen unigenes	Not assigned	TaaCsp1BL026B23,TaaCsp1BL005E02	ctg529	Not assigned	73	high	917	Bradi3g28977.1	Os10t0480500-01	Sb01g019110.1	yes	isolated gene
Ta_S16208700	NimbleGen unigenes	Not assigned	TaaCsp1BL073P04	ctg529	Not assigned	74	high	697	No B. distachyon orthologous gene identified	No rice orthologous gene identified	No sorghum orthologous gene identified	no	isolated gene
Ta_S16267866	NimbleGen unigenes	Not assigned	TaaCsp1BL031L23	ctg529	Not assigned	75	high	698	Bradi3g55610.1	No rice orthologous gene identified	Sb05g021560.1	no	isolated gene
Ta_S37851198	NimbleGen unigenes	Not assigned	TaaCsp1BL028C11	ctg529	Not assigned	76	low	411	No B. distachyon orthologous gene identified	No rice orthologous gene identified	No sorghum orthologous gene identified	no	11
Ta_S17976748	NimbleGen unigenes	Not assigned	TaaCsp1BL028C11	ctg529	Not assigned	77	high	799	Bradi3g29017.1	Os10t0481450-01	Sb01g019076.1	yes	11
Ta_S18006298	NimbleGen unigenes	Not assigned	TaaCsp1BL175H03,TaaCsp1BL100B22	ctg574	Not assigned	78	high	1189	Bradi3g29087.1	Os10t0483000-01	Sb01g019040.1	yes	22
Ta_S12934649	NimbleGen unigenes	Not assigned	TaaCsp1BL175H03,TaaCsp1BL100B22	ctg574	Not assigned	79	low	712	Bradi4g01420.1	Os05t0575500-01	No sorghum orthologous gene identified	no	22
Ta_S13123056	NimbleGen unigenes	Not assigned	TaaCsp1BL100B22	ctg574	Not assigned	80	low	648	Bradi1g11780.1	Os03t0698350-00	Sb01g011170.1	no	22
Ta_S37892699	NimbleGen unigenes	Not assigned	TaaCsp1BL100B22	ctg574	Not assigned	81	low	456	No B. distachyon orthologous gene identified	Os01t0556400-01	No sorghum orthologous gene identified	no	22
Ta_S12988146	NimbleGen unigenes	Not assigned	TaaCsp1BL030K14	ctg574	Not assigned	82	high	697	Bradi3g29130.1	Os10t0483500-01	Sb01g019000.1	yes	22
Ta_S26023396	NimbleGen unigenes	Not assigned	TaaCsp1BL028L17,TaaCsp1BL106M01	ctg574	Not assigned	83	high	1112	Bradi3g29230.1	Os10t0484800-01	Sb01g018950.1	yes	22
Ta_S37945512	NimbleGen unigenes	Not assigned	TaaCsp1BL028L17,TaaCsp1BL106M01	ctg574	Not assigned	84	high	753	Bradi3g29240.1	Os10t0484900-00	Sb01g018940.1	yes	22
Ta_S22367675	NimbleGen unigenes	Not assigned	TaaCsp1BL028L17,TaaCsp1BL106M01	ctg574	Not assigned	85	high	827	Bradi3g29247.1	Os10t0485000-01	Sb01g018930.1	yes	22
Ta_S13168883	NimbleGen unigenes	Not assigned	TaaCsp1BL231L22	ctg574	Not assigned	86	low	615	Bradi1g35660.1	Os06t0625500-03	Sb10g024630.1	no	23
Ta_S13117735	NimbleGen unigenes	Not assigned	TaaCsp1BL231L22	ctg574	Not assigned	87	low	136	No B. distachyon orthologous gene identified	No rice orthologous gene identified	No sorghum orthologous gene identified	no	23
Ta_S22367069	NimbleGen unigenes	Not assigned	TaaCsp1BL223P04	ctg574	Not assigned	88	low	843	Bradi3g29160.1	Os10t0483900-01	Sb01g018990.1	yes	23
Ta_S32722380	NimbleGen unigenes	Not assigned	TaaCsp1BL150B20,TaaCsp1BL148F22	ctg574	Not assigned	89	high	609	Bradi1g43470.1	No rice orthologous gene identified	Sb09g001680.1	no	isolated gene
Ta_S37897112	NimbleGen unigenes	Not assigned	TaaCsp1BL034H10,TaaCsp1BL090L09	ctg268	Not assigned	90	high	758	Bradi3g29400.1	Os10t0487400-01	Sb01g018800.1	yes	isolated gene
Ta_S37942439	NimbleGen unigenes	Not assigned	TaaCsp1BL104D11,TaaCsp1BL053P17,TaaCsp1BL123D23	ctg268	Not assigned	91	high	887	Bradi1g36960.1	Os05t0185700-02	Sb09g018040.1	no	isolated gene
Ta_S12969204	NimbleGen unigenes	Not assigned	TaaCsp1BL010M11,TaaCsp1BL198B11,TaaCsp1BL038K23	ctg410	Not assigned	92	high	756	Bradi3g29530.3	Os01t0685500-01	Sb01g018700.1	yes	58
Ta_S22366126	NimbleGen unigenes	Not assigned	TaaCsp1BL198B11	ctg410	Not assigned	93	high	891	Bradi2g34230.1	Os10t0489301-00	Sb01g018690.1	yes	58
Ta_S26028020	NimbleGen unigenes	Not assigned	TaaCsp1BL216F09,TaaCsp1BL147C06,TaaCsp1BL035F11	ctg410	Not assigned	94	low	1134	Bradi1g60600.1	Os03t0393700-01	Sb01g033400.1	no	57
Ta_S32518879	NimbleGen unigenes	Not assigned	TaaCsp1BL216F09,TaaCsp1BL147C06,TaaCsp1BL035F11	ctg410	Not assigned	95	low	760	Bradi4g42430.1	Os02t0105800-01	Sb07g001470.1	no	57
Ta_S13192342	NimbleGen unigenes	Not assigned	TaaCsp1BL120N01	ctg438	Not assigned	96	low	556	No B. distachyon orthologous gene identified	No rice orthologous gene identified	Sb02g010626.1	no	53
Ta_S18006972	NimbleGen unigenes	Not assigned	TaaCsp1BL120N01	ctg438	Not assigned	97	high	1055	Bradi3g29710.1	Os10t0490800-00	Sb01g018490.1	yes	53
Ta_S32427668	NimbleGen unigenes	Not assigned	TaaCsp1BL001P24	ctg438	Not assigned	98	high	731	Bradi4g17167.2	No rice orthologous gene identified	No sorghum orthologous gene identified	no	54
Ta_S32538556	NimbleGen unigenes	Not assigned	TaaCsp1BL001P24,TaaCsp1BL130G08	ctg438	Not assigned	99	high	634	Bradi3g29740.1	Os10t0491900-01	Sb01g018460.1	yes	54
Ta_S37828029	NimbleGen unigenes	Not assigned	TaaCsp1BL001P24,TaaCsp1BL130G08	ctg438	Not assigned	100	low	666	Bradi3g29730.1	Os05t0160200-01	Sb09g004630.1	yes	54
Ta_S18012115	NimbleGen unigenes	Not assigned	TaaCsp1BL175G08,TaaCsp1BL082G23	ctg438	Not assigned	101	high	1086	Bradi3g29790.1	Os10t0492800-01	Sb01g018420.1	yes	52
Ta_S13194938	NimbleGen unigenes	Not assigned	TaaCsp1BL175G08	ctg438	Not assigned	102	high	540	Bradi3g29797.1	Os08t0547300-01	Sb04g025050.1	yes	52
Ta_S32496808	NimbleGen unigenes	Not assigned	TaaCsp1BL186K16,TaaCsp1BL209M14	ctg374	Not assigned	103	high	806	Bradi3g29830.1	Os10t0493900-01	Sb01g018390.1	yes	isolated gene
Ta_S37780719	NimbleGen unigenes	Not assigned	TaaCsp1BL063G18	ctg374	Not assigned	104	high	776	Bradi3g29847.1	Os10t0494300-01	Sb01g018360.1	yes	84
Ta_S26022726	NimbleGen unigenes	Not assigned	TaaCsp1BL021H13,TaaCsp1BL175G16	ctg374	Not assigned	105	high	1154	Bradi3g29861.1	Os10t0494800-01	Sb01g018340.1	yes	84
Ta_S37874620	NimbleGen unigenes	Not assigned	TaaCsp1BL208O20,TaaCsp1BL175G16	ctg374	Not assigned	106	low	239	No B. distachyon orthologous gene identified	No rice orthologous gene identified	No sorghum orthologous gene identified	no	84
Ta_S15902892	NimbleGen unigenes	Not assigned	TaaCsp1BL208O20,TaaCsp1BL175G16	ctg374	Not assigned	107	low	718	No B. distachyon orthologous gene identified	No rice orthologous gene identified	No sorghum orthologous gene identified	no	84
Ta_S32586866	NimbleGen unigenes	Not assigned	TaaCsp1BL178G03	ctg374	Not assigned	108	high	920	Bradi3g29870.1	Os10t0495000-01	Sb01g018300.1	yes	isolated gene
Ta_S12980845	NimbleGen unigenes	Not assigned	TaaCsp1BL089O08	ctg303	Not assigned	109	high	709	Bradi3g29960.1	Os10t0497900-01	Sb01g018190.1	yes	14
Ta_S26027004	NimbleGen unigenes	Not assigned	TaaCsp1BL089O08	ctg303	Not assigned	110	high	1140	Bradi3g29970.1	Os10t0498200-01	Sb05g003700.1	yes	14
Ta_S32689406	NimbleGen unigenes	Not assigned	TaaCsp1BL089O08	ctg303	Not assigned	111	high	903	Bradi3g29980.1	Os10t0498600-01	Sb08g016670.1	yes	14
Ta_S32562564	NimbleGen unigenes	Not assigned	TaaCsp1BL089O08,TaaCsp1BL048A23	ctg303	Not assigned	112	high	620	Bradi1g47737.1	Os06t0179200-01	Sb10g005340.1	no	14
Ta_S17989786	NimbleGen unigenes	Not assigned	TaaCsp1BL183A04	ctg303	Not assigned	113	high	1145	Bradi3g13690.1	No rice orthologous gene identified	Sb09g024730.2	no	13
Ta_S37901429	NimbleGen unigenes	Not assigned	TaaCsp1BL209F22,TaaCsp1BL020K16	ctg303	Not assigned	114	high	714	Bradi1g59850.2	Os03t0127500-00	Sb04g034270.1	no	13
Ta_S37782531	NimbleGen unigenes	Not assigned	TaaCsp1BL023L17,TaaCsp1BL031N10,TaaCsp1BL178J03	ctg303	Not assigned	115	high	732	Bradi2g50540.1	Os06t0210450-00	Sb07g025223.1	no	13
Ta_S37813548	NimbleGen unigenes	Not assigned	TaaCsp1BL132H11	ctg303	Not assigned	116	high	763	Bradi2g32200.1	Os02t0184400-01	No sorghum orthologous gene identified	no	isolated gene
Ta_S32604787	NimbleGen unigenes	Not assigned	TaaCsp1BL020N24	ctg484	Not assigned	117	high	468	Bradi3g60470.2	Os02t0829500-01	Sb02g025990.1	no	isolated gene
Ta_S32503636	NimbleGen unigenes	Not assigned	TaaCsp1BL052C01,TaaCsp1BL205M16	ctg484	Not assigned	118	high	908	Bradi4g16590.3	Os11t0649300-01	Sb05g025770.1	no	114
Ta_S32543323	NimbleGen unigenes	Not assigned	TaaCsp1BL161L19	ctg484	Not assigned	119	high	883	Bradi3g30080.1	Os10t0500700-01	Sb01g018010.2	yes	114
Ta_S32659441	NimbleGen unigenes	Not assigned	TaaCsp1BL172F17	ctg422	Not assigned	120	high	808	Bradi3g30150.1	Os10t0502000-01	Sb01g017890.1	yes	isolated gene
Ta_S22391661	NimbleGen unigenes	Not assigned	TaaCsp1BL003B23,TaaCsp1BL149F22	ctg621	Not assigned	121	high	826	Bradi3g30187.1	Os10t0502900-01	Sb01g017830.1	yes	isolated gene
Ta_S19225870	NimbleGen unigenes	Not assigned	TaaCsp1BL056L03	ctg621	Not assigned	122	high	668	Bradi3g30200.1	Os10t0503100-01	Sb04g033700.1	yes	221
Ta_S22379621	NimbleGen unigenes	Not assigned	TaaCsp1BL056L03	ctg621	Not assigned	123	high	850	Bradi3g30210.1	Os10t0503200-01	Sb01g017810.1	yes	221
Ta_S17986433	NimbleGen unigenes	Not assigned	TaaCsp1BL056L03	ctg621	Not assigned	124	low	1095	No B. distachyon orthologous gene identified	No rice orthologous gene identified	No sorghum orthologous gene identified	no	221
Ta_S32587926	NimbleGen unigenes	Not assigned	TaaCsp1BL190A17,TaaCsp1BL023C02	ctg621	Not assigned	125	high	896	Bradi3g30240.1	Os10t0503600-01	Sb01g017780.1	yes	220
Ta_S17894007	NimbleGen unigenes	Not assigned	TaaCsp1BL190A17,TaaCsp1BL023C02,TaaCsp1BL159N01	ctg621	Not assigned	126	high	1186	Bradi3g30250.1	Os10t0503700-01	Sb01g017770.1	yes	220
Ta_S22380157	NimbleGen unigenes	Not assigned	TaaCsp1BL043A15,TaaCsp1BL002E20,TaaCsp1BL213P11,TaaCsp1BL214D10	ctg621	Not assigned	127	high	859	Bradi3g30260.2	Os04t0533300-01	Sb01g049810.1	yes	220
Ta_S26024473	NimbleGen unigenes	Not assigned	TaaCsp1BL136A06,TaaCsp1BL134B18	ctg621	Not assigned	128	high	1149	Bradi3g30300.1	Os10t0505700-01	Sb01g017700.1	yes	isolated gene
Ta_S32656460	NimbleGen unigenes	Not assigned	TaaCsp1BL034K03,TaaCsp1BL098I10	ctg621	Not assigned	129	high	737	Bradi2g59360.4	Os12t0506500-01	Sb03g027910.2	no	isolated gene
Ta_S37862158	NimbleGen unigenes	Not assigned	TaaCsp1BL206C10	ctg621	Not assigned	130	high	788	Bradi2g19640.1	No rice orthologous gene identified	Sb09g025790.1	no	isolated gene
Ta_S32527837	NimbleGen unigenes	Not assigned	TaaCsp1BL045P04	ctg50	Not assigned	131	high	882	Bradi3g30390.1	Os10t0507800-02	Sb01g017590.1	yes	240
Ta_S22383924	NimbleGen unigenes	Not assigned	TaaCsp1BL045P04	ctg50	Not assigned	132	low	927	No B. distachyon orthologous gene identified	No rice orthologous gene identified	No sorghum orthologous gene identified	no	240
Ta_S17896925	NimbleGen unigenes	Not assigned	TaaCsp1BL152J12,TaaCsp1BL209F05	ctg50	Not assigned	133	high	1193	Bradi1g52200.1	Os06t0104300-01	Sb01g017580.1	yes	241
Ta_S32514758	NimbleGen unigenes	Not assigned	TaaCsp1BL178A10,TaaCsp1BL089B19	ctg50	Not assigned	134	high	813	Bradi3g52837.1	Os08t0564800-01	Sb02g005196.1	no	241
Ta_S32678877	NimbleGen unigenes	Not assigned	TaaCsp1BL005E04	ctg639	Not assigned	135	high	669	Bradi3g30710.2	Os11t0163100-01	Sb01g017430.1	yes	isolated gene
Ta_S13204741	NimbleGen unigenes	Not assigned	TaaCsp1BL111L09	ctg666	Not assigned	136	high	346	No B. distachyon orthologous gene identified	Os07t0621400-01	No sorghum orthologous gene identified	no	isolated gene
Ta_S32721843	NimbleGen unigenes	Not assigned	TaaCsp1BL187N18	ctg666	Not assigned	137	high	828	Bradi3g30647.1	Os06t0714200-01	Sb01g017320.1	yes	isolated gene
Ta_S13206692	NimbleGen unigenes	Not assigned	TaaCsp1BL085H09,TaaCsp1BL067D04	ctg666	Not assigned	138	low	634	Bradi3g44580.1	No rice orthologous gene identified	No sorghum orthologous gene identified	no	71
Ta_S17985717	NimbleGen unigenes	Not assigned	TaaCsp1BL085H09,TaaCsp1BL067D04	ctg666	Not assigned	139	high	1118	Bradi3g30630.1	Os10t0511400-01	Sb01g017300.1	yes	71
Ta_S17987773	NimbleGen unigenes	Not assigned	TaaCsp1BL103D14	ctg666	Not assigned	140	high	1101	Bradi3g30620.1	Os03t0112700-01	Sb01g017290.1	yes	isolated gene
Ta_S22372475	NimbleGen unigenes	Not assigned	TaaCsp1BL231K23	ctg666	Not assigned	141	high	853	Bradi3g30600.1	Os10t0512500-01	Sb01g017260.1	yes	72
Ta_S17887553	NimbleGen unigenes	Not assigned	TaaCsp1BL231K23	ctg666	Not assigned	142	high	928	Bradi3g30560.1	Os10t0512700-01	Sb01g017250.1	yes	72
Ta_S30065903	NimbleGen unigenes	Not assigned	TaaCsp1BL010M22,TaaCsp1BL020F09	ctg539	Not assigned	143	high	1729	Bradi3g30430.1	Os10t0115600-02	Sb01g039540.1	yes	isolated gene
Ta_S16261645	NimbleGen unigenes	Not assigned	TaaCsp1BL179P07,TaaCsp1BL069A23	ctg539	Not assigned	144	high	691	Bradi3g30457.1	Os03t0113500-01	Sb01g017120.1	yes	113
Ta_S16231009	NimbleGen unigenes	Not assigned	TaaCsp1BL179P07,TaaCsp1BL069A23	ctg539	Not assigned	145	low	698	No B. distachyon orthologous gene identified	Os02t0110700-02	No sorghum orthologous gene identified	no	113
Ta_S12906859	NimbleGen unigenes	Not assigned	TaaCsp1BL133P20	ctg482	Not assigned	146	high	970	Bradi3g30820.1	Os10t0516600-00	Sb01g017110.1	yes	isolated gene
Ta_S32698037	NimbleGen unigenes	Not assigned	TaaCsp1BL016O24	ctg482	Not assigned	147	high	767	Bradi4g16930.1	Os12t0480800-00	Sb05g020790.1	no	isolated gene
Ta_S32681450	NimbleGen unigenes	Not assigned	TaaCsp1BL036D13,TaaCsp1BL008J14	ctg405	Not assigned	148	high	867	Bradi3g31110.1	Os10t0518800-01	Sb01g016990.1	yes	157
Ta_S32609261	NimbleGen unigenes	Not assigned	TaaCsp1BL036D13,TaaCsp1BL008J14	ctg405	Not assigned	149	high	671	Bradi3g31120.1	Os10t0518900-01	Sb01g016980.1	yes	157
Ta_S12994066	NimbleGen unigenes	Not assigned	TaaCsp1BL046P23	ctg405	Not assigned	150	low	653	Bradi3g24740.1	No rice orthologous gene identified	No sorghum orthologous gene identified	no	156
Ta_S22372309	NimbleGen unigenes	Not assigned	TaaCsp1BL046P23	ctg405	Not assigned	151	low	879	Bradi4g05290.1	No rice orthologous gene identified	No sorghum orthologous gene identified	no	156
Ta_S22380786	NimbleGen unigenes	Not assigned	TaaCsp1BL046P23	ctg405	Not assigned	152	low	859	Bradi3g24750.1	Os10t0407000-01	Sb01g022290.1	no	156
Ta_S17893221	NimbleGen unigenes	Not assigned	TaaCsp1BL135O15	ctg659	Not assigned	153	high	1225	Bradi3g31370.1	Os10t0520600-02	Sb01g031330.1	yes	isolated gene
Ta_S13272330	NimbleGen unigenes	Not assigned	TaaCsp1BL087H17	ctg659	Not assigned	154	high	445	Bradi3g31397.1	Os07t0297300-00	Sb01g031290.1	yes	isolated gene
Ta_S12981702	NimbleGen unigenes	Not assigned	TaaCsp1BL212M03,TaaCsp1BL027M19	ctg664	Not assigned	155	high	772	No B. distachyon orthologous gene identified	No rice orthologous gene identified	No sorghum orthologous gene identified	no	232
Ta_S13202224	NimbleGen unigenes	Not assigned	TaaCsp1BL212M03	ctg664	Not assigned	156	high	550	Bradi3g31560.1	Os10t0522700-01	Sb09g025300.1	yes	232
Ta_S13149152	NimbleGen unigenes	Not assigned	TaaCsp1BL054P06,TaaCsp1BL007E19	ctg237	Not assigned	157	low	249	No B. distachyon orthologous gene identified	No rice orthologous gene identified	No sorghum orthologous gene identified	no	167
Ta_S32729164	NimbleGen unigenes	Not assigned	TaaCsp1BL054P06,TaaCsp1BL007E19	ctg237	Not assigned	158	low	780	Bradi3g30790.2	Os10t0508500-00	Sb01g017540.1	no	167
Ta_S37780850	NimbleGen unigenes	Not assigned	TaaCsp1BL054P06,TaaCsp1BL007E19	ctg237	Not assigned	159	low	844	Bradi3g30810.1	Os10t0508400-01	Sb01g017550.2	no	167
Ta_S32691294	NimbleGen unigenes	Not assigned	TaaCsp1BL063O09,TaaCsp1BL082M08	ctg237	Not assigned	160	high	776	Bradi3g22345.1	Os12t0109900-02	No sorghum orthologous gene identified	no	isolated gene
Ta_S32729309	NimbleGen unigenes	Not assigned	TaaCsp1BL012P05	ctg237	Not assigned	161	high	521	No B. distachyon orthologous gene identified	No rice orthologous gene identified	No sorghum orthologous gene identified	no	isolated gene
Ta_S18005978	NimbleGen unigenes	Not assigned	TaaCsp1BL211G10	ctg237	Not assigned	162	high	1114	Bradi1g73670.2	Os03t0169900-01	Sb01g045810.1	no	isolated gene
Ta_S22377686	NimbleGen unigenes	Not assigned	TaaCsp1BL062L04	ctg237	Not assigned	163	high	859	Bradi3g31440.1	Os10t0521400-01	Sb01g031250.1	yes	168
Ta_S32515841	NimbleGen unigenes	Not assigned	TaaCsp1BL062L04	ctg237	Not assigned	164	low	610	Bradi5g20940.3	No rice orthologous gene identified	Sb06g027830.1	no	168
Ta_S17984846	NimbleGen unigenes	Not assigned	TaaCsp1BL062L04	ctg237	Not assigned	165	high	1099	Bradi3g31460.1	Os10t0521600-01	Sb01g031230.1	yes	168
Ta_S37752550	NimbleGen unigenes	Not assigned	TaaCsp1BL062L04	ctg237	Not assigned	166	high	744	Bradi3g31480.1	Os10t0521700-01	Sb01g031220.1	yes	168
Ta_S17989625	NimbleGen unigenes	Not assigned	TaaCsp1BL071G13,TaaCsp1BL112O04	ctg326	Not assigned	167	high	1094	No B. distachyon orthologous gene identified	Os02t0688500-01	Sb09g002760.1	no	isolated gene
Ta_S32563787	NimbleGen unigenes	Not assigned	TaaCsp1BL190L24	ctg326	Not assigned	168	high	747	Bradi3g31860.1	Os10t0530500-01	Sb07g001950.1	yes	144
Ta_S17975031	NimbleGen unigenes	Not assigned	TaaCsp1BL021J11,TaaCsp1BL196E19,TaaCsp1BL060N24,TaaCsp1BL223P17	ctg326	Not assigned	169	high	860	Bradi3g31870.1	Os10t0530700-00	Sb01g030800.1	yes	144
Ta_S32690074	NimbleGen unigenes	Not assigned	TaaCsp1BL067J12	ctg326	Not assigned	170	high	650	Bradi5g19734.1	Os03t0750100-00	Sb03g032595.1	no	145
Ta_S13214550	NimbleGen unigenes	Not assigned	TaaCsp1BL102C24,TaaCsp1BL206J08	ctg326	Not assigned	171	high	521	Bradi3g31880.1	Os10t0530900-01	Sb01g030780.1	yes	145
Ta_S32701829	NimbleGen unigenes	Not assigned	TaaCsp1BL125H10,TaaCsp1BL184O20	ctg326	Not assigned	172	high	785	Bradi2g03160.1	No rice orthologous gene identified	No sorghum orthologous gene identified	no	145
Ta_S17879847	NimbleGen unigenes	Not assigned	TaaCsp1BL082A04	ctg326	Not assigned	173	high	890	Bradi2g17520.1	No rice orthologous gene identified	Sb01g026460.1	no	145
Ta_S17988436	NimbleGen unigenes	Not assigned	TaaCsp1BL087K22,TaaCsp1BL054C06	ctg119	Not assigned	174	high	1079	Bradi3g32010.1	Os10t0533900-01	Sb01g030660.1	yes	isolated gene
Ta_S32553997	NimbleGen unigenes	Not assigned	TaaCsp1BL150G05	ctg119	Not assigned	175	high	756	Bradi3g32020.1	Os10t0534100-02	Sb01g030650.1	yes	isolated gene
Ta_S32645424	NimbleGen unigenes	Not assigned	TaaCsp1BL058F15	ctg119	Not assigned	176	high	869	Bradi1g28847.1	Os07t0444000-02	Sb0073s002050.1	no	isolated gene
Ta_S16058160	NimbleGen unigenes	Not assigned	TaaCsp1BL177H15,TaaCsp1BL024L15	ctg119	Not assigned	177	high	2335	Bradi1g15800.1	Os03t0429800-03	Sb01g031520.2	no	isolated gene
Ta_S32588004	NimbleGen unigenes	Not assigned	TaaCsp1BL022E11	ctg119	Not assigned	178	high	890	No B. distachyon orthologous gene identified	No rice orthologous gene identified	No sorghum orthologous gene identified	no	isolated gene
Ta_S37886578	NimbleGen unigenes	Not assigned	TaaCsp1BL210N09,TaaCsp1BL174K01	ctg424	Not assigned	179	high	773	Bradi3g32340.1	Os10t0542900-01	Sb09g001210.1	yes	isolated gene
Ta_S32550407	NimbleGen unigenes	Not assigned	TaaCsp1BL067G10,TaaCsp1BL211B05	ctg184	Not assigned	180	high	777	Bradi3g32380.1	Os10t0544500-01	Sb01g030230.1	yes	263
Ta_S32601473	NimbleGen unigenes	Not assigned	TaaCsp1BL067G10,TaaCsp1BL211B05	ctg184	Not assigned	181	high	873	Bradi3g32390.1	Os02t0667500-01	Sb01g030220.1	yes	263
Ta_S16245523	NimbleGen unigenes	Not assigned	TaaCsp1BL076C16	ctg522	Not assigned	182	high	823	Bradi3g32457.1	Os10t0142500-01	Sb05g001915.1	yes	16
Ta_S16204571	NimbleGen unigenes	Not assigned	TaaCsp1BL023A10,TaaCsp1BL222B19	ctg522	Not assigned	183	high	720	Bradi3g32470.2	Os10t0544600-02	Sb01g030190.1	yes	16
Ta_S24513063	NimbleGen unigenes	Not assigned	TaaCsp1BL081A24,TaaCsp1BL154C16	ctg522	Not assigned	184	high	944	Bradi3g32550.1	Os10t0545700-03	Sb01g030120.1	yes	isolated gene
Ta_S37827944	NimbleGen unigenes	Not assigned	TaaCsp1BL172N07	ctg191	Not assigned	185	high	770	Bradi2g10760.1	Os01t0532700-01	Sb10g003210.1	no	isolated gene
Ta_S32592471	NimbleGen unigenes	Not assigned	TaaCsp1BL075H14	ctg191	Not assigned	186	high	871	Bradi3g32690.1	Os10t0546600-01	Sb01g030050.1	yes	isolated gene
Ta_S32605595	NimbleGen unigenes	Not assigned	TaaCsp1BL144B16,TaaCsp1BL045N23	ctg191	Not assigned	187	high	797	Bradi3g32630.1	No rice orthologous gene identified	Sb03g028300.1	yes	isolated gene
Ta_S32601620	NimbleGen unigenes	Not assigned	TaaCsp1BL061N05	ctg221	Not assigned	188	high	838	Bradi3g32830.2	Os05t0558400-01	Sb01g029750.2	yes	111
Ta_S22383932	NimbleGen unigenes	Not assigned	TaaCsp1BL061N05	ctg221	Not assigned	189	high	842	Bradi3g32840.1	Os10t0550000-01	Sb01g029740.1	yes	111
Ta_S17979953	NimbleGen unigenes	Not assigned	TaaCsp1BL129I03,TaaCsp1BL117C15,TaaCsp1BL017J07	ctg631	Not assigned	190	high	809	Bradi5g11810.1	Os12t0472800-01	Sb08g019190.1	no	30
Ta_S22384685	NimbleGen unigenes	Not assigned	TaaCsp1BL037D19	ctg631	Not assigned	191	low	935	Bradi3g56460.1	Os02t0725100-01	Sb04g029450.1	no	30
Ta_S22365919	NimbleGen unigenes	Not assigned	TaaCsp1BL037D19	ctg631	Not assigned	192	high	890	Bradi3g32970.1	Os10t0553300-01	Sb01g029590.1	yes	30
Ta_S22365009	NimbleGen unigenes	Not assigned	TaaCsp1BL059F04	ctg631	Not assigned	193	high	813	Bradi2g23460.1	Os07t0457100-00	Sb06g021550.1	no	isolated gene
Ta_S37807508	NimbleGen unigenes	Not assigned	TaaCsp1BL003I24,TaaCsp1BL082I07	ctg67	Not assigned	194	high	763	Bradi3g33060.1	Os04t0554600-00	Sb01g029450.1	yes	isolated gene
Ta_S26027071	NimbleGen unigenes	Not assigned	TaaCsp1BL018J01	ctg550	Not assigned	195	high	1086	Bradi3g33110.1	Os10t0555600-01	Sb01g029230.1	yes	119
Ta_S17980112	NimbleGen unigenes	Not assigned	TaaCsp1BL018J01	ctg550	Not assigned	196	low	903	No B. distachyon orthologous gene identified	No rice orthologous gene identified	No sorghum orthologous gene identified	no	119
Ta_S26027379	NimbleGen unigenes	Not assigned	TaaCsp1BL029C08	ctg550	Not assigned	197	high	1127	Bradi3g33160.1	Os10t0556100-02	Sb01g029230.1	yes	isolated gene
Ta_S37829212	NimbleGen unigenes	Not assigned	TaaCsp1BL180K10	ctg128	Not assigned	198	high	607	Bradi3g33210.1	Os10t0557800-01	Sb01g035820.1	yes	48
Ta_S17984981	NimbleGen unigenes	Not assigned	TaaCsp1BL018J19	ctg128	Not assigned	199	high	1151	Bradi3g33240.1	Os10t0559600-01	Sb01g029120.1	yes	48
Ta_S12980192	NimbleGen unigenes	Not assigned	TaaCsp1BL018J19	ctg128	Not assigned	200	high	741	Bradi3g33240.1	Os10t0559700-02	Sb01g029120.1	yes	48
Ta_S13184396	NimbleGen unigenes	Not assigned	TaaCsp1BL018J19	ctg128	Not assigned	201	low	530	No B. distachyon orthologous gene identified	No rice orthologous gene identified	No sorghum orthologous gene identified	no	48
Ta_S16228655	NimbleGen unigenes	Not assigned	TaaCsp1BL091M17,TaaCsp1BL175B22	ctg399	Not assigned	202	high	695	Bradi3g33370.1	Os01t0736400-02	Sb01g029060.1	yes	isolated gene
Ta_S33259549	NimbleGen unigenes	Not assigned	TaaCsp1BL059A03,TaaCsp1BL060A11	ctg399	Not assigned	203	high	599	Bradi3g33410.1	Os10t0561800-01	Sb01g029000.1	yes	217
Ta_S12892089	NimbleGen unigenes	Not assigned	TaaCsp1BL060A11	ctg399	Not assigned	204	high	546	Bradi3g33420.1	Os10t0562000-01	Sb01g028990.1	yes	217
Ta_S37816192	NimbleGen unigenes	Not assigned	TaaCsp1BL060A11	ctg399	Not assigned	205	low	776	Bradi3g34480.1	Os12t0566000-02	Sb08g018440.2	no	217
Ta_S32718965	NimbleGen unigenes	Not assigned	TaaCsp1BL155A21	ctg399	Not assigned	206	high	902	Bradi2g57070.1	No rice orthologous gene identified	No sorghum orthologous gene identified	no	isolated gene
Ta_S32724058	NimbleGen unigenes	Not assigned	TaaCsp1BL174L16	ctg399	Not assigned	207	high	879	Bradi3g33430.1	Os10t0561900-02	Sb01g028980.1	yes	isolated gene
Ta_S15879792	NimbleGen unigenes	Not assigned	TaaCsp1BL217O20,TaaCsp1BL140H10	ctg399	Not assigned	208	high	565	Bradi3g33460.1	Os10t0562500-01	Sb01g028900.1	yes	isolated gene
Ta_S17988934	NimbleGen unigenes	Not assigned	TaaCsp1BL160B14	ctg292	Not assigned	209	high	1054	Bradi3g33500.1	Os10t0563000-01	Sb01g028940.1	yes	isolated gene
Ta_S21612078	NimbleGen unigenes	Not assigned	TaaCsp1BL234I04,TaaCsp1BL185B19	ctg292	Not assigned	210	low	329	No B. distachyon orthologous gene identified	No rice orthologous gene identified	Sb01g017830.1	no	225
Ta_S32684723	NimbleGen unigenes	Not assigned	TaaCsp1BL234I04,TaaCsp1BL185B19	ctg292	Not assigned	211	high	753	Bradi3g33530.1	Os10t0563400-01	Sb01g028860.1	yes	225
Ta_S12996644	NimbleGen unigenes	Not assigned	TaaCsp1BL215K20,TaaCsp1BL004I22	ctg206	Not assigned	212	high	529	Bradi3g33630.1	Os10t0564200-01	Sb01g028790.1	yes	242
Ta_S13160606	NimbleGen unigenes	Not assigned	TaaCsp1BL215K20,TaaCsp1BL004I22	ctg206	Not assigned	213	low	504	No B. distachyon orthologous gene identified	Os03t0785401-00	No sorghum orthologous gene identified	no	242
Ta_S32639769	NimbleGen unigenes	Not assigned	TaaCsp1BL215K20,TaaCsp1BL004I22	ctg206	Not assigned	214	high	699	Bradi3g34110.1	Os06t0219600-01	Sb01g028780.1	yes	242
Ta_S37826263	NimbleGen unigenes	Not assigned	TaaCsp1BL215K20,TaaCsp1BL004I22	ctg206	Not assigned	215	high	761	Bradi3g33650.1	Os10t0564400-01	Sb01g028770.1	yes	242
Ta_S32604793	NimbleGen unigenes	Not assigned	TaaCsp1BL038H04,TaaCsp1BL010B12,TaaCsp1BL062L19	ctg206	Not assigned	216	high	572	Bradi1g53380.1	Os02t0526700-00	Sb05g017720.1	no	isolated gene
Ta_S22372275	NimbleGen unigenes	Not assigned	TaaCsp1BL107M01	ctg457	Not assigned	217	low	825	No B. distachyon orthologous gene identified	Os05t0392050-00	Sb02g010516.1	no	117
Ta_S18008091	NimbleGen unigenes	Not assigned	TaaCsp1BL107M01	ctg457	Not assigned	218	high	1024	Bradi3g33770.1	Os10t0566700-00	Sb01g028650.1	yes	117
Ta_S17885953	NimbleGen unigenes	Not assigned	TaaCsp1BL107M01,TaaCsp1BL087F13	ctg457	Not assigned	219	low	863	Bradi3g33820.1	Os01t0378250-00	Sb04g007900.1	yes	117
Ta_S32545943	NimbleGen unigenes	Not assigned	TaaCsp1BL107M01,TaaCsp1BL087F13	ctg457	Not assigned	220	high	856	Bradi3g33810.1	Os10t0567000-01	Sb01g028580.1	yes	117
Ta_S17984515	NimbleGen unigenes	Not assigned	TaaCsp1BL091D04,TaaCsp1BL219K18	ctg382	Not assigned	221	high	1100	Bradi3g33900.1	Os03t0379100-01	Sb01g028510.2	yes	isolated gene
Ta_S32653520	NimbleGen unigenes	Not assigned	TaaCsp1BL214J03	ctg382	Not assigned	222	high	786	Bradi4g01700.1	Os10t0462300-01	Sb01g029680.1	no	isolated gene
Ta_S15881699	NimbleGen unigenes	Not assigned	TaaCsp1BL087F19,TaaCsp1BL196B11	ctg382	Not assigned	223	high	777	Bradi3g33860.1	Os06t0562600-01	Sb10g022220.1	yes	isolated gene
Ta_S12995331	NimbleGen unigenes	Not assigned	TaaCsp1BL040A10	ctg380	Not assigned	224	high	378	Bradi2g60750.1	No rice orthologous gene identified	Sb03g030710.1	no	isolated gene
Ta_S17989515	NimbleGen unigenes	Not assigned	TaaCsp1BL083C06	ctg380	Not assigned	225	high	1193	Bradi3g34030.1	Os10t0572900-02	Sb01g028400.2	yes	isolated gene
Ta_S50378304	NimbleGen unigenes	Not assigned	TaaCsp1BL144L23	ctg597	Not assigned	226	high	809	Bradi1g60510.1	Os03t0395300-01	Sb01g033310.1	no	isolated gene
Ta_S32511373	NimbleGen unigenes	Not assigned	TaaCsp1BL123E02,TaaCsp1BL091H03	ctg597	Not assigned	227	high	821	Bradi3g34540.1	Os10t0579100-01	Sb01g027810.1	yes	isolated gene
Ta_S17888652	NimbleGen unigenes	Not assigned	TaaCsp1BL006E17	ctg564	Not assigned	228	high	1143	Bradi3g34550.1	Os10t0579200-01	Sb01g027800.1	yes	133
Ta_S17898291	NimbleGen unigenes	Not assigned	TaaCsp1BL006E17,TaaCsp1BL044J21	ctg564	Not assigned	229	high	1154	Bradi3g34557.2	Os10t0579300-01	Sb01g027790.2	yes	133
Ta_S37826382	NimbleGen unigenes	Not assigned	TaaCsp1BL132N17,TaaCsp1BL071M19,TaaCsp1BL044J21	ctg564	Not assigned	230	high	864	Bradi3g34580.1	Os10t0579500-01	Sb01g027760.1	yes	133
Ta_S26027328	NimbleGen unigenes	Not assigned	TaaCsp1BL053K07	ctg564	Not assigned	231	high	1149	Bradi3g34590.1	Os10t0579600-01	Sb01g027740.1	yes	132
Ta_S17984577	NimbleGen unigenes	Not assigned	TaaCsp1BL053K07	ctg564	Not assigned	232	high	1083	Bradi3g34600.1	Os10t0579800-01	Sb01g027730.1	yes	132
Ta_S32429716	NimbleGen unigenes	Not assigned	TaaCsp1BL038P13,TaaCsp1BL174D16	ctg564	Not assigned	233	high	785	Bradi3g21660.1	Os05t0190000-00	No sorghum orthologous gene identified	no	isolated gene
Ta_S32594952	NimbleGen unigenes	Not assigned	TaaCsp1BL208D18,TaaCsp1BL144P05	ctg32	Not assigned	234	high	895	Bradi2g39070.1	No rice orthologous gene identified	No sorghum orthologous gene identified	no	isolated gene
Ta_S18009861	NimbleGen unigenes	Not assigned	TaaCsp1BL023O04,TaaCsp1BL073K19	ctg32	Not assigned	235	high	1066	Bradi3g21610.1	Os10t0580900-02	Sb01g027670.1	yes	isolated gene
Ta_S32603553	NimbleGen unigenes	Not assigned	TaaCsp1BL110D04	ctg18	Not assigned	236	high	807	Bradi3g01080.1	Os01t0589900-00	Sb01g034240.1	no	isolated gene
Ta_S13137726	NimbleGen unigenes	Not assigned	TaaCsp1BL213O19,TaaCsp1BL024M24	ctg18	Not assigned	237	high	432	No B. distachyon orthologous gene identified	Os02t0657000-01	No sorghum orthologous gene identified	no	isolated gene
Ta_S18006888	NimbleGen unigenes	Not assigned	TaaCsp1BL004B05,TaaCsp1BL006I06,TaaCsp1BL107N02,TaaCsp1BL146L09	ctg18	Not assigned	238	high	1108	Bradi3g21597.1	Os04t0218400-00	Sb01g027660.1	yes	130
Ta_S26027729	NimbleGen unigenes	Not assigned	TaaCsp1BL004B05,TaaCsp1BL107N02,TaaCsp1BL146L09	ctg18	Not assigned	239	high	1163	Bradi3g16377.1	Os04t0218701-00	Sb01g027630.1	yes	130
Ta_S26028216	NimbleGen unigenes	Not assigned	TaaCsp1BL167F05	ctg517	Not assigned	240	high	1092	Bradi2g25470.1	Os07t0495150-00	Sb01g030075.1	no	49
Ta_S17883823	NimbleGen unigenes	Not assigned	TaaCsp1BL167F05,TaaCsp1BL079J20	ctg517	Not assigned	241	high	881	Bradi2g30170.3	Os05t0346100-01	Sb09g016140.1	yes	49
Ta_S26026662	NimbleGen unigenes	Not assigned	TaaCsp1BL229D08,TaaCsp1BL142G04	ctg517	Not assigned	242	high	1072	Bradi2g40720.1	Os05t0346400-01	Sb09g016210.1	yes	isolated gene
Ta_S37892855	NimbleGen unigenes	Not assigned	TaaCsp1BL109L12	ctg517	Not assigned	243	high	642	Bradi3g34410.1	Os10t0575600-01	Sb01g028160.1	no	isolated gene
Ta_S37833110	NimbleGen unigenes	Not assigned	TaaCsp1BL027K22	ctg517	Not assigned	244	high	785	Bradi4g44850.1	Os05t0346800-00	Sb09g016240.1	yes	isolated gene
Ta_S17987482	NimbleGen unigenes	Not assigned	TaaCsp1BL144H23,TaaCsp1BL136M11	ctg579	Not assigned	245	low	1150	Bradi1g31850.1	Os06t0665000-02	Sb10g026560.1	no	204
Ta_S17976417	NimbleGen unigenes	Not assigned	TaaCsp1BL144H23,TaaCsp1BL136M11	ctg579	Not assigned	246	high	812	Bradi2g29110.1	Os05t0347400-01	Sb09g016440.1	yes	204
Ta_S13128346	NimbleGen unigenes	Not assigned	TaaCsp1BL144H23,TaaCsp1BL136M11	ctg579	Not assigned	247	low	528	No B. distachyon orthologous gene identified	No rice orthologous gene identified	No sorghum orthologous gene identified	no	204
Ta_S32697687	NimbleGen unigenes	Not assigned	TaaCsp1BL021J10,TaaCsp1BL121K02	ctg579	Not assigned	248	low	912	Bradi4g00730.1	Os05t0353400-01	Sb09g016470.1	yes	isolated gene
Ta_S16255939	NimbleGen unigenes	Not assigned	TaaCsp1BL022C08,TaaCsp1BL070F14	ctg579	Not assigned	249	high	675	Bradi4g42850.2	Os05t0352800-01	Sb06g026730.1	yes	203
Ta_S32551211	NimbleGen unigenes	Not assigned	TaaCsp1BL022C08,TaaCsp1BL070F14	ctg579	Not assigned	250	high	743	Bradi2g29350.1	Os05t0353300-00	Sb09g016480.1	yes	203
Ta_S22383155	NimbleGen unigenes	Not assigned	TaaCsp1BL070F14	ctg579	Not assigned	251	high	835	Bradi1g56620.1	No rice orthologous gene identified	Sb09g016510.1	yes	203
Ta_S12907175	NimbleGen unigenes	Not assigned	TaaCsp1BL181E09,TaaCsp1BL070F14	ctg579	Not assigned	252	low	872	Bradi2g29550.1	Os05t0351500-01	Sb09g016520.1	yes	203
Ta_S32418944	NimbleGen unigenes	Not assigned	TaaCsp1BL181E09,TaaCsp1BL070F14	ctg579	Not assigned	253	low	1769	Bradi3g10250.1	Os02t0276500-01	Sb04g010660.1	no	203
Ta_S18012616	NimbleGen unigenes	Not assigned	TaaCsp1BL074P12	ctg579	Not assigned	254	high	1058	Bradi2g28680.2	Os05t0350500-01	Sb09g016610.1	yes	isolated gene
Ta_S17987084	NimbleGen unigenes	Not assigned	TaaCsp1BL175E12	ctg297	Not assigned	255	high	1068	Bradi1g33130.1	Os05t0349500-01	Sb03g032040.1	yes	isolated gene
Ta_S16057909	NimbleGen unigenes	Not assigned	TaaCsp1BL136C08	ctg297	Not assigned	256	high	1820	Bradi2g28450.4	Os05t0349200-01	Sb09g016850.1	yes	219
Ta_S37909913	NimbleGen unigenes	Not assigned	TaaCsp1BL136C08	ctg297	Not assigned	257	low	865	Bradi2g21490.1	Os10t0537600-01	Sb09g020160.1	no	219
Ta_S12951298	NimbleGen unigenes	Not assigned	TaaCsp1BL106N23	ctg297	Not assigned	258	high	537	Bradi2g28400.1	Os05t0354400-01	Sb09g017080.1	yes	218
Ta_S37761438	NimbleGen unigenes	Not assigned	TaaCsp1BL106N23	ctg297	Not assigned	259	high	611	Bradi2g28400.1	Os07t0693600-01	Sb09g017080.1	yes	218
Ta_S37943295	NimbleGen unigenes	Not assigned	TaaCsp1BL050K17	ctg158	Not assigned	260	high	801	Bradi2g28390.1	Os05t0355200-00	Sb09g017100.1	yes	182
Ta_S22373727	NimbleGen unigenes	Not assigned	TaaCsp1BL061P24,TaaCsp1BL165A20	ctg158	Not assigned	261	high	837	Bradi3g33070.1	Os10t0554900-01	Sb01g029410.1	no	182
Ta_S16264474	NimbleGen unigenes	Not assigned	TaaCsp1BL174M11,TaaCsp1BL113A08	ctg158	Not assigned	262	high	708	No B. distachyon orthologous gene identified	No rice orthologous gene identified	No sorghum orthologous gene identified	no	182
Ta_S26026458	NimbleGen unigenes	Not assigned	TaaCsp1BL121E08,TaaCsp1BL136I04	ctg158	Not assigned	263	high	1191	Bradi4g24635.1	Os01t0304000-01	Sb09g017140.1	yes	isolated gene
Ta_S31823490	NimbleGen unigenes	Not assigned	TaaCsp1BL013A12	ctg158	Not assigned	264	high	1010	Bradi2g17982.1	Os05t0543600-01	Sb09g027200.1	no	isolated gene
Ta_S16198033	NimbleGen unigenes	Not assigned	TaaCsp1BL047P15,TaaCsp1BL205M02	ctg158	Not assigned	265	high	710	Bradi2g28087.1	Os01t0279000-01	Sb09g017520.1	yes	183
Ta_S32691724	NimbleGen unigenes	Not assigned	TaaCsp1BL047P15,TaaCsp1BL205M02	ctg158	Not assigned	266	low	715	No B. distachyon orthologous gene identified	Os07t0416700-00	No sorghum orthologous gene identified	no	183
Ta_S22379800	NimbleGen unigenes	Not assigned	TaaCsp1BL135F17	ctg158	Not assigned	267	high	936	Bradi2g28060.1	Os05t0357800-01	Sb09g017530.1	yes	183
Ta_S26024191	NimbleGen unigenes	Not assigned	TaaCsp1BL135F17	ctg158	Not assigned	268	high	1166	Bradi2g28040.2	Os05t0358000-02	Sb09g017540.1	yes	183
Ta_S18009952	NimbleGen unigenes	Not assigned	TaaCsp1BL132L24,TaaCsp1BL163J02	ctg439	Not assigned	269	high	1111	Bradi3g42937.1	Os05t0358200-01	Sb01g019690.1	yes	184
Ta_S22373267	NimbleGen unigenes	Not assigned	TaaCsp1BL173L08,TaaCsp1BL132L24	ctg439	Not assigned	270	high	869	Bradi2g28007.1	Os05t0235300-01	Sb09g017790.1	yes	184
Ta_S17890570	NimbleGen unigenes	Not assigned	TaaCsp1BL079E15,TaaCsp1BL089F05	ctg678	Not assigned	271	high	1120	Bradi2g27947.1	Os09t0421300-01	Sb09g017830.1	yes	isolated gene
Ta_S32559472	NimbleGen unigenes	Not assigned	TaaCsp1BL180N02	ctg151	Not assigned	272	high	836	Bradi2g27790.2	Os05t0366300-01	Sb09g018170.1	yes	127
Ta_S32424901	NimbleGen unigenes	Not assigned	TaaCsp1BL043F23,TaaCsp1BL081I24	ctg151	Not assigned	273	high	841	Bradi2g27770.1	Os05t0366600-01	Sb09g018180.2	yes	127
Ta_S22369519	NimbleGen unigenes	Not assigned	TaaCsp1BL134M01,TaaCsp1BL213J09	ctg151	Not assigned	274	high	826	Bradi2g46770.1	Os01t0877450-00	Sb10g004740.1	no	isolated gene
Ta_S37825251	NimbleGen unigenes	Not assigned	TaaCsp1BL205N01	ctg151	Not assigned	275	low	270	Bradi1g13250.1	No rice orthologous gene identified	Sb05g025945.1	no	129
Ta_S32600591	NimbleGen unigenes	Not assigned	TaaCsp1BL205N01	ctg151	Not assigned	276	low	824	Bradi2g60240.1	No rice orthologous gene identified	Sb03g003600.1	no	129
Ta_S16234732	NimbleGen unigenes	Not assigned	TaaCsp1BL024J18,TaaCsp1BL207G22	ctg151	Not assigned	277	high	669	No B. distachyon orthologous gene identified	No rice orthologous gene identified	No sorghum orthologous gene identified	no	isolated gene
Ta_S32641391	NimbleGen unigenes	Not assigned	TaaCsp1BL008K09	ctg151	Not assigned	278	high	842	No B. distachyon orthologous gene identified	Os02t0148700-01	Sb09g001540.1	no	isolated gene
Ta_S17893230	NimbleGen unigenes	Not assigned	TaaCsp1BL174J21	ctg151	Not assigned	279	high	1237	Bradi3g10280.1	Os04t0488000-01	Sb05g022240.1	no	isolated gene
Ta_S37843673	NimbleGen unigenes	Not assigned	TaaCsp1BL220C13	ctg151	Not assigned	280	low	801	Bradi1g21530.1	Os12t0443101-01	Sb10g009468.1	no	128
Ta_S37784505	NimbleGen unigenes	Not assigned	TaaCsp1BL220C13	ctg151	Not assigned	281	high	548	Bradi2g27440.1	Os05t0370000-01	Sb09g021880.1	yes	128
Ta_S37948029	NimbleGen unigenes	Not assigned	TaaCsp1BL175K23,TaaCsp1BL128D18	ctg151	Not assigned	282	high	786	No B. distachyon orthologous gene identified	No rice orthologous gene identified	No sorghum orthologous gene identified	no	isolated gene
Ta_S37755959	NimbleGen unigenes	Not assigned	TaaCsp1BL159P13	ctg361	Not assigned	283	high	727	Bradi2g27370.1	Os05t0371600-01	Sb09g018470.1	yes	isolated gene
Ta_S17986485	NimbleGen unigenes	Not assigned	TaaCsp1BL030L17,TaaCsp1BL031D01	ctg259	Not assigned	284	high	1098	Bradi2g27360.1	Os05t0372000-01	Sb09g018480.1	yes	42
Ta_S17984304	NimbleGen unigenes	Not assigned	TaaCsp1BL030L17	ctg259	Not assigned	285	low	1021	Bradi1g19900.1	Os05t0286200-01	No sorghum orthologous gene identified	no	42
Ta_S15880818	NimbleGen unigenes	Not assigned	TaaCsp1BL030L17	ctg259	Not assigned	286	high	774	Bradi2g27350.1	Os05t0372100-05	Sb09g018500.1	yes	42
Ta_S17892009	NimbleGen unigenes	Not assigned	TaaCsp1BL048B22,TaaCsp1BL047A05	ctg259	Not assigned	287	low	879	Bradi3g50480.1	Os01t0726700-01	Sb01g046510.1	no	44
Ta_S24513090	NimbleGen unigenes	Not assigned	TaaCsp1BL048B22,TaaCsp1BL047A05	ctg259	Not assigned	288	high	954	Bradi2g27340.1	Os05t0372400-01	Sb09g018520.1	yes	44
Ta_S17985554	NimbleGen unigenes	Not assigned	TaaCsp1BL020A20,TaaCsp1BL120K09	ctg259	Not assigned	289	high	1108	Bradi2g27267.1	Os05t0373300-01	Sb09g018600.1	yes	44
Ta_S37817408	NimbleGen unigenes	Not assigned	TaaCsp1BL208M16	ctg259	Not assigned	290	high	778	Bradi2g27260.1	Os05t0373400-01	Sb09g018610.1	yes	43
Ta_S32533201	NimbleGen unigenes	Not assigned	TaaCsp1BL208M16	ctg259	Not assigned	291	high	789	Bradi2g27250.1	Os05t0373500-00	Sb09g018620.1	yes	43
Ta_S14833161	NimbleGen unigenes	Not assigned	TaaCsp1BL127H18	ctg499	Not assigned	292	high	843	Bradi5g05668.1	Os01t0685800-02	Sb09g027790.2	no	isolated gene
Ta_S32601282	NimbleGen unigenes	Not assigned	TaaCsp1BL012M13,TaaCsp1BL001I01,TaaCsp1BL177F16	ctg499	Not assigned	293	high	889	Bradi2g27110.1	Os01t0945800-01	Sb03g045590.3	yes	152
Ta_S32587924	NimbleGen unigenes	Not assigned	TaaCsp1BL012M13,TaaCsp1BL001I01,TaaCsp1BL177F16	ctg499	Not assigned	294	high	882	Bradi2g27097.1	Os05t0376600-01	Sb09g018780.1	yes	152
Ta_S12872729	NimbleGen unigenes	Not assigned	TaaCsp1BL172K19,TaaCsp1BL066K07	ctg266	Not assigned	295	high	600	Bradi2g58190.1	Os11t0706200-00	No sorghum orthologous gene identified	no	isolated gene
Ta_S17889303	NimbleGen unigenes	Not assigned	TaaCsp1BL008M14,TaaCsp1BL187M09	ctg266	Not assigned	296	high	1079	Bradi1g52510.1	Os07t0420700-01	Sb02g010060.1	no	isolated gene
Ta_S16244908	NimbleGen unigenes	Not assigned	TaaCsp1BL147B08,TaaCsp1BL093J11	ctg266	Not assigned	297	high	770	Bradi2g27020.1	Os05t0381700-01	Sb03g009030.1	yes	isolated gene
Ta_S26025045	NimbleGen unigenes	Not assigned	TaaCsp1BL033P18,TaaCsp1BL057L01	ctg266	Not assigned	298	high	1127	Bradi2g26760.1	Os05t0382600-01	Sb09g018970.1	yes	230
Ta_S18006992	NimbleGen unigenes	Not assigned	TaaCsp1BL033P18	ctg266	Not assigned	299	high	1093	Bradi2g26780.2	Os05t0383000-02	Sb09g018990.1	yes	230
Ta_S32495760	NimbleGen unigenes	Not assigned	TaaCsp1BL033M12	ctg266	Not assigned	300	low	767	Bradi2g26790.1	Os05t0383100-01	Sb04g001630.1	yes	230
Ta_S32521326	NimbleGen unigenes	Not assigned	TaaCsp1BL033M22	ctg526	Not assigned	301	high	866	Bradi2g26807.1	Os05t0384800-01	Sb03g046020.1	yes	isolated gene
Ta_S17887375	NimbleGen unigenes	Not assigned	TaaCsp1BL205H14,TaaCsp1BL100J16	ctg526	Not assigned	302	high	905	Bradi5g15920.1	Os05t0386000-02	Sb09g019030.1	yes	isolated gene
Ta_S37923141	NimbleGen unigenes	Not assigned	TaaCsp1BL240K12	ctg53	Not assigned	303	low	704	Bradi5g23470.1	Os04t0640700-01	Sb06g030270.1	no	45
Ta_S22369276	NimbleGen unigenes	Not assigned	TaaCsp1BL240K12	ctg53	Not assigned	304	low	823	Bradi2g19960.1	Os05t0514300-02	Sb09g025430.1	no	45
Ta_S32426056	NimbleGen unigenes	Not assigned	TaaCsp1BL128O05,TaaCsp1BL101H24	ctg53	Not assigned	305	high	766	Bradi2g26710.1	Os05t0389400-01	Sb09g019220.1	yes	45
Ta_S26020129	NimbleGen unigenes	Not assigned	TaaCsp1BL128O05,TaaCsp1BL101H24	ctg53	Not assigned	306	high	904	Bradi2g26700.1	Os05t0389500-02	Sb09g019230.1	yes	45
Ta_S37763008	NimbleGen unigenes	Not assigned	TaaCsp1BL128O05,TaaCsp1BL101H24	ctg53	Not assigned	307	low	155	No B. distachyon orthologous gene identified	No rice orthologous gene identified	Sb07g001580.1	no	45
Ta_S32635062	NimbleGen unigenes	Not assigned	TaaCsp1BL147D22	ctg651	Not assigned	308	high	548	Bradi2g26627.1	Os05t0390500-01	Sb10g025580.1	yes	isolated gene
Ta_S17989470	NimbleGen unigenes	Not assigned	TaaCsp1BL080J14,TaaCsp1BL208N10	ctg321	Not assigned	309	high	1102	Bradi2g26600.1	Os05t0391500-01	Sb09g019350.1	yes	isolated gene
Ta_S17887350	NimbleGen unigenes	Not assigned	TaaCsp1BL229G22	ctg321	Not assigned	310	high	892	Bradi2g26547.1	No rice orthologous gene identified	Sb09g019370.1	yes	isolated gene
Ta_S32521288	NimbleGen unigenes	Not assigned	TaaCsp1BL133N02,TaaCsp1BL071H20	ctg444	Not assigned	311	high	815	Bradi3g00640.1	Os02t0103700-01	Sb10g000700.1	no	83
Ta_S32499723	NimbleGen unigenes	Not assigned	TaaCsp1BL160F23	ctg444	Not assigned	312	high	807	Bradi2g26520.1	Os05t0392200-01	Sb09g019390.1	yes	83
Ta_S18007654	NimbleGen unigenes	Not assigned	TaaCsp1BL113I17	ctg444	Not assigned	313	high	1057	Bradi2g26510.1	Os05t0392300-02	Sb09g019400.1	yes	isolated gene
Ta_S16227126	NimbleGen unigenes	Not assigned	TaaCsp1BL067A12	ctg444	Not assigned	314	high	653	Bradi1g03460.1	Os11t0368172-01	Sb01g002940.1	no	82
Ta_S17989127	NimbleGen unigenes	Not assigned	TaaCsp1BL067A12,TaaCsp1BL180H11	ctg444	Not assigned	315	high	1109	Bradi1g03470.1	Os11t0346016-00	Sb01g002950.1	no	82
Ta_S37942267	NimbleGen unigenes	Not assigned	TaaCsp1BL177A19,TaaCsp1BL101M13	ctg444	Not assigned	316	high	953	Bradi4g01920.1	Os12t0235800-01	Sb08g008320.1	no	isolated gene
Ta_S37804719	NimbleGen unigenes	Not assigned	TaaCsp1BL072M20,TaaCsp1BL212F20	ctg444	Not assigned	317	high	525	No B. distachyon orthologous gene identified	No rice orthologous gene identified	Sb07g002760.1	no	isolated gene
Ta_S13182829	NimbleGen unigenes	Not assigned	TaaCsp1BL172J08,TaaCsp1BL168K14	ctg444	Not assigned	318	high	483	No B. distachyon orthologous gene identified	Os05t0393400-03	No sorghum orthologous gene identified	yes	isolated gene
Ta_S12956753	NimbleGen unigenes	Not assigned	TaaCsp1BL083N17,TaaCsp1BL237O10	ctg378	Not assigned	319	high	701	Bradi1g25017.1	Os07t0554100-00	Sb02g036090.1	no	122
Ta_S22378440	NimbleGen unigenes	Not assigned	TaaCsp1BL011E07,TaaCsp1BL180G13	ctg378	Not assigned	320	high	860	Bradi2g26260.1	Os05t0395300-01	Sb09g019520.1	yes	122
Ta_S26028208	NimbleGen unigenes	Not assigned	TaaCsp1BL168B18,TaaCsp1BL151M12	ctg588	Not assigned	321	high	1072	Bradi2g26200.1	Os05t0394200-01	Sb09g019490.1	yes	isolated gene
Ta_S17989435	NimbleGen unigenes	Not assigned	TaaCsp1BL127C14,TaaCsp1BL213H19	ctg108	Not assigned	322	high	1094	Bradi2g46340.1	Os01t0674100-02	Sb03g030890.1	no	191
Ta_S15881222	NimbleGen unigenes	Not assigned	TaaCsp1BL127C14,TaaCsp1BL213H19,TaaCsp1BL007L12	ctg108	Not assigned	323	high	751	No B. distachyon orthologous gene identified	No rice orthologous gene identified	Sb04g033300.1	no	191
Ta_S24513463	NimbleGen unigenes	Not assigned	TaaCsp1BL160I08,TaaCsp1BL090G19,TaaCsp1BL015M16,TaaCsp1BL121M23	ctg108	Not assigned	324	high	901	Bradi2g26100.1	Os05t0397900-01	Sb09g019590.1	yes	191
Ta_S32591523	NimbleGen unigenes	Not assigned	TaaCsp1BL160I08,TaaCsp1BL011L17,TaaCsp1BL145A03	ctg108	Not assigned	325	low	826	No B. distachyon orthologous gene identified	No rice orthologous gene identified	Sb02g027380.1	no	191
Ta_S32630445	NimbleGen unigenes	Not assigned	TaaCsp1BL160I08,TaaCsp1BL011L17,TaaCsp1BL145A03	ctg108	Not assigned	326	low	614	No B. distachyon orthologous gene identified	No rice orthologous gene identified	Sb09g026200.1	no	191
Ta_S22389802	NimbleGen unigenes	Not assigned	TaaCsp1BL128A04	ctg411	Not assigned	327	high	904	No B. distachyon orthologous gene identified	Os06t0328400-01	Sb03g007132.1	no	isolated gene
Ta_S16242805	NimbleGen unigenes	Not assigned	TaaCsp1BL005E06	ctg411	Not assigned	328	high	537	Bradi3g56517.1	No rice orthologous gene identified	Sb08g006257.1	no	193
Ta_S17885619	NimbleGen unigenes	Not assigned	TaaCsp1BL142I22	ctg411	Not assigned	329	high	1175	Bradi1g60460.2	Os03t0396900-02	Sb01g033250.1	no	193
Ta_S17985144	NimbleGen unigenes	Not assigned	TaaCsp1BL048M23,TaaCsp1BL233J15	ctg411	Not assigned	330	high	996	Bradi2g26040.1	Os05t0399100-01	Sb09g019630.1	yes	isolated gene
Ta_S17986968	NimbleGen unigenes	Not assigned	TaaCsp1BL236A19,TaaCsp1BL161O05	ctg590	Not assigned	331	high	1166	Bradi2g25940.1	Os05t0400700-01	Sb09g019690.1	yes	160
Ta_S16058240	NimbleGen unigenes	Not assigned	TaaCsp1BL236A19,TaaCsp1BL161O05	ctg590	Not assigned	332	high	1210	Bradi2g25930.1	Os05t0400800-02	Sb09g019700.1	yes	160
Ta_S26024937	NimbleGen unigenes	Not assigned	TaaCsp1BL133E06	ctg264	Not assigned	333	high	1126	Bradi2g25870.1	Os05t0402300-01	Sb09g019750.1	yes	isolated gene
Ta_S32517483	NimbleGen unigenes	Not assigned	TaaCsp1BL108E13	ctg264	Not assigned	334	high	887	Bradi2g25857.1	Os05t0402800-01	Sb09g019760.1	yes	isolated gene
Ta_S32691583	NimbleGen unigenes	Not assigned	TaaCsp1BL198M09	ctg264	Not assigned	335	high	758	Bradi1g63390.1	Os01t0520600-01	Sb01g031820.1	no	isolated gene
Ta_S12956548	NimbleGen unigenes	Not assigned	TaaCsp1BL057K14,TaaCsp1BL068L08,TaaCsp1BL173N15	ctg514	Not assigned	336	low	579	Bradi5g16730.1	Os05t0272900-01	Sb04g009770.1	no	70
Ta_S13157332	NimbleGen unigenes	Not assigned	TaaCsp1BL057K14,TaaCsp1BL068L08,TaaCsp1BL173N15	ctg514	Not assigned	337	high	597	Bradi2g25850.1	Os05t0403100-00	Sb09g019770.1	yes	70
Ta_S12926716	NimbleGen unigenes	Not assigned	TaaCsp1BL057K14,TaaCsp1BL068L08,TaaCsp1BL173N15	ctg514	Not assigned	338	high	317	Bradi2g25837.1	Os05t0403600-01	Sb10g024990.1	yes	70
Ta_S13130001	NimbleGen unigenes	Not assigned	TaaCsp1BL119F23,TaaCsp1BL127P14	ctg474	Not assigned	339	low	692	No B. distachyon orthologous gene identified	No rice orthologous gene identified	No sorghum orthologous gene identified	no	158
Ta_S12977050	NimbleGen unigenes	Not assigned	TaaCsp1BL119F23,TaaCsp1BL127P14	ctg474	Not assigned	340	low	481	Bradi3g46270.1	No rice orthologous gene identified	No sorghum orthologous gene identified	no	158
Ta_S13156664	NimbleGen unigenes	Not assigned	TaaCsp1BL127L05	ctg474	Not assigned	341	low	201	No B. distachyon orthologous gene identified	No rice orthologous gene identified	No sorghum orthologous gene identified	no	159
Ta_S32506930	NimbleGen unigenes	Not assigned	TaaCsp1BL127L05	ctg474	Not assigned	342	high	549	Bradi2g25807.2	Os05t0404300-01	Sb09g019830.1	yes	159
Ta_S12918918	NimbleGen unigenes	Not assigned	TaaCsp1BL015A12,TaaCsp1BL127L05	ctg474	Not assigned	343	high	484	Bradi3g18977.1	Os08t0248700-01	Sb07g008580.1	no	159
Ta_S17896238	NimbleGen unigenes	Not assigned	TaaCsp1BL015A12,TaaCsp1BL009B06	ctg474	Not assigned	344	high	915	Bradi2g25777.1	Os05t0404600-01	Sb09g019910.1	yes	159
Ta_S17986211	NimbleGen unigenes	Not assigned	TaaCsp1BL047L10	ctg474	Not assigned	345	high	1166	Bradi2g25745.1	Os05t0405000-02	Sb09g019930.3	yes	isolated gene
Ta_S17987943	NimbleGen unigenes	Not assigned	TaaCsp1BL082M10	ctg402	Not assigned	346	high	1150	Bradi2g25677.1	Os05t0405900-02	Sb09g019970.1	yes	isolated gene
Ta_S37887799	NimbleGen unigenes	Not assigned	TaaCsp1BL221O02	ctg402	Not assigned	347	high	943	Bradi2g15630.1	Os12t0105300-01	Sb09g029360.1	no	isolated gene
Ta_S37765359	NimbleGen unigenes	Not assigned	TaaCsp1BL003G04	ctg370	Not assigned	348	high	749	Bradi2g25580.1	Os05t0408200-01	Sb09g020110.1	yes	isolated gene
Ta_S16058176	NimbleGen unigenes	Not assigned	TaaCsp1BL210C21,TaaCsp1BL032D14	ctg295	Not assigned	349	high	959	Bradi2g25507.1	Os05t0409300-01	Sb09g020170.1	yes	isolated gene
Ta_S22514925	NimbleGen unigenes	Not assigned	TaaCsp1BL031F03,TaaCsp1BL174B07,TaaCsp1BL210B14	ctg493	Not assigned	350	high	2129	Bradi2g25450.1	Os03t0567600-01	Sb10g018300.1	yes	172
Ta_S12946079	NimbleGen unigenes	Not assigned	TaaCsp1BL174B07,TaaCsp1BL182M16	ctg493	Not assigned	351	high	597	Bradi4g00467.1	Os12t0639400-01	Sb08g023150.1	no	172
Ta_S32589152	NimbleGen unigenes	Not assigned	TaaCsp1BL184F08,TaaCsp1BL004D15	ctg493	Not assigned	352	high	919	Bradi2g25500.1	Os05t0409400-01	Sb09g020180.1	yes	172
Ta_S17977260	NimbleGen unigenes	Not assigned	TaaCsp1BL237P24	ctg493	Not assigned	353	high	847	Bradi2g25410.1	Os05t0411200-01	Sb09g020310.1	yes	174
Ta_S16235030	NimbleGen unigenes	Not assigned	TaaCsp1BL240M09,TaaCsp1BL136D13	ctg493	Not assigned	354	high	736	Bradi2g27687.1	Os05t0367900-01	Sb09g018250.1	no	174
Ta_S17890038	NimbleGen unigenes	Not assigned	TaaCsp1BL010A14	ctg493	Not assigned	355	high	1104	Bradi2g40480.1	Os01t0534800-02	Sb03g023980.1	no	isolated gene
Ta_S13062103	NimbleGen unigenes	Not assigned	TaaCsp1BL176F20	ctg493	Not assigned	356	high	634	No B. distachyon orthologous gene identified	No rice orthologous gene identified	Sb1514s002010.1	no	isolated gene
Ta_S12962070	NimbleGen unigenes	Not assigned	TaaCsp1BL211K20	ctg493	Not assigned	357	low	735	Bradi3g38100.1	Os09t0460200-00	Sb02g026780.1	no	173
Ta_S12977890	NimbleGen unigenes	Not assigned	TaaCsp1BL211K20	ctg493	Not assigned	358	high	616	Bradi2g25374.1	Os05t0413000-01	Sb09g019960.1	yes	173
Ta_S32611234	NimbleGen unigenes	Not assigned	TaaCsp1BL033D03,TaaCsp1BL102N02	ctg493	Not assigned	359	low	850	Bradi2g25360.1	Os05t0413400-02	Sb09g020370.1	yes	171
Ta_S12923189	NimbleGen unigenes	Not assigned	TaaCsp1BL033D03	ctg493	Not assigned	360	high	1485	Bradi2g25370.1	Os01t0282800-02	Sb03g011510.2	yes	171
Ta_S13175410	NimbleGen unigenes	Not assigned	TaaCsp1BL033D03	ctg493	Not assigned	361	low	663	Bradi2g52790.1	Os02t0167432-00	Sb01g012740.1	no	171
Ta_S16232496	NimbleGen unigenes	Not assigned	TaaCsp1BL209I12	ctg493	Not assigned	362	high	743	Bradi2g25340.1	Os02t0178200-00	Sb09g020390.1	yes	171
Ta_S12967618	NimbleGen unigenes	Not assigned	TaaCsp1BL053O04,TaaCsp1BL079J06	ctg493	Not assigned	363	high	626	Bradi2g25327.1	Os06t0619000-01	Sb09g020396.1	yes	171
Ta_S22379508	NimbleGen unigenes	Not assigned	TaaCsp1BL053O04,TaaCsp1BL079J06	ctg493	Not assigned	364	high	928	Bradi2g25320.1	Os05t0414700-01	Sb09g020410.1	yes	171
Ta_S19221763	NimbleGen unigenes	Not assigned	TaaCsp1BL028K05	ctg493	Not assigned	365	high	737	Bradi1g10440.1	Os05t0538500-00	Sb03g042290.1	no	isolated gene
Ta_S17987218	NimbleGen unigenes	Not assigned	TaaCsp1BL113K16	ctg493	Not assigned	366	high	1097	Bradi3g37880.2	Os05t0594800-02	Sb09g030790.1	no	175
Ta_S19223927	NimbleGen unigenes	Not assigned	TaaCsp1BL098M15,TaaCsp1BL074M08	ctg493	Not assigned	367	high	762	Bradi1g62340.1	Os03t0352200-01	Sb01g035300.1	no	175
Ta_S15881293	NimbleGen unigenes	Not assigned	TaaCsp1BL051P11,TaaCsp1BL009E10	ctg242	Not assigned	368	high	727	Bradi3g10640.1	Os02t0291000-00	Sb04g011330.1	no	isolated gene
Ta_S12946988	NimbleGen unigenes	Not assigned	TaaCsp1BL102K23,TaaCsp1BL025G15	ctg242	Not assigned	369	low	711	Bradi1g23855.1	Os05t0432200-00	Sb07g015680.1	no	95
Ta_S32622785	NimbleGen unigenes	Not assigned	TaaCsp1BL102K23,TaaCsp1BL025G15	ctg242	Not assigned	370	low	260	Bradi3g60617.1	Os03t0187400-01	Sb05g001790.1	no	95
Ta_S37842877	NimbleGen unigenes	Not assigned	TaaCsp1BL137H22	ctg242	Not assigned	371	low	779	Bradi2g19660.1	Os05t0518200-01	Sb05g011020.1	no	96
Ta_S32604747	NimbleGen unigenes	Not assigned	TaaCsp1BL137H22	ctg242	Not assigned	372	low	536	No B. distachyon orthologous gene identified	No rice orthologous gene identified	Sb07g007565.1	no	96
Ta_S17985920	NimbleGen unigenes	Not assigned	TaaCsp1BL155P07,TaaCsp1BL137H22	ctg242	Not assigned	373	high	1120	Bradi2g25097.2	Os05t0419200-01	Sb09g020620.1	yes	96
Ta_S18252079	NimbleGen unigenes	Not assigned	TaaCsp1BL069E05,TaaCsp1BL116J22	ctg401	Not assigned	374	low	996	Bradi2g07090.1	Os08t0129200-02	Sb06g029650.1	no	38
Ta_S37780317	NimbleGen unigenes	Not assigned	TaaCsp1BL069E05,TaaCsp1BL116J22	ctg401	Not assigned	375	high	958	Bradi2g57220.1	Os01t0886300-03	Sb09g020640.1	yes	38
Ta_S12948755	NimbleGen unigenes	Not assigned	TaaCsp1BL012M02	ctg401	Not assigned	376	high	655	Bradi2g25070.1	Os05t0419800-01	Sb09g020670.1	yes	isolated gene
Ta_S32665032	NimbleGen unigenes	Not assigned	TaaCsp1BL007G09	ctg401	Not assigned	377	high	815	Bradi2g25060.1	Os05t0420200-01	Sb09g020680.1	yes	39
Ta_S13190718	NimbleGen unigenes	Not assigned	TaaCsp1BL007G09	ctg401	Not assigned	378	low	493	No B. distachyon orthologous gene identified	No rice orthologous gene identified	No sorghum orthologous gene identified	no	39
Ta_S16978398	NimbleGen unigenes	Not assigned	TaaCsp1BL007G09	ctg401	Not assigned	379	high	805	Bradi2g25040.1	Os05t0420500-01	Sb09g020700.1	yes	39
Ta_S32602225	NimbleGen unigenes	Not assigned	TaaCsp1BL030L03	ctg401	Not assigned	380	high	827	Bradi2g25017.3	Os01t0884500-01	Sb09g020730.1	yes	isolated gene
Ta_S16176083	NimbleGen unigenes	Not assigned	TaaCsp1BL002A24	ctg381	Not assigned	381	high	666	Bradi4g19207.1	Os11t0484300-01	Sb0019s004400.1	no	272
Ta_S37825709	NimbleGen unigenes	Not assigned	TaaCsp1BL037A07,TaaCsp1BL056B13	ctg381	Not assigned	382	low	412	No B. distachyon orthologous gene identified	Os02t0154000-00	No sorghum orthologous gene identified	no	272
Ta_S22368135	NimbleGen unigenes	Not assigned	TaaCsp1BL037A07,TaaCsp1BL056B13	ctg381	Not assigned	383	high	837	Bradi2g24967.1	Os01t0170300-01	Sb03g002770.1	yes	272
Ta_S24513129	NimbleGen unigenes	Not assigned	TaaCsp1BL011D10	ctg68	Not assigned	384	high	976	Bradi2g24810.1	Os01t0132000-01	Sb03g007180.1	yes	isolated gene
Ta_S32573647	NimbleGen unigenes	Not assigned	TaaCsp1BL118P20,TaaCsp1BL009F05	ctg68	Not assigned	385	high	673	Bradi1g43020.1	Os01t0879800-01	No sorghum orthologous gene identified	no	isolated gene
Ta_S16203648	NimbleGen unigenes	Not assigned	TaaCsp1BL046P06,TaaCsp1BL027G14	ctg68	Not assigned	386	low	697	Bradi4g32070.1	Os05t0120800-01	Sb09g001830.1	no	192
Ta_S26028926	NimbleGen unigenes	Not assigned	TaaCsp1BL046P06,TaaCsp1BL027G14	ctg68	Not assigned	387	high	1118	Bradi2g24790.1	Os05t0426200-02	Sb09g020880.2	yes	192
Ta_S12994481	NimbleGen unigenes	Not assigned	TaaCsp1BL063M01	ctg68	Not assigned	388	high	601	Bradi3g30070.3	Os10t0500600-01	Sb01g018020.1	no	isolated gene
Ta_S12872211	NimbleGen unigenes	Not assigned	TaaCsp1BL028K07,TaaCsp1BL178P16	ctg68	Not assigned	389	high	432	Bradi2g24730.1	Os05t0426800-00	Sb03g041560.1	yes	isolated gene
Ta_S32667160	NimbleGen unigenes	Not assigned	TaaCsp1BL062M01	ctg68	Not assigned	390	high	696	Bradi2g38200.1	Os04t0433300-00	Sb09g019410.1	no	isolated gene
Ta_S16232094	NimbleGen unigenes	Not assigned	TaaCsp1BL134E10	ctg49	Not assigned	391	high	708	Bradi2g24460.1	Os05t0428400-00	Sb09g021150.1	yes	isolated gene
Ta_S17982136	NimbleGen unigenes	Not assigned	TaaCsp1BL008C01,TaaCsp1BL057N01	ctg304	Not assigned	392	high	795	Bradi2g24410.1	Os05t0429700-01	Sb09g021260.1	yes	isolated gene
Ta_S32591255	NimbleGen unigenes	Not assigned	TaaCsp1BL159B14,TaaCsp1BL120L16	ctg304	Not assigned	393	high	804	Bradi2g24390.1	Os05t0430200-01	Sb03g041350.1	yes	195
Ta_S17988359	NimbleGen unigenes	Not assigned	TaaCsp1BL027N21	ctg304	Not assigned	394	high	1147	Bradi2g56500.1	Os05t0430300-01	Sb09g021280.1	yes	195
Ta_S17984421	NimbleGen unigenes	Not assigned	TaaCsp1BL120B10,TaaCsp1BL070M11,TaaCsp1BL210K11	ctg304	Not assigned	395	high	1116	Bradi3g23010.1	Os10t0195600-01	Sb01g026670.1	no	194
Ta_S37825711	NimbleGen unigenes	Not assigned	TaaCsp1BL120B10,TaaCsp1BL210K11	ctg304	Not assigned	396	high	399	No B. distachyon orthologous gene identified	No rice orthologous gene identified	No sorghum orthologous gene identified	no	194
Ta_S26028382	NimbleGen unigenes	Not assigned	TaaCsp1BL215N07	ctg83	Not assigned	397	high	1138	Bradi2g24260.2	Os05t0432700-01	Sb09g021400.1	yes	isolated gene
Ta_S32709325	NimbleGen unigenes	Not assigned	TaaCsp1BL212K05	ctg406	Not assigned	398	high	668	Bradi4g14020.1	No rice orthologous gene identified	Sb10g001520.1	no	isolated gene
Ta_S32643751	NimbleGen unigenes	Not assigned	TaaCsp1BL160E16,TaaCsp1BL098H12	ctg406	Not assigned	399	high	844	Bradi2g24190.1	Os05t0436900-01	Sb09g021530.1	yes	143
Ta_S32642517	NimbleGen unigenes	Not assigned	TaaCsp1BL103N21,TaaCsp1BL030H23	ctg406	Not assigned	400	high	866	Bradi2g24150.1	Os05t0437300-01	Sb09g021560.1	yes	143
Ta_S37771916	NimbleGen unigenes	Not assigned	TaaCsp1BL176D06,TaaCsp1BL182H20	ctg406	Not assigned	401	low	805	Bradi5g01090.1	No rice orthologous gene identified	Sb10g026810.1	no	143
Ta_S16231225	NimbleGen unigenes	Not assigned	TaaCsp1BL176D06,TaaCsp1BL182H20	ctg406	Not assigned	402	low	631	Bradi3g24210.1	Os11t0175700-00	Sb08g003620.1	no	143
Ta_S20755391	NimbleGen unigenes	Not assigned	TaaCsp1BL146P06	ctg627	Not assigned	403	high	1163	Bradi2g24070.1	Os05t0438800-01	Sb09g021660.1	yes	251
Ta_S18008844	NimbleGen unigenes	Not assigned	TaaCsp1BL146P06	ctg627	Not assigned	404	low	979	Bradi4g03787.1	Os12t0576600-01	Sb08g019090.1	no	251
Ta_S32695935	NimbleGen unigenes	Not assigned	TaaCsp1BL093B05	ctg627	Not assigned	405	high	877	Bradi2g08390.1	Os09t0378300-01	Sb01g038510.1	no	isolated gene
Ta_S16206696	NimbleGen unigenes	Not assigned	TaaCsp1BL225I18,TaaCsp1BL147L11	ctg627	Not assigned	406	high	754	Bradi2g24050.1	Os05t0439400-01	Sb09g021670.1	yes	isolated gene
Ta_S12962553	NimbleGen unigenes	Not assigned	TaaCsp1BL208G18	ctg408	Not assigned	407	high	688	Bradi2g16337.1	Os05t0566400-02	Sb09g028690.1	no	isolated gene
Ta_S12906720	NimbleGen unigenes	Not assigned	TaaCsp1BL039O14	ctg408	Not assigned	408	high	901	Bradi2g23860.1	Os05t0444300-01	Sb09g021870.1	yes	isolated gene
Ta_S17982237	NimbleGen unigenes	Not assigned	TaaCsp1BL009E09	ctg469	Not assigned	409	high	831	Bradi2g23810.1	Os05t0446500-01	Sb09g021910.1	yes	106
Ta_S32503467	NimbleGen unigenes	Not assigned	TaaCsp1BL009E09	ctg469	Not assigned	410	low	879	No B. distachyon orthologous gene identified	Os10t0450400-01	No sorghum orthologous gene identified	no	106
Ta_S32424863	NimbleGen unigenes	Not assigned	TaaCsp1BL027J08,TaaCsp1BL087C12	ctg469	Not assigned	411	high	827	Bradi4g16620.1	Os05t0445900-01	Sb09g021920.1	yes	106
Ta_S32504743	NimbleGen unigenes	Not assigned	TaaCsp1BL027J08,TaaCsp1BL087C12	ctg469	Not assigned	412	high	743	Bradi2g23797.1	Os05t0446000-01	Sb09g021920.1	yes	106
Ta_S50388072	NimbleGen unigenes	Not assigned	TaaCsp1BL027J08,TaaCsp1BL087C12	ctg469	Not assigned	413	low	831	No B. distachyon orthologous gene identified	Os06t0728500-01	Sb09g028530.1	no	106
Ta_S16057964	NimbleGen unigenes	Not assigned	TaaCsp1BL071A20	ctg469	Not assigned	414	high	1954	Bradi2g23790.1	Os05t0446800-02	Sb09g021940.1	yes	105
Ta_S13118020	NimbleGen unigenes	Not assigned	TaaCsp1BL071A20	ctg469	Not assigned	415	high	694	Bradi2g23780.1	Os05t0446900-01	Sb09g021950.1	yes	105
Ta_S32557202	NimbleGen unigenes	Not assigned	TaaCsp1BL111N12	ctg469	Not assigned	416	high	878	Bradi4g40410.1	Os03t0726800-01	Sb08g006400.1	no	isolated gene
Ta_S13242943	NimbleGen unigenes	Not assigned	TaaCsp1BL068B10	ctg635	Not assigned	417	high	503	Bradi2g23730.2	Os01t0853400-01	Sb09g022040.1	yes	56
Ta_S12996619	NimbleGen unigenes	Not assigned	TaaCsp1BL194A11,TaaCsp1BL068B10	ctg635	Not assigned	418	high	525	Bradi2g23720.1	Os05t0449600-01	Sb09g022050.1	yes	56
Ta_S37810168	NimbleGen unigenes	Not assigned	TaaCsp1BL185M12	ctg635	Not assigned	419	high	546	Bradi2g42730.1	Os01t0601000-00	Sb06g025025.1	no	isolated gene
Ta_S26021526	NimbleGen unigenes	Not assigned	TaaCsp1BL036D06	ctg195	Not assigned	420	high	865	Bradi2g23690.1	Os05t0451100-01	Sb09g022090.1	yes	isolated gene
Ta_S17971904	NimbleGen unigenes	Not assigned	TaaCsp1BL021D24	ctg254	Not assigned	421	low	799	Bradi4g10090.1	Os03t0621400-01	Sb04g019783.1	no	7
Ta_S37939862	NimbleGen unigenes	Not assigned	TaaCsp1BL021D24	ctg254	Not assigned	422	low	802	No B. distachyon orthologous gene identified	Os02t0494400-01	Sb08g002220.1	no	7
Ta_S37949532	NimbleGen unigenes	Not assigned	TaaCsp1BL215O07,TaaCsp1BL114O14	ctg254	Not assigned	423	high	770	Bradi2g23650.1	Os05t0451900-01	Sb09g022120.1	yes	8
Ta_S32660536	NimbleGen unigenes	Not assigned	TaaCsp1BL215O07,TaaCsp1BL114O14	ctg254	Not assigned	424	low	380	No B. distachyon orthologous gene identified	Os02t0580333-00	Sb07g004030.1	no	8
Ta_S13190619	NimbleGen unigenes	Not assigned	TaaCsp1BL215O07,TaaCsp1BL114O14	ctg254	Not assigned	425	low	461	No B. distachyon orthologous gene identified	No rice orthologous gene identified	No sorghum orthologous gene identified	no	8
Ta_S16257224	NimbleGen unigenes	Not assigned	TaaCsp1BL212I16,TaaCsp1BL215O07,TaaCsp1BL009D11	ctg254	Not assigned	426	high	690	Bradi2g55100.1	Os01t0851400-01	Sb03g040040.1	no	8
Ta_S18012695	NimbleGen unigenes	Not assigned	TaaCsp1BL065P15,TaaCsp1BL223E09	ctg238	Not assigned	427	high	1131	Bradi2g23540.1	Os05t0454500-01	Sb09g022260.1	yes	206
Ta_S37875577	NimbleGen unigenes	Not assigned	TaaCsp1BL065P15,TaaCsp1BL223E09	ctg238	Not assigned	428	low	748	Bradi1g69140.1	Os03t0230300-01	Sb01g042000.1	no	206
Ta_S32697141	NimbleGen unigenes	Not assigned	TaaCsp1BL065P15,TaaCsp1BL223E09	ctg238	Not assigned	429	low	817	Bradi5g19480.1	Os03t0729700-01	No sorghum orthologous gene identified	no	206
Ta_S18011681	NimbleGen unigenes	Not assigned	TaaCsp1BL065P15,TaaCsp1BL223E09	ctg238	Not assigned	430	low	1100	No B. distachyon orthologous gene identified	No rice orthologous gene identified	Sb04g002940.1	no	206
Ta_S19221805	NimbleGen unigenes	Not assigned	TaaCsp1BL178C20	ctg161	Not assigned	431	high	316	Bradi4g33660.1	Os01t0152800-01	Sb02g028280.1	no	1
Ta_S18010161	NimbleGen unigenes	Not assigned	TaaCsp1BL088A14	ctg161	Not assigned	432	low	1148	Bradi2g23460.1	Os05t0456300-01	Sb09g022370.1	yes	1
Ta_S32729200	NimbleGen unigenes	Not assigned	TaaCsp1BL200N17	ctg161	Not assigned	433	high	739	Bradi2g57620.1	Os01t0897300-01	No sorghum orthologous gene identified	no	1
Ta_S16219232	NimbleGen unigenes	Not assigned	TaaCsp1BL123G17,TaaCsp1BL235I01	ctg161	Not assigned	434	high	701	Bradi4g34460.1	Os09t0504800-01	Sb03g003060.1	no	3
Ta_S37918708	NimbleGen unigenes	Not assigned	TaaCsp1BL037N24,TaaCsp1BL068A23	ctg161	Not assigned	435	high	698	Bradi2g23530.1	Os05t0455200-01	Sb09g022270.1	yes	3
Ta_S37862090	NimbleGen unigenes	Not assigned	TaaCsp1BL001B10,TaaCsp1BL172E18	ctg161	Not assigned	436	high	733	Bradi2g23390.2	Os05t0458000-02	Sb09g022440.1	yes	2
Ta_S26025892	NimbleGen unigenes	Not assigned	TaaCsp1BL001B10,TaaCsp1BL172E18	ctg161	Not assigned	437	high	1082	Bradi2g23380.6	Os05t0458100-01	Sb09g022450.1	yes	2
Ta_S37861447	NimbleGen unigenes	Not assigned	TaaCsp1BL001B10,TaaCsp1BL172E18	ctg161	Not assigned	438	high	694	Bradi2g23370.1	Os05t0458300-00	Sb09g022460.1	yes	2
Ta_S24513165	NimbleGen unigenes	Not assigned	TaaCsp1BL123I16	ctg306	Not assigned	439	high	991	Bradi2g23357.1	Os05t0458400-01	Sb09g022490.1	yes	148
Ta_S12951658	NimbleGen unigenes	Not assigned	TaaCsp1BL123I16	ctg306	Not assigned	440	low	647	Bradi2g01300.1	Os10t0136200-01	Sb07g018850.1	no	148
Ta_S17896961	NimbleGen unigenes	Not assigned	TaaCsp1BL069E22,TaaCsp1BL137G02	ctg379	Not assigned	441	high	1141	Bradi2g23260.2	Os05t0459900-01	Sb09g022570.1	yes	59
Ta_S16249697	NimbleGen unigenes	Not assigned	TaaCsp1BL069E22	ctg379	Not assigned	442	high	679	Bradi2g14860.1	Os08t0138400-00	Sb09g020290.1	no	59
Ta_S50378871	NimbleGen unigenes	Not assigned	TaaCsp1BL060L16	ctg379	Not assigned	443	low	911	Bradi1g57377.1	Os07t0252000-01	Sb01g017756.1	no	61
Ta_S32656231	NimbleGen unigenes	Not assigned	TaaCsp1BL060L16	ctg379	Not assigned	444	low	595	Bradi1g29940.1	Os08t0451600-02	Sb10g026363.1	no	61
Ta_S12947145	NimbleGen unigenes	Not assigned	TaaCsp1BL107D10,TaaCsp1BL204G21	ctg379	Not assigned	445	high	675	Bradi2g23230.1	Os01t0839500-00	Sb07g028760.1	yes	60
Ta_S16058214	NimbleGen unigenes	Not assigned	TaaCsp1BL107D10,TaaCsp1BL204G21	ctg379	Not assigned	446	high	934	Bradi2g23220.1	Os05t0460600-01	Sb09g022620.1	yes	60
Ta_S17984604	NimbleGen unigenes	Not assigned	TaaCsp1BL125A21,TaaCsp1BL011B23,TaaCsp1BL188L12	ctg448	Not assigned	447	high	1107	Bradi2g23090.1	Os01t0502700-00	Sb09g022690.1	yes	isolated gene
Ta_S22379184	NimbleGen unigenes	Not assigned	TaaCsp1BL133L02	ctg559	Not assigned	448	high	919	Bradi2g23060.1	Os05t0462000-00	Sb09g022720.1	yes	isolated gene
Ta_S37910017	NimbleGen unigenes	Not assigned	TaaCsp1BL172G15	ctg414	Not assigned	449	high	547	Bradi2g54240.1	Os05t0465800-01	Sb03g022070.1	yes	37
Ta_S12949001	NimbleGen unigenes	Not assigned	TaaCsp1BL172G15	ctg414	Not assigned	450	high	680	Bradi2g22820.1	Os05t0465800-01	Sb0621s002010.1	yes	37
Ta_S37874292	NimbleGen unigenes	Not assigned	TaaCsp1BL210D13	ctg414	Not assigned	451	high	677	Bradi3g09220.1	Os09t0572700-02	Sb02g012910.1	no	isolated gene
Ta_S13020720	NimbleGen unigenes	Not assigned	TaaCsp1BL173D23	ctg414	Not assigned	452	high	765	Bradi4g40840.1	Os11t0583100-00	Sb02g006850.1	no	isolated gene
Ta_S12982213	NimbleGen unigenes	Not assigned	TaaCsp1BL124K10,TaaCsp1BL107D16	ctg269	Not assigned	453	high	653	No B. distachyon orthologous gene identified	Os05t0575500-01	Sb02g025330.1	no	isolated gene
Ta_S32526716	NimbleGen unigenes	Not assigned	TaaCsp1BL070L05	ctg269	Not assigned	454	high	509	Bradi2g54120.1	Os05t0466800-01	Sb03g038910.1	yes	isolated gene
Ta_S22380934	NimbleGen unigenes	Not assigned	TaaCsp1BL080J16	ctg269	Not assigned	455	high	838	Bradi2g22740.1	Os05t0467300-01	Sb09g022970.1	yes	isolated gene
Ta_S17888138	NimbleGen unigenes	Not assigned	TaaCsp1BL022I15,TaaCsp1BL207K18	ctg535	Not assigned	456	high	1189	Bradi2g22660.1	Os05t0468800-01	Sb09g023040.1	yes	isolated gene
Ta_S32695958	NimbleGen unigenes	Not assigned	TaaCsp1BL124I23	ctg535	Not assigned	457	high	877	Bradi2g22630.1	Os05t0470800-01	Sb09g023080.1	yes	259
Ta_S13113700	NimbleGen unigenes	Not assigned	TaaCsp1BL124I23,TaaCsp1BL004C15	ctg535	Not assigned	458	high	763	Bradi1g68710.2	Os05t0539100-00	Sb01g041610.1	no	259
Ta_S17976911	NimbleGen unigenes	Not assigned	TaaCsp1BL017O18,TaaCsp1BL139C01	ctg421	Not assigned	459	low	825	Bradi3g29340.1	Os10t0524400-01	Sb0011s012840.1	no	136
Ta_S32732903	NimbleGen unigenes	Not assigned	TaaCsp1BL017O18,TaaCsp1BL139C01	ctg421	Not assigned	460	high	740	Bradi2g22470.1	Os05t0474500-01	Sb09g023230.1	yes	136
Ta_S26028332	NimbleGen unigenes	Not assigned	TaaCsp1BL017O18,TaaCsp1BL139C01	ctg421	Not assigned	461	high	1069	Bradi2g22470.1	Os05t0474600-02	Sb09g023240.1	yes	136
Ta_S50384503	NimbleGen unigenes	Not assigned	TaaCsp1BL017O18,TaaCsp1BL139C01	ctg421	Not assigned	462	high	796	Bradi2g22460.1	Os05t0474600-01	Sb09g023250.1	yes	136
Ta_S32432363	NimbleGen unigenes	Not assigned	TaaCsp1BL002K19	ctg421	Not assigned	463	high	734	Bradi1g37650.1	Os01t0590200-01	Sb08g001280.1	no	137
Ta_S16215208	NimbleGen unigenes	Not assigned	TaaCsp1BL108I17,TaaCsp1BL124L07	ctg421	Not assigned	464	low	596	Bradi1g21520.1	Os02t0813200-00	Sb05g003395.1	no	137
Ta_S32429176	NimbleGen unigenes	Not assigned	TaaCsp1BL108I17,TaaCsp1BL124L07	ctg421	Not assigned	465	low	696	Bradi4g40880.1	Os01t0164900-01	Sb01g049540.1	no	137
Ta_S32600812	NimbleGen unigenes	Not assigned	TaaCsp1BL108I17,TaaCsp1BL124L07	ctg421	Not assigned	466	low	828	Bradi4g22780.1	Os01t0548900-00	Sb09g025543.1	no	137
Ta_S32693151	NimbleGen unigenes	Not assigned	TaaCsp1BL013C19,TaaCsp1BL207P17	ctg421	Not assigned	467	high	870	Bradi2g22430.1	Os05t0474900-01	Sb09g023280.1	yes	135
Ta_S17888204	NimbleGen unigenes	Not assigned	TaaCsp1BL210D15,TaaCsp1BL228A08,TaaCsp1BL193J21,TaaCsp1BL221I24	ctg421	Not assigned	468	high	1143	Bradi3g45840.1	Os02t0556800-01	Sb04g022740.1	no	135
Ta_S37834363	NimbleGen unigenes	Not assigned	TaaCsp1BL091D23	ctg623	Not assigned	469	low	704	Bradi1g68000.2	Os03t0250200-01	Sb01g040990.1	no	227
Ta_S26023594	NimbleGen unigenes	Not assigned	TaaCsp1BL091D23	ctg623	Not assigned	470	low	1074	Bradi1g44630.1	Os06t0289900-01	Sb07g002370.1	no	227
Ta_S21004058	NimbleGen unigenes	Not assigned	TaaCsp1BL128M04,TaaCsp1BL172B12	ctg623	Not assigned	471	high	620	Bradi2g22170.1	Os05t0480600-01	Sb09g023580.1	yes	isolated gene
Ta_S17883434	NimbleGen unigenes	Not assigned	TaaCsp1BL180N11,TaaCsp1BL101J02	ctg219	Not assigned	472	high	852	Bradi3g38990.1	Os12t0144600-01	Sb10g024410.1	no	201
Ta_S13181726	NimbleGen unigenes	Not assigned	TaaCsp1BL224B03,TaaCsp1BL020D24,TaaCsp1BL101J02	ctg219	Not assigned	473	high	612	No B. distachyon orthologous gene identified	No rice orthologous gene identified	No sorghum orthologous gene identified	no	201
Ta_S22389275	NimbleGen unigenes	Not assigned	TaaCsp1BL123F14	ctg219	Not assigned	474	high	836	Bradi2g22030.1	Os05t0484800-01	Sb09g023720.1	yes	isolated gene
Ta_S18007996	NimbleGen unigenes	Not assigned	TaaCsp1BL180G21	ctg348	Not assigned	475	low	1075	No B. distachyon orthologous gene identified	Os01t0117800-00	Sb0011s012840.1	no	55
Ta_S12913718	NimbleGen unigenes	Not assigned	TaaCsp1BL180G21	ctg348	Not assigned	476	high	650	Bradi1g04160.1	Os07t0224000-00	Sb09g023800.1	yes	55
Ta_S18008285	NimbleGen unigenes	Not assigned	TaaCsp1BL180G21	ctg348	Not assigned	477	low	1094	Bradi5g20220.1	Os01t0511300-01	Sb01g027860.2	no	55
Ta_S50380276	NimbleGen unigenes	Not assigned	TaaCsp1BL180G21	ctg348	Not assigned	478	low	792	Bradi3g54557.1	Os02t0804900-00	Sb04g036410.1	no	55
Ta_S17987208	NimbleGen unigenes	Not assigned	TaaCsp1BL107D07,TaaCsp1BL136I11	ctg348	Not assigned	479	high	1061	Bradi3g10060.1	Os07t0596300-01	Sb04g036340.1	no	isolated gene
Ta_S17989320	NimbleGen unigenes	Not assigned	TaaCsp1BL012G06	ctg239	Not assigned	480	high	1165	Bradi2g21860.1	Os05t0488900-01	Sb09g023850.1	yes	163
Ta_S26028150	NimbleGen unigenes	Not assigned	TaaCsp1BL012G06	ctg239	Not assigned	481	high	1088	Bradi2g21850.1	Os05t0489000-01	Sb09g023855.1	yes	163
Ta_S22366483	NimbleGen unigenes	Not assigned	TaaCsp1BL012G06	ctg239	Not assigned	482	low	837	Bradi2g16780.1	Os01t0133100-02	Sb01g040155.1	no	163
Ta_S13232890	NimbleGen unigenes	Not assigned	TaaCsp1BL065B15,TaaCsp1BL210H09	ctg625	Not assigned	483	high	232	Bradi4g43910.1	Os01t0265100-01	Sb09g023880.1	yes	64
Ta_S13010174	NimbleGen unigenes	Not assigned	TaaCsp1BL065B15,TaaCsp1BL210H09	ctg625	Not assigned	484	high	284	Bradi2g53077.1	Os01t0265100-01	Sb09g023880.1	yes	64
Ta_S26022235	NimbleGen unigenes	Not assigned	TaaCsp1BL065B15,TaaCsp1BL210H09	ctg625	Not assigned	485	low	809	No B. distachyon orthologous gene identified	No rice orthologous gene identified	No sorghum orthologous gene identified	no	64
Ta_S13220160	NimbleGen unigenes	Not assigned	TaaCsp1BL075A04	ctg625	Not assigned	486	high	646	Bradi1g78020.1	Os10t0545700-03	Sb01g050100.1	no	66
Ta_S17984248	NimbleGen unigenes	Not assigned	TaaCsp1BL100G09	ctg625	Not assigned	487	high	1071	Bradi2g21820.1	Os05t0489700-01	Sb09g023920.1	yes	66
Ta_S16221263	NimbleGen unigenes	Not assigned	TaaCsp1BL177P20	ctg625	Not assigned	488	high	682	Bradi2g21810.1	Os05t0489800-01	Sb09g023930.1	yes	isolated gene
Ta_S32433471	NimbleGen unigenes	Not assigned	TaaCsp1BL036J03,TaaCsp1BL210F24,TaaCsp1BL020L04	ctg625	Not assigned	489	low	733	Bradi2g16190.1	Os07t0285200-01	Sb09g001950.1	no	65
Ta_S22380393	NimbleGen unigenes	Not assigned	TaaCsp1BL036J03,TaaCsp1BL210F24,TaaCsp1BL020L04	ctg625	Not assigned	490	low	849	Bradi2g25920.4	Os02t0763800-01	Sb09g019710.1	no	65
Ta_S32523866	NimbleGen unigenes	Not assigned	TaaCsp1BL101F05	ctg625	Not assigned	491	high	874	Bradi2g21780.1	Os05t0490000-02	Sb10g029750.1	yes	63
Ta_S17885596	NimbleGen unigenes	Not assigned	TaaCsp1BL101F05	ctg625	Not assigned	492	high	1216	Bradi2g21770.1	Os05t0490100-01	Sb09g023950.1	yes	63
Ta_S32609771	NimbleGen unigenes	Not assigned	TaaCsp1BL218D02,TaaCsp1BL052O23	ctg625	Not assigned	493	high	877	Bradi1g47960.1	Os01t0812000-01	Sb03g037680.1	no	isolated gene
Ta_S16247850	NimbleGen unigenes	Not assigned	TaaCsp1BL207I04	ctg625	Not assigned	494	high	771	Bradi2g21420.1	Os05t0491200-02	Sb09g024060.1	yes	67
Ta_S12896530	NimbleGen unigenes	Not assigned	TaaCsp1BL122J16,TaaCsp1BL088L22	ctg625	Not assigned	495	high	530	Bradi2g52890.1	Os01t0809300-01	Sb09g023940.1	yes	67
Ta_S16057875	NimbleGen unigenes	Not assigned	TaaCsp1BL013P23,TaaCsp1BL062H20	ctg152	Not assigned	496	high	1069	Bradi2g00417.1	Os02t0288400-00	Sb03g004300.1	no	isolated gene
Ta_S16211851	NimbleGen unigenes	Not assigned	TaaCsp1BL071H22	ctg152	Not assigned	497	high	582	Bradi2g21290.1	Os05t0494100-01	Sb09g024220.1	yes	isolated gene
Ta_S32704289	NimbleGen unigenes	Not assigned	TaaCsp1BL174C11,TaaCsp1BL044P13	ctg152	Not assigned	498	low	725	Bradi4g16220.1	Os04t0103800-01	Sb02g034650.5	no	146
Ta_S26022937	NimbleGen unigenes	Not assigned	TaaCsp1BL174C11,TaaCsp1BL044P13	ctg152	Not assigned	499	low	1128	Bradi2g15057.2	Os05t0166450-01	Sb02g042660.1	no	146
Ta_S13116198	NimbleGen unigenes	Not assigned	TaaCsp1BL106H03	ctg562	Not assigned	500	high	181	No B. distachyon orthologous gene identified	No rice orthologous gene identified	No sorghum orthologous gene identified	no	185
Ta_S32556069	NimbleGen unigenes	Not assigned	TaaCsp1BL238D10,TaaCsp1BL106H03	ctg562	Not assigned	501	high	906	Bradi3g32590.1	Os06t0681300-01	Sb10g003020.1	no	185
Ta_S32685889	NimbleGen unigenes	Not assigned	TaaCsp1BL164B04,TaaCsp1BL006K10,TaaCsp1BL229O05	ctg562	Not assigned	502	high	845	Bradi1g05890.1	Os04t0103500-01	Sb09g007250.1	no	isolated gene
Ta_S37921680	NimbleGen unigenes	Not assigned	TaaCsp1BL219N05,TaaCsp1BL144H24	ctg562	Not assigned	503	high	751	No B. distachyon orthologous gene identified	No rice orthologous gene identified	No sorghum orthologous gene identified	no	187
Ta_S13220089	NimbleGen unigenes	Not assigned	TaaCsp1BL017B22,TaaCsp1BL144H24	ctg562	Not assigned	504	low	590	No B. distachyon orthologous gene identified	No rice orthologous gene identified	No sorghum orthologous gene identified	no	187
Ta_S32661190	NimbleGen unigenes	Not assigned	TaaCsp1BL017B22,TaaCsp1BL144H24	ctg562	Not assigned	505	low	620	No B. distachyon orthologous gene identified	No rice orthologous gene identified	Sb02g031550.1	no	187
Ta_S22364747	NimbleGen unigenes	Not assigned	TaaCsp1BL017B22,TaaCsp1BL144H24	ctg562	Not assigned	506	low	823	No B. distachyon orthologous gene identified	Os03t0692000-00	Sb01g011480.1	no	187
Ta_S16465254	NimbleGen unigenes	Not assigned	TaaCsp1BL017B22,TaaCsp1BL144H24,TaaCsp1BL031M07	ctg562	Not assigned	507	low	741	Bradi3g35320.2	Os07t0558000-02	No sorghum orthologous gene identified	no	187
Ta_S32687193	NimbleGen unigenes	Not assigned	TaaCsp1BL017B22,TaaCsp1BL144H24,TaaCsp1BL031M07	ctg562	Not assigned	508	low	901	No B. distachyon orthologous gene identified	Os09t0559150-00	No sorghum orthologous gene identified	no	187
Ta_S37775046	NimbleGen unigenes	Not assigned	TaaCsp1BL055A22	ctg562	Not assigned	509	high	183	Bradi3g35460.1	No rice orthologous gene identified	No sorghum orthologous gene identified	no	isolated gene
Ta_S13259468	NimbleGen unigenes	Not assigned	TaaCsp1BL143D03	ctg562	Not assigned	510	high	605	Bradi2g21150.3	Os05t0495700-01	Sb09g024310.1	yes	186
Ta_S26026619	NimbleGen unigenes	Not assigned	TaaCsp1BL006D11,TaaCsp1BL103H18,TaaCsp1BL199N13	ctg562	Not assigned	511	high	1071	Bradi2g21142.1	Os05t0495900-01	Sb09g024320.1	yes	186
Ta_S22381110	NimbleGen unigenes	Not assigned	TaaCsp1BL117L12,TaaCsp1BL174F16	ctg437	Not assigned	512	high	889	No B. distachyon orthologous gene identified	Os02t0232700-00	Sb01g035160.1	no	isolated gene
Ta_S13071637	NimbleGen unigenes	Not assigned	TaaCsp1BL172P08	ctg437	Not assigned	513	high	865	No B. distachyon orthologous gene identified	Os01t0101600-02	Sb08g020828.1	no	69
Ta_S13070572	NimbleGen unigenes	Not assigned	TaaCsp1BL172P08,TaaCsp1BL175E20	ctg437	Not assigned	514	low	910	No B. distachyon orthologous gene identified	No rice orthologous gene identified	No sorghum orthologous gene identified	no	69
Ta_S13071043	NimbleGen unigenes	Not assigned	TaaCsp1BL172P08,TaaCsp1BL175E20	ctg437	Not assigned	515	low	792	No B. distachyon orthologous gene identified	No rice orthologous gene identified	Sb10g021900.1	no	69
Ta_S13006607	NimbleGen unigenes	Not assigned	TaaCsp1BL206K04,TaaCsp1BL172P08,TaaCsp1BL063O06	ctg437	Not assigned	516	high	627	Bradi3g27480.1	Os03t0596900-01	No sorghum orthologous gene identified	no	69
Ta_S25791177	NimbleGen unigenes	Not assigned	TaaCsp1BL206K04,TaaCsp1BL063O06	ctg437	Not assigned	517	high	2418	Bradi2g20910.1	Os05t0499100-01	Sb09g024570.1	yes	69
Ta_S13567763	NimbleGen unigenes	Not assigned	TaaCsp1BL206K04,TaaCsp1BL063O06	ctg437	Not assigned	518	low	680	Bradi2g54350.1	No rice orthologous gene identified	Sb08g004905.1	no	69
Ta_S22366875	NimbleGen unigenes	Not assigned	TaaCsp1BL032I05	ctg587	Not assigned	519	high	862	Bradi2g43680.1	Os01t0617900-01	Sb03g028010.1	no	isolated gene
Ta_S13047735	NimbleGen unigenes	Not assigned	TaaCsp1BL037I01	ctg587	Not assigned	520	high	480	Bradi2g20790.1	Os05t0500400-01	Sb09g024650.1	yes	35
Ta_S32657621	NimbleGen unigenes	Not assigned	TaaCsp1BL106J07,TaaCsp1BL037I01	ctg587	Not assigned	521	high	382	Bradi4g44530.1	Os08t0537002-01	Sb02g033225.1	no	35
Ta_S37923951	NimbleGen unigenes	Not assigned	TaaCsp1BL215M13	ctg9	Not assigned	522	low	661	No B. distachyon orthologous gene identified	No rice orthologous gene identified	No sorghum orthologous gene identified	no	108
Ta_S32523100	NimbleGen unigenes	Not assigned	TaaCsp1BL215M13	ctg9	Not assigned	523	low	862	Bradi3g26780.4	Os10t0415600-03	Sb01g021970.4	no	108
Ta_S13206482	NimbleGen unigenes	Not assigned	TaaCsp1BL124F11,TaaCsp1BL215M13	ctg9	Not assigned	524	high	592	Bradi2g20600.3	Os05t0502500-01	Sb09g024790.1	yes	108
Ta_S13220801	NimbleGen unigenes	Not assigned	TaaCsp1BL124F11	ctg9	Not assigned	525	high	355	No B. distachyon orthologous gene identified	Os06t0643500-01	Sb10g025210.1	no	108
Ta_S16209832	NimbleGen unigenes	Not assigned	TaaCsp1BL036N10,TaaCsp1BL112J05	ctg325	Not assigned	526	low	714	Bradi1g09990.1	Os08t0514600-00	Sb07g022620.1	no	243
Ta_S22373652	NimbleGen unigenes	Not assigned	TaaCsp1BL036N10,TaaCsp1BL112J05	ctg325	Not assigned	527	high	852	Bradi2g20540.1	Os05t0506000-01	Sb09g024870.1	yes	243
Ta_S13143223	NimbleGen unigenes	Not assigned	TaaCsp1BL147C12	ctg325	Not assigned	528	high	531	No B. distachyon orthologous gene identified	Os06t0524400-01	No sorghum orthologous gene identified	no	isolated gene
Ta_S24512949	NimbleGen unigenes	Not assigned	TaaCsp1BL049D08,TaaCsp1BL034G18	ctg325	Not assigned	529	high	907	Bradi3g60900.1	Os02t0834000-01	Sb04g001690.1	no	245
Ta_S37850963	NimbleGen unigenes	Not assigned	TaaCsp1BL152P23	ctg325	Not assigned	530	high	269	No B. distachyon orthologous gene identified	No rice orthologous gene identified	No sorghum orthologous gene identified	no	245
Ta_S37788741	NimbleGen unigenes	Not assigned	TaaCsp1BL005H12	ctg325	Not assigned	531	low	395	No B. distachyon orthologous gene identified	No rice orthologous gene identified	No sorghum orthologous gene identified	no	244
Ta_S13168596	NimbleGen unigenes	Not assigned	TaaCsp1BL005H12	ctg325	Not assigned	532	low	225	Bradi4g00280.1	Os03t0852300-01	Sb02g004030.2	no	244
Ta_S13121411	NimbleGen unigenes	Not assigned	TaaCsp1BL005H12	ctg325	Not assigned	533	low	641	Bradi2g51010.1	Os11t0233201-01	Sb08g002732.1	no	244
Ta_S32590754	NimbleGen unigenes	Not assigned	TaaCsp1BL172F19	ctg483	Not assigned	534	high	659	Bradi2g07910.1	Os03t0637600-01	Sb05g009983.1	no	266
Ta_S12923028	NimbleGen unigenes	Not assigned	TaaCsp1BL027B08	ctg483	Not assigned	535	high	670	Bradi2g20440.1	Os05t0508500-01	Sb09g024960.1	yes	266
Ta_S37810362	NimbleGen unigenes	Not assigned	TaaCsp1BL027B08,TaaCsp1BL176A20	ctg483	Not assigned	536	high	695	No B. distachyon orthologous gene identified	No rice orthologous gene identified	No sorghum orthologous gene identified	no	266
Ta_S32724126	NimbleGen unigenes	Not assigned	TaaCsp1BL131E16,TaaCsp1BL097K16,TaaCsp1BL176A20,TaaCsp1BL209I23	ctg483	Not assigned	537	high	903	Bradi2g20415.1	Os05t0508700-03	Sb09g024980.1	yes	266
Ta_S13189917	NimbleGen unigenes	Not assigned	TaaCsp1BL178L23,TaaCsp1BL085J18	ctg483	Not assigned	538	high	170	No B. distachyon orthologous gene identified	No rice orthologous gene identified	No sorghum orthologous gene identified	no	266
Ta_S24623166	NimbleGen unigenes	Not assigned	TaaCsp1BL101K01,TaaCsp1BL128D09	ctg483	Not assigned	539	high	1277	Bradi2g20340.1	Os01t0772800-01	Sb03g036030.1	yes	269
Ta_S17984485	NimbleGen unigenes	Not assigned	TaaCsp1BL123N10,TaaCsp1BL173K11,TaaCsp1BL030G15	ctg483	Not assigned	540	high	1060	Bradi1g70900.1	Os10t0347800-00	Sb01g018000.1	no	269
Ta_S32724314	NimbleGen unigenes	Not assigned	TaaCsp1BL020M12,TaaCsp1BL002G12	ctg483	Not assigned	541	high	764	Bradi2g20320.1	Os05t0509700-01	Sb09g025070.2	yes	267
Ta_S17988314	NimbleGen unigenes	Not assigned	TaaCsp1BL020M12	ctg483	Not assigned	542	high	1167	Bradi2g20310.1	Os05t0509900-01	Sb09g025080.1	yes	267
Ta_S32530756	NimbleGen unigenes	Not assigned	TaaCsp1BL123J01	ctg483	Not assigned	543	high	689	Bradi1g71400.1	Os01t0230800-01	Sb01g043420.1	no	isolated gene
Ta_S17898740	NimbleGen unigenes	Not assigned	TaaCsp1BL216J21,TaaCsp1BL239D05	ctg483	Not assigned	544	low	1210	Bradi5g11920.1	Os03t0390600-02	Sb10g002040.1	no	265
Ta_S32558925	NimbleGen unigenes	Not assigned	TaaCsp1BL216J21,TaaCsp1BL239D05	ctg483	Not assigned	545	low	451	Bradi2g50890.1	Os01t0818100-00	Sb06g022620.2	no	265
Ta_S32618998	NimbleGen unigenes	Not assigned	TaaCsp1BL089C15	ctg483	Not assigned	546	high	769	Bradi3g30847.1	Os10t0517400-01	Sb01g017070.1	no	270
Ta_S13117747	NimbleGen unigenes	Not assigned	TaaCsp1BL104I24	ctg483	Not assigned	547	low	555	Bradi3g10422.1	Os02t0284500-01	Sb06g002515.1	no	270
Ta_S26026728	NimbleGen unigenes	Not assigned	TaaCsp1BL104I24	ctg483	Not assigned	548	low	1124	Bradi4g07854.1	Os12t0443700-02	Sb09g023590.1	no	270
Ta_S26023428	NimbleGen unigenes	Not assigned	TaaCsp1BL147F22	ctg483	Not assigned	549	low	1090	Bradi3g44840.1	Os02t0530600-01	Sb04g021630.1	no	270
Ta_S12921403	NimbleGen unigenes	Not assigned	TaaCsp1BL147F22	ctg483	Not assigned	550	low	860	Bradi3g15390.1	Os09t0248000-03	Sb10g023620.1	no	270
Ta_S32600415	NimbleGen unigenes	Not assigned	TaaCsp1BL040E12,TaaCsp1BL174H09	ctg483	Not assigned	551	high	814	Bradi3g10422.1	Os02t0284500-01	Sb06g002515.1	no	270
Ta_S22379018	NimbleGen unigenes	Not assigned	TaaCsp1BL030J12,TaaCsp1BL057C07	ctg483	Not assigned	552	high	902	Bradi2g20280.1	Os05t0510300-01	Sb09g025110.2	yes	264
Ta_S17890413	NimbleGen unigenes	Not assigned	TaaCsp1BL222H04	ctg483	Not assigned	553	high	1061	Bradi2g00627.1	Os01t0106700-00	Sb03g008670.1	no	264
Ta_S37771313	NimbleGen unigenes	Not assigned	TaaCsp1BL073A23,TaaCsp1BL017L18,TaaCsp1BL130G07	ctg483	Not assigned	554	high	866	Bradi2g20260.1	Os05t0512000-01	Sb09g025150.1	yes	268
Ta_S13174080	NimbleGen unigenes	Not assigned	TaaCsp1BL073A23	ctg483	Not assigned	555	high	512	Bradi1g35390.1	No rice orthologous gene identified	Sb03g044090.1	no	268
Ta_S12923023	NimbleGen unigenes	Not assigned	TaaCsp1BL075K08	ctg483	Not assigned	556	high	1647	Bradi1g55450.1	Os03t0796900-01	Sb01g005170.1	no	isolated gene
Ta_S37851422	NimbleGen unigenes	Not assigned	TaaCsp1BL239F05	ctg571	Not assigned	557	high	727	Bradi2g20230.1	Os05t0511500-01	Sb03g035760.1	yes	211
Ta_S32432204	NimbleGen unigenes	Not assigned	TaaCsp1BL239F05	ctg571	Not assigned	558	high	872	Bradi2g20220.1	Os02t0517300-02	Sb09g025190.1	yes	211
Ta_S13036794	NimbleGen unigenes	Not assigned	TaaCsp1BL239F05	ctg571	Not assigned	559	high	605	Bradi2g20220.1	Os01t0769000-01	Sb09g025190.1	yes	211
Ta_S17984695	NimbleGen unigenes	Not assigned	TaaCsp1BL239F05	ctg571	Not assigned	560	low	1099	Bradi3g54780.1	Os12t0180100-01	Sb01g014790.1	no	211
Ta_S32693613	NimbleGen unigenes	Not assigned	TaaCsp1BL182C17	ctg155	Not assigned	561	high	816	Bradi2g20190.1	Os05t0511300-01	Sb09g025210.1	yes	isolated gene
Ta_S32689554	NimbleGen unigenes	Not assigned	TaaCsp1BL084K12	ctg155	Not assigned	562	high	915	Bradi5g08235.1	Os04t0390000-02	Sb06g013930.1	no	isolated gene
Ta_S15824202	NimbleGen unigenes	Not assigned	TaaCsp1BL022M23	ctg155	Not assigned	563	high	676	Bradi2g20080.1	Os05t0512500-01	Sb09g025320.1	yes	isolated gene
Ta_S12931077	NimbleGen unigenes	Not assigned	TaaCsp1BL239D23,TaaCsp1BL239E12	ctg155	Not assigned	564	high	614	Bradi3g33230.1	Os03t0439500-03	Sb06g014550.1	no	90
Ta_S32558736	NimbleGen unigenes	Not assigned	TaaCsp1BL240H20,TaaCsp1BL101O06	ctg155	Not assigned	565	high	863	Bradi2g38310.1	Os09t0515500-01	Sb06g017820.1	no	90
Ta_S50378500	NimbleGen unigenes	Not assigned	TaaCsp1BL079N17,TaaCsp1BL040B06	ctg104	Not assigned	566	high	669	Bradi2g19857.1	Os05t0515600-01	Sb09g025510.1	yes	isolated gene
Ta_S16194390	NimbleGen unigenes	Not assigned	TaaCsp1BL093J24,TaaCsp1BL068E05	ctg54	Not assigned	567	high	642	Bradi1g26440.1	Os02t0823400-01	Sb04g037820.1	no	212
Ta_S32716012	NimbleGen unigenes	Not assigned	TaaCsp1BL208B14,TaaCsp1BL070I24	ctg54	Not assigned	568	high	666	Bradi1g25750.1	Os10t0382100-01	Sb01g044570.1	no	212
Ta_S12878207	NimbleGen unigenes	Not assigned	TaaCsp1BL170N08,TaaCsp1BL193D03	ctg54	Not assigned	569	high	448	Bradi1g57330.1	Os12t0612700-01	Sb08g021350.1	no	212
Ta_S17879473	NimbleGen unigenes	Not assigned	TaaCsp1BL170N08	ctg54	Not assigned	570	low	921	Bradi4g02587.1	Os12t0607100-01	Sb02g036590.1	no	212
Ta_S12906580	NimbleGen unigenes	Not assigned	TaaCsp1BL170N08	ctg54	Not assigned	571	high	842	Bradi2g19820.1	Os05t0515700-01	Sb09g025580.1	yes	212
Ta_S13168143	NimbleGen unigenes	Not assigned	TaaCsp1BL232G03	ctg92	Not assigned	572	high	595	Bradi2g19680.1	Os05t0517900-01	Sb09g025750.1	yes	isolated gene
Ta_S32719841	NimbleGen unigenes	Not assigned	TaaCsp1BL008N22	ctg92	Not assigned	573	high	930	Bradi2g19610.2	Os04t0450050-00	Sb01g035520.1	yes	isolated gene
Ta_S16465291	NimbleGen unigenes	Not assigned	TaaCsp1BL107K21	ctg92	Not assigned	574	high	708	Bradi3g27130.1	Os04t0577300-01	Sb05g000710.1	no	isolated gene
Ta_S37760598	NimbleGen unigenes	Not assigned	TaaCsp1BL095M06	ctg88	Not assigned	575	high	910	Bradi2g19570.1	Os05t0519400-03	Sb01g014140.1	yes	isolated gene
Ta_S17986992	NimbleGen unigenes	Not assigned	TaaCsp1BL049G15,TaaCsp1BL157I24	ctg88	Not assigned	576	high	1160	Bradi2g19510.1	Os05t0519900-03	Sb09g025920.1	yes	isolated gene
Ta_S12904346	NimbleGen unigenes	Not assigned	TaaCsp1BL083E11	ctg66	Not assigned	577	high	929	Bradi2g19480.1	Os05t0520300-00	Sb09g025950.1	yes	isolated gene
Ta_S26026677	NimbleGen unigenes	Not assigned	TaaCsp1BL004G14,TaaCsp1BL061B10,TaaCsp1BL208B08	ctg66	Not assigned	578	high	1023	Bradi2g19450.1	Os05t0521300-04	Sb09g026020.1	yes	isolated gene
Ta_S25563287	NimbleGen unigenes	Not assigned	TaaCsp1BL132O23,TaaCsp1BL093A21	ctg409	Not assigned	579	low	286	No B. distachyon orthologous gene identified	No rice orthologous gene identified	No sorghum orthologous gene identified	no	207
Ta_S17882242	NimbleGen unigenes	Not assigned	TaaCsp1BL132O23,TaaCsp1BL093A21	ctg409	Not assigned	580	high	883	Bradi2g49290.1	Os01t0739000-02	Sb09g026148.1	yes	207
Ta_S16057959	NimbleGen unigenes	Not assigned	TaaCsp1BL132O23,TaaCsp1BL093A21	ctg409	Not assigned	581	high	1372	Bradi2g19326.2	Os05t0524400-01	Sb09g026150.1	yes	207
Ta_S17887325	NimbleGen unigenes	Not assigned	TaaCsp1BL132O23,TaaCsp1BL093A21	ctg409	Not assigned	582	low	887	No B. distachyon orthologous gene identified	No rice orthologous gene identified	No sorghum orthologous gene identified	no	207
Ta_S37881504	NimbleGen unigenes	Not assigned	TaaCsp1BL222E09,TaaCsp1BL006F10	ctg409	Not assigned	583	high	732	Bradi1g28690.1	Os06t0699301-00	Sb01g049860.1	no	isolated gene
Ta_S32514015	NimbleGen unigenes	Not assigned	TaaCsp1BL227L13,TaaCsp1BL106C09	ctg636	Not assigned	584	low	487	Bradi1g67740.1	Os03t0255400-01	Sb01g040730.1	no	222
Ta_S32628004	NimbleGen unigenes	Not assigned	TaaCsp1BL227L13,TaaCsp1BL106C09	ctg636	Not assigned	585	low	566	No B. distachyon orthologous gene identified	No rice orthologous gene identified	No sorghum orthologous gene identified	no	222
Ta_S12914996	NimbleGen unigenes	Not assigned	TaaCsp1BL227L13,TaaCsp1BL106C09	ctg636	Not assigned	586	high	890	Bradi2g19060.1	Os05t0529000-01	Sb09g026360.1	yes	222
Ta_S22384803	NimbleGen unigenes	Not assigned	TaaCsp1BL142D03	ctg267	Not assigned	587	high	852	Bradi2g18980.1	Os05t0530400-01	Sb09g026440.1	yes	155
Ta_S17989259	NimbleGen unigenes	Not assigned	TaaCsp1BL142D03	ctg267	Not assigned	588	high	1096	Bradi2g48830.3	Os05t0530500-03	Sb09g026450.1	yes	155
Ta_S17989532	NimbleGen unigenes	Not assigned	TaaCsp1BL007O13,TaaCsp1BL174K07,TaaCsp1BL113K24,TaaCsp1BL172P19	ctg612	Not assigned	589	high	1176	Bradi2g25160.1	Os04t0583900-01	No sorghum orthologous gene identified	no	isolated gene
Ta_S32697223	NimbleGen unigenes	Not assigned	TaaCsp1BL109B21,TaaCsp1BL017C11	ctg612	Not assigned	590	high	776	Bradi2g18930.1	Os05t0531100-01	Sb09g026490.1	yes	169
Ta_S37893121	NimbleGen unigenes	Not assigned	TaaCsp1BL067M05	ctg612	Not assigned	591	high	393	Bradi1g76340.2	Os03t0186500-03	Sb06g022260.1	no	169
Ta_S16230425	NimbleGen unigenes	Not assigned	TaaCsp1BL097N22,TaaCsp1BL160B22	ctg612	Not assigned	592	high	730	Bradi2g18920.1	Os05t0531200-01	Sb09g026500.1	yes	170
Ta_S37949274	NimbleGen unigenes	Not assigned	TaaCsp1BL161C12,TaaCsp1BL131C23	ctg612	Not assigned	593	high	760	Bradi2g55660.1	Os02t0461200-01	Sb05g005965.1	no	170
Ta_S17889537	NimbleGen unigenes	Not assigned	TaaCsp1BL229H21,TaaCsp1BL061D18,TaaCsp1BL182I04	ctg652	Not assigned	594	high	1055	Bradi2g18900.1	Os05t0531500-01	Sb09g026520.1	yes	255
Ta_S13198229	NimbleGen unigenes	Not assigned	TaaCsp1BL229H21,TaaCsp1BL061D18,TaaCsp1BL182I04	ctg652	Not assigned	595	low	426	Bradi1g62057.1	Os03t0356582-01	Sb01g035000.1	no	255
Ta_S32664793	NimbleGen unigenes	Not assigned	TaaCsp1BL181H12	ctg652	Not assigned	596	high	839	Bradi1g15910.2	Os03t0430000-01	Sb01g031480.1	no	isolated gene
Ta_S26027022	NimbleGen unigenes	Not assigned	TaaCsp1BL031N04,TaaCsp1BL172K18	ctg652	Not assigned	597	high	1153	Bradi2g15750.1	Os05t0574100-01	Sb09g001420.1	no	256
Ta_S26022698	NimbleGen unigenes	Not assigned	TaaCsp1BL043B21	ctg652	Not assigned	598	high	1115	Bradi2g45987.1	Os01t0666800-01	Sb03g030590.1	no	256
Ta_S13182343	NimbleGen unigenes	Not assigned	TaaCsp1BL212P06,TaaCsp1BL075M08	ctg652	Not assigned	599	high	503	No B. distachyon orthologous gene identified	No rice orthologous gene identified	No sorghum orthologous gene identified	no	isolated gene
Ta_S26020691	NimbleGen unigenes	Not assigned	TaaCsp1BL209J17,TaaCsp1BL226D17	ctg694	Not assigned	600	high	885	Bradi2g18730.3	Os05t0534600-01	Sb09g026660.1	yes	isolated gene
Ta_S32597033	NimbleGen unigenes	Not assigned	TaaCsp1BL195E08,TaaCsp1BL123C17	ctg335	Not assigned	601	high	869	Bradi2g18660.1	Os05t0535700-01	Sb09g026750.1	yes	47
Ta_S17989578	NimbleGen unigenes	Not assigned	TaaCsp1BL093E06,TaaCsp1BL224E04	ctg335	Not assigned	602	high	1179	Bradi2g18640.2	Os05t0535900-01	Sb09g026770.3	yes	47
Ta_S12923032	NimbleGen unigenes	Not assigned	TaaCsp1BL093E06,TaaCsp1BL224E04	ctg335	Not assigned	603	high	1174	Bradi2g18630.1	Os05t0536200-01	Sb09g026790.1	yes	47
Ta_S37747853	NimbleGen unigenes	Not assigned	TaaCsp1BL143F02,TaaCsp1BL134J20	ctg335	Not assigned	604	low	248	No B. distachyon orthologous gene identified	No rice orthologous gene identified	No sorghum orthologous gene identified	no	46
Ta_S12923502	NimbleGen unigenes	Not assigned	TaaCsp1BL143F02,TaaCsp1BL134J20	ctg335	Not assigned	605	high	1999	Bradi2g18550.1	Os05t0536400-01	Sb09g026810.1	yes	46
Ta_S37944730	NimbleGen unigenes	Not assigned	TaaCsp1BL136B17,TaaCsp1BL113J14,TaaCsp1BL206O19	ctg335	Not assigned	606	high	570	Bradi1g34140.1	Os01t0178900-01	Sb10g028920.1	no	isolated gene
Ta_S37894574	NimbleGen unigenes	Not assigned	TaaCsp1BL213E20,TaaCsp1BL094H14	ctg468	Not assigned	607	high	780	No B. distachyon orthologous gene identified	No rice orthologous gene identified	Sb04g007233.1	no	62
Ta_S17986695	NimbleGen unigenes	Not assigned	TaaCsp1BL177P01,TaaCsp1BL073J06	ctg468	Not assigned	608	high	934	No B. distachyon orthologous gene identified	No rice orthologous gene identified	Sb09g006220.1	no	62
Ta_S37881332	NimbleGen unigenes	Not assigned	TaaCsp1BL177P01	ctg468	Not assigned	609	high	781	Bradi1g76157.1	Os11t0657400-00	Sb05g025875.1	no	62
Ta_S32430178	NimbleGen unigenes	Not assigned	TaaCsp1BL066D02,TaaCsp1BL177P01,TaaCsp1BL186F02,TaaCsp1BL073J06	ctg468	Not assigned	610	high	715	Bradi2g18347.1	Os02t0718900-02	Sb09g026900.1	yes	62
Ta_S12916918	NimbleGen unigenes	Not assigned	TaaCsp1BL226J05,TaaCsp1BL215J05,TaaCsp1BL134P08	ctg468	Not assigned	611	high	572	Bradi3g31100.1	Os10t0400100-01	Sb01g042830.1	no	isolated gene
Ta_S22371426	NimbleGen unigenes	Not assigned	TaaCsp1BL173M12	ctg468	Not assigned	612	high	860	Bradi2g14950.1	Os05t0579800-01	Sb09g027240.1	no	isolated gene
Ta_S32535406	NimbleGen unigenes	Not assigned	TaaCsp1BL017B06,TaaCsp1BL186I16	ctg282	Not assigned	613	high	756	Bradi2g18210.1	Os07t0576000-02	Sb02g037370.1	yes	231
Ta_S32585395	NimbleGen unigenes	Not assigned	TaaCsp1BL064B08,TaaCsp1BL006M03	ctg282	Not assigned	614	high	287	No B. distachyon orthologous gene identified	No rice orthologous gene identified	No sorghum orthologous gene identified	no	231
Ta_S12995258	NimbleGen unigenes	Not assigned	TaaCsp1BL065K03,TaaCsp1BL007N20	ctg282	Not assigned	615	high	585	No B. distachyon orthologous gene identified	No rice orthologous gene identified	Sb02g033135.1	no	231
Ta_S26019931	NimbleGen unigenes	Not assigned	TaaCsp1BL130C07,TaaCsp1BL224E05	ctg282	Not assigned	616	high	915	Bradi1g18440.1	Os03t0350300-01	Sb03g044260.1	no	isolated gene
Ta_S17885900	NimbleGen unigenes	Not assigned	TaaCsp1BL021C14,TaaCsp1BL098B09	ctg552	Not assigned	617	low	911	No B. distachyon orthologous gene identified	Os07t0175900-01	No sorghum orthologous gene identified	no	134
Ta_S17885647	NimbleGen unigenes	Not assigned	TaaCsp1BL021C14,TaaCsp1BL098B09	ctg552	Not assigned	618	low	1152	No B. distachyon orthologous gene identified	No rice orthologous gene identified	No sorghum orthologous gene identified	no	134
Ta_S13172864	NimbleGen unigenes	Not assigned	TaaCsp1BL021C14,TaaCsp1BL098B09	ctg552	Not assigned	619	high	448	Bradi2g18140.1	Os01t0705500-01	No sorghum orthologous gene identified	yes	134
Ta_S26019223	NimbleGen unigenes	Not assigned	TaaCsp1BL021C14,TaaCsp1BL098B09	ctg552	Not assigned	620	low	835	Bradi2g47760.2	Os01t0706500-00	Sb03g032450.1	no	134
Ta_S17972291	NimbleGen unigenes	Not assigned	TaaCsp1BL134N09	ctg552	Not assigned	621	high	868	Bradi3g23290.1	Os10t0382300-02	No sorghum orthologous gene identified	no	isolated gene
Ta_S17889980	NimbleGen unigenes	Not assigned	TaaCsp1BL016A12	ctg552	Not assigned	622	high	1197	Bradi2g18100.3	Os05t0542500-02	Sb09g027110.1	yes	isolated gene
Ta_S17974858	NimbleGen unigenes	Not assigned	TaaCsp1BL023A09,TaaCsp1BL068N08	ctg563	Not assigned	623	high	819	Bradi2g18100.3	Os01t0705200-01	Sb09g027110.1	yes	239
Ta_S32545645	NimbleGen unigenes	Not assigned	TaaCsp1BL023A09,TaaCsp1BL068N08	ctg563	Not assigned	624	low	909	Bradi3g43180.1	Os02t0468400-01	Sb04g017500.1	no	239
Ta_S17987855	NimbleGen unigenes	Not assigned	TaaCsp1BL023E16,TaaCsp1BL055P14	ctg563	Not assigned	625	high	1103	Bradi2g18080.1	Os05t0542600-01	Sb09g027130.1	yes	239
Ta_S22381132	NimbleGen unigenes	Not assigned	TaaCsp1BL023E16,TaaCsp1BL055P14	ctg563	Not assigned	626	low	840	Bradi2g31070.3	Os05t0334400-02	Sb03g004770.2	no	239
Ta_S26026507	NimbleGen unigenes	Not assigned	TaaCsp1BL144L18,TaaCsp1BL023E16	ctg563	Not assigned	627	high	1159	Bradi2g18060.1	Os05t0542800-01	Sb09g027150.1	yes	239
Ta_S16057823	NimbleGen unigenes	Not assigned	TaaCsp1BL066E01,TaaCsp1BL100O23,TaaCsp1BL118K07	ctg600	Not assigned	628	high	1508	Bradi2g18010.1	Os01t0703600-01	Sb03g032290.1	yes	154
Ta_S19223112	NimbleGen unigenes	Not assigned	TaaCsp1BL066E01,TaaCsp1BL118K07	ctg600	Not assigned	629	high	731	Bradi2g18000.2	Os05t0543300-01	Sb09g027180.1	yes	154
Ta_S26024104	NimbleGen unigenes	Not assigned	TaaCsp1BL066E01,TaaCsp1BL118K07	ctg600	Not assigned	630	high	1143	Bradi2g17990.1	Os05t0543400-02	Sb09g027190.1	yes	154
Ta_S16242865	NimbleGen unigenes	Not assigned	TaaCsp1BL083N02	ctg600	Not assigned	631	high	731	No B. distachyon orthologous gene identified	No rice orthologous gene identified	Sb03g007630.1	no	isolated gene
Ta_S32599143	NimbleGen unigenes	Not assigned	TaaCsp1BL064F15,TaaCsp1BL135N12	ctg390	Not assigned	632	high	897	Bradi2g17970.1	Os05t0543700-01	Sb09g027210.2	yes	isolated gene
Ta_S16058329	NimbleGen unigenes	Not assigned	TaaCsp1BL216G05,TaaCsp1BL006H02,TaaCsp1BL149L02,TaaCsp1BL189B22	ctg110	Not assigned	633	high	1325	Bradi2g17860.2	Os05t0545000-01	Sb09g027220.2	yes	74
Ta_S32502552	NimbleGen unigenes	Not assigned	TaaCsp1BL216G05,TaaCsp1BL006H02,TaaCsp1BL149L02,TaaCsp1BL189B22	ctg110	Not assigned	634	high	855	Bradi2g17847.1	Os05t0545200-00	Sb09g027250.1	yes	74
Ta_S17988235	NimbleGen unigenes	Not assigned	TaaCsp1BL213D08	ctg124	Not assigned	635	high	1031	Bradi2g17680.4	Os05t0548900-01	Sb09g027360.1	yes	165
Ta_S26028254	NimbleGen unigenes	Not assigned	TaaCsp1BL213D08	ctg124	Not assigned	636	high	1107	Bradi2g17680.3	Os01t0695100-01	Sb09g027360.1	yes	165
Ta_S24513495	NimbleGen unigenes	Not assigned	TaaCsp1BL213D08	ctg124	Not assigned	637	high	918	Bradi2g17670.1	Os05t0549000-01	Sb09g027370.1	yes	165
Ta_S26027297	NimbleGen unigenes	Not assigned	TaaCsp1BL130G05	ctg124	Not assigned	638	high	1194	Bradi2g17660.1	Os05t0549100-02	Sb09g027380.1	yes	165
Ta_S32429046	NimbleGen unigenes	Not assigned	TaaCsp1BL181D22,TaaCsp1BL173M03	ctg622	Not assigned	639	high	757	Bradi3g19280.3	Os08t0265500-01	Sb06g023090.2	no	isolated gene
Ta_S13048946	NimbleGen unigenes	Not assigned	TaaCsp1BL149A18,TaaCsp1BL212O07	ctg622	Not assigned	640	high	672	Bradi3g58920.1	Os08t0463500-01	Sb10g009600.1	no	isolated gene
Ta_S16978589	NimbleGen unigenes	Not assigned	TaaCsp1BL146C08	ctg622	Not assigned	641	low	687	Bradi1g14330.1	No rice orthologous gene identified	Sb08g020630.1	no	125
Ta_S13265628	NimbleGen unigenes	Not assigned	TaaCsp1BL146C08	ctg622	Not assigned	642	low	330	Bradi2g55132.1	No rice orthologous gene identified	Sb04g029330.1	no	125
Ta_S37940757	NimbleGen unigenes	Not assigned	TaaCsp1BL146C08	ctg622	Not assigned	643	low	783	Bradi2g62250.1	Os11t0252400-03	Sb10g009950.1	no	125
Ta_S37763476	NimbleGen unigenes	Not assigned	TaaCsp1BL175H22,TaaCsp1BL082O23	ctg622	Not assigned	644	high	726	Bradi2g17590.1	Os05t0550000-00	Sb09g027550.1	yes	125
Ta_S13178571	NimbleGen unigenes	Not assigned	TaaCsp1BL175I03,TaaCsp1BL181L13,TaaCsp1BL189I10	ctg622	Not assigned	645	high	429	Bradi2g17550.1	Os05t0550300-01	Sb09g027590.1	yes	124
Ta_S22391406	NimbleGen unigenes	Not assigned	TaaCsp1BL175I03,TaaCsp1BL181L13,TaaCsp1BL189I10	ctg622	Not assigned	646	high	868	Bradi2g17540.1	Os05t0550300-01	Sb09g027590.1	yes	124
Ta_S37771700	NimbleGen unigenes	Not assigned	TaaCsp1BL174N16	ctg622	Not assigned	647	high	904	Bradi2g17507.1	Os05t0551000-01	Sb09g027620.1	yes	124
Ta_S12962149	NimbleGen unigenes	Not assigned	TaaCsp1BL058F23	ctg276	Not assigned	648	high	775	Bradi1g03580.1	Os06t0237900-00	Sb01g006470.1	no	isolated gene
Ta_S32543146	NimbleGen unigenes	Not assigned	TaaCsp1BL064D21	ctg276	Not assigned	649	high	742	Bradi3g18424.1	Os12t0567700-01	Sb10g028830.1	no	226
Ta_S32534404	NimbleGen unigenes	Not assigned	TaaCsp1BL064D21,TaaCsp1BL133O19	ctg276	Not assigned	650	high	734	Bradi3g26920.5	Os10t0419300-00	Sb01g021490.1	no	226
Ta_S22373415	NimbleGen unigenes	Not assigned	TaaCsp1BL133O19	ctg276	Not assigned	651	high	873	Bradi4g31630.1	Os09t0516800-01	Sb02g026110.1	no	226
Ta_S22391004	NimbleGen unigenes	Not assigned	TaaCsp1BL005P12,TaaCsp1BL184J04,TaaCsp1BL006F23	ctg276	Not assigned	652	high	894	Bradi1g58180.2	Os07t0141600-01	Sb06g024840.1	no	226
Ta_S37929078	NimbleGen unigenes	Not assigned	TaaCsp1BL232C09,TaaCsp1BL005B08,TaaCsp1BL065P09	ctg276	Not assigned	653	high	743	Bradi2g17390.1	Os05t0551900-00	Sb09g027686.1	yes	isolated gene
Ta_S32627874	NimbleGen unigenes	Not assigned	TaaCsp1BL127P13,TaaCsp1BL009A17	ctg196	Not assigned	654	low	422	Bradi1g43850.1	Os09t0414900-01	Sb01g026925.1	no	112
Ta_S12962528	NimbleGen unigenes	Not assigned	TaaCsp1BL127P13,TaaCsp1BL009A17	ctg196	Not assigned	655	high	728	Bradi2g17230.3	Os05t0554400-01	Sb09g027850.1	yes	112
Ta_S32432950	NimbleGen unigenes	Not assigned	TaaCsp1BL127P13,TaaCsp1BL009A17	ctg196	Not assigned	656	high	901	Bradi2g17220.1	Os05t0554500-01	Sb09g027860.1	yes	112
Ta_S22372471	NimbleGen unigenes	Not assigned	TaaCsp1BL139H04,TaaCsp1BL207E06	ctg129	Not assigned	657	high	840	Bradi2g17170.1	Os05t0556000-02	Sb09g027950.1	yes	190
Ta_S12978879	NimbleGen unigenes	Not assigned	TaaCsp1BL127A21,TaaCsp1BL067O15,TaaCsp1BL207E06	ctg129	Not assigned	658	low	611	No B. distachyon orthologous gene identified	No rice orthologous gene identified	Sb06g019450.1	no	190
Ta_S37770767	NimbleGen unigenes	Not assigned	TaaCsp1BL127A21,TaaCsp1BL067O15,TaaCsp1BL207E06	ctg129	Not assigned	659	low	818	Bradi2g62300.1	Os01t0248600-02	Sb02g043990.1	no	190
Ta_S16208355	NimbleGen unigenes	Not assigned	TaaCsp1BL127A21,TaaCsp1BL067O15	ctg129	Not assigned	660	low	715	Bradi1g54890.1	Os07t0190000-01	Sb02g005410.1	no	190
Ta_S13008942	NimbleGen unigenes	Not assigned	TaaCsp1BL127A21,TaaCsp1BL067O15	ctg129	Not assigned	661	low	613	Bradi2g22730.1	No rice orthologous gene identified	No sorghum orthologous gene identified	no	190
Ta_S32610224	NimbleGen unigenes	Not assigned	TaaCsp1BL127A21,TaaCsp1BL067O15	ctg129	Not assigned	662	high	866	Bradi2g17100.1	Os02t0563800-01	Sb09g027720.1	yes	190
Ta_S16209781	NimbleGen unigenes	Not assigned	TaaCsp1BL057K03	ctg475	Not assigned	663	high	703	Bradi2g17077.1	Os05t0556300-01	Sb09g027970.1	yes	104
Ta_S32595396	NimbleGen unigenes	Not assigned	TaaCsp1BL057K03,TaaCsp1BL240B17	ctg475	Not assigned	664	high	864	Bradi2g43330.1	Os04t0174900-01	Sb09g030200.1	no	104
Ta_S32629755	NimbleGen unigenes	Not assigned	TaaCsp1BL217M07	ctg26	Not assigned	665	high	632	Bradi2g39870.1	Os12t0611700-01	Sb09g026050.1	no	isolated gene
Ta_S17886817	NimbleGen unigenes	Not assigned	TaaCsp1BL184L22,TaaCsp1BL129B19	ctg26	Not assigned	666	high	920	No B. distachyon orthologous gene identified	Os04t0683500-03	No sorghum orthologous gene identified	no	isolated gene
Ta_S32698922	NimbleGen unigenes	Not assigned	TaaCsp1BL085H23,TaaCsp1BL037I02	ctg26	Not assigned	667	high	883	Bradi2g16940.1	Os05t0557500-01	Sb09g028090.1	yes	223
Ta_S32668763	NimbleGen unigenes	Not assigned	TaaCsp1BL037I02	ctg26	Not assigned	668	high	838	Bradi2g16950.1	Os05t0557600-01	Sb09g028100.1	yes	223
Ta_S32628528	NimbleGen unigenes	Not assigned	TaaCsp1BL061E20	ctg26	Not assigned	669	high	581	No B. distachyon orthologous gene identified	No rice orthologous gene identified	Sb07g003410.1	no	223
Ta_S37769508	NimbleGen unigenes	Not assigned	TaaCsp1BL186C21,TaaCsp1BL173N21	ctg26	Not assigned	670	high	893	Bradi2g16970.3	Os05t0557800-02	Sb09g028120.1	yes	isolated gene
Ta_S37780020	NimbleGen unigenes	Not assigned	TaaCsp1BL023K18	ctg595	Not assigned	671	high	906	Bradi2g16930.1	Os05t0558000-01	Sb09g028130.1	yes	118
Ta_S12990006	NimbleGen unigenes	Not assigned	TaaCsp1BL023K18	ctg595	Not assigned	672	low	521	No B. distachyon orthologous gene identified	No rice orthologous gene identified	No sorghum orthologous gene identified	no	118
Ta_S26028562	NimbleGen unigenes	Not assigned	TaaCsp1BL136I18,TaaCsp1BL112A10	ctg595	Not assigned	673	high	1108	Bradi2g16850.1	Os05t0559400-01	Sb09g028210.1	yes	isolated gene
Ta_S16419809	NimbleGen unigenes	Not assigned	TaaCsp1BL046E23,TaaCsp1BL079N23	ctg595	Not assigned	674	high	1503	Bradi2g16840.1	Os05t0559600-01	Sb09g028220.1	yes	isolated gene
Ta_S17989409	NimbleGen unigenes	Not assigned	TaaCsp1BL216N02	ctg455	Not assigned	675	high	1103	Bradi2g16820.1	Os05t0559900-01	Sb09g028250.1	yes	isolated gene
Ta_S37812603	NimbleGen unigenes	Not assigned	TaaCsp1BL162F19	ctg455	Not assigned	676	high	786	Bradi1g03010.1	Os07t0246600-01	Sb02g007530.1	no	isolated gene
Ta_S17989075	NimbleGen unigenes	Not assigned	TaaCsp1BL209K06,TaaCsp1BL187H17	ctg148	Not assigned	677	high	1116	Bradi2g16670.1	Os05t0562200-02	Sb09g028400.1	yes	isolated gene
Ta_S17057490	NimbleGen unigenes	Not assigned	TaaCsp1BL015P03,TaaCsp1BL177P14	ctg207	Not assigned	678	high	2256	Bradi2g16610.1	Os05t0563400-01	Sb09g028450.1	yes	isolated gene
Ta_S22388848	NimbleGen unigenes	Not assigned	TaaCsp1BL197B22,TaaCsp1BL018G12	ctg243	Not assigned	679	high	862	Bradi2g16440.1	Os05t0564800-01	Sb09g028580.1	yes	216
Ta_S15881791	NimbleGen unigenes	Not assigned	TaaCsp1BL039F20,TaaCsp1BL164K24	ctg243	Not assigned	680	high	400	Bradi2g16420.1	Os05t0565100-01	Sb09g028600.1	yes	216
Ta_S12953624	NimbleGen unigenes	Not assigned	TaaCsp1BL039F20,TaaCsp1BL164K24	ctg243	Not assigned	681	low	759	Bradi2g16460.1	Os01t0530500-01	Sb02g033300.1	yes	216
Ta_S12932216	NimbleGen unigenes	Not assigned	TaaCsp1BL089P20,TaaCsp1BL097A15	ctg107	Not assigned	682	high	556	Bradi2g16380.1	No rice orthologous gene identified	No sorghum orthologous gene identified	yes	isolated gene
Ta_S13183221	NimbleGen unigenes	Not assigned	TaaCsp1BL006J10	ctg107	Not assigned	683	high	411	Bradi3g32990.1	No rice orthologous gene identified	No sorghum orthologous gene identified	no	260
Ta_S32647331	NimbleGen unigenes	Not assigned	TaaCsp1BL180C17,TaaCsp1BL153D09	ctg107	Not assigned	684	low	780	Bradi4g42300.1	Os02t0554300-01	Sb04g022640.1	no	260
Ta_S22377573	NimbleGen unigenes	Not assigned	TaaCsp1BL180C17,TaaCsp1BL153D09	ctg107	Not assigned	685	low	852	Bradi4g42300.1	Os11t0309000-02	Sb08g003370.1	no	260
Ta_S32613867	NimbleGen unigenes	Not assigned	TaaCsp1BL208C23,TaaCsp1BL012F20	ctg90	Not assigned	686	high	881	Bradi2g16350.1	Os03t0135600-01	Sb09g028680.1	yes	isolated gene
Ta_S17988587	NimbleGen unigenes	Not assigned	TaaCsp1BL044M09	ctg463	Not assigned	687	high	1155	Bradi1g22840.1	Os07t0592300-01	Sb02g038160.1	no	98
Ta_S17898839	NimbleGen unigenes	Not assigned	TaaCsp1BL044M09,TaaCsp1BL136L24	ctg463	Not assigned	688	high	1220	Bradi2g16320.1	Os05t0566500-03	Sb09g028700.1	yes	98
Ta_S12929923	NimbleGen unigenes	Not assigned	TaaCsp1BL044M09,TaaCsp1BL136L24	ctg463	Not assigned	689	low	209	No B. distachyon orthologous gene identified	No rice orthologous gene identified	No sorghum orthologous gene identified	no	98
Ta_S18010906	NimbleGen unigenes	Not assigned	TaaCsp1BL044M09,TaaCsp1BL136L24	ctg463	Not assigned	690	low	1098	Bradi3g44090.1	Os02t0509500-01	Sb04g020650.1	no	98
Ta_S34880570	NimbleGen unigenes	Not assigned	TaaCsp1BL044M09,TaaCsp1BL136L24	ctg463	Not assigned	691	low	1635	Bradi1g60720.1	Os03t0390200-01	Sb01g033570.1	no	98
Ta_S17890113	NimbleGen unigenes	Not assigned	TaaCsp1BL044M09,TaaCsp1BL136L24	ctg463	Not assigned	692	high	1142	Bradi2g16310.1	Os01t0664500-01	Sb08g020010.1	yes	98
Ta_S13121398	NimbleGen unigenes	Not assigned	TaaCsp1BL105F13	ctg463	Not assigned	693	low	443	Bradi3g56035.1	Os04t0402200-00	Sb0612s002010.1	no	99
Ta_S12987548	NimbleGen unigenes	Not assigned	TaaCsp1BL105F13	ctg463	Not assigned	694	low	649	No B. distachyon orthologous gene identified	Os03t0851600-02	No sorghum orthologous gene identified	no	99
Ta_S17896909	NimbleGen unigenes	Not assigned	TaaCsp1BL130N17	ctg662	Not assigned	695	high	1193	Bradi2g16237.1	Os05t0566900-01	Sb09g028730.1	yes	isolated gene
Ta_S37828808	NimbleGen unigenes	Not assigned	TaaCsp1BL175K18,TaaCsp1BL110I09	ctg480	Not assigned	696	high	733	Bradi1g67240.1	Os03t0264400-01	Sb01g040180.1	no	5
Ta_S26655646	NimbleGen unigenes	Not assigned	TaaCsp1BL110I09,TaaCsp1BL119J11	ctg480	Not assigned	697	high	1527	Bradi2g16160.1	Os05t0567100-01	Sb09g028740.2	yes	5
Ta_S12951975	NimbleGen unigenes	Not assigned	TaaCsp1BL093C11,TaaCsp1BL071C09	ctg480	Not assigned	698	high	642	Bradi5g03790.1	Os01t0795100-00	Sb03g037010.1	no	isolated gene
Ta_S32716405	NimbleGen unigenes	Not assigned	TaaCsp1BL056M06,TaaCsp1BL079P06	ctg480	Not assigned	699	high	793	No B. distachyon orthologous gene identified	No rice orthologous gene identified	No sorghum orthologous gene identified	no	6
Ta_S17878933	NimbleGen unigenes	Not assigned	TaaCsp1BL079P06	ctg480	Not assigned	700	high	882	Bradi2g16140.1	No rice orthologous gene identified	Sb09g028770.1	yes	6
Ta_S50380412	NimbleGen unigenes	Not assigned	TaaCsp1BL079P06	ctg480	Not assigned	701	high	623	Bradi2g16130.1	Os05t0567400-01	Sb09g028780.1	yes	6
Ta_S13170841	NimbleGen unigenes	Not assigned	TaaCsp1BL079P06	ctg480	Not assigned	702	low	379	Bradi3g52680.1	Os01t0911700-02	Sb05g022090.1	no	6
Ta_S32544835	NimbleGen unigenes	Not assigned	TaaCsp1BL043E12,TaaCsp1BL075L17	ctg480	Not assigned	703	high	706	Bradi2g16120.1	Os05t0567600-00	Sb09g028790.1	yes	isolated gene
Ta_S17892702	NimbleGen unigenes	Not assigned	TaaCsp1BL180K20	ctg350	Not assigned	704	high	1123	Bradi2g15940.1	Os05t0569300-01	Sb09g028990.1	yes	147
Ta_S13147249	NimbleGen unigenes	Not assigned	TaaCsp1BL002M10,TaaCsp1BL180K20	ctg350	Not assigned	705	low	528	No B. distachyon orthologous gene identified	No rice orthologous gene identified	No sorghum orthologous gene identified	no	147
Ta_S32433048	NimbleGen unigenes	Not assigned	TaaCsp1BL002M10,TaaCsp1BL180K20	ctg350	Not assigned	706	high	890	Bradi2g15900.1	Os05t0571000-01	Sb09g029030.1	yes	147
Ta_S13116403	NimbleGen unigenes	Not assigned	TaaCsp1BL010F01	ctg566	Not assigned	707	high	722	Bradi2g15890.1	Os05t0571100-02	Sb09g029040.1	yes	123
Ta_S26028789	NimbleGen unigenes	Not assigned	TaaCsp1BL010F01	ctg566	Not assigned	708	high	1049	Bradi2g15877.1	Os05t0571200-01	Sb09g029050.1	yes	123
Ta_S13220390	NimbleGen unigenes	Not assigned	TaaCsp1BL010F01	ctg566	Not assigned	709	low	638	Bradi2g12810.1	Os05t0464200-00	No sorghum orthologous gene identified	no	123
Ta_S12995411	NimbleGen unigenes	Not assigned	TaaCsp1BL027B24,TaaCsp1BL010F15,TaaCsp1BL223D09,TaaCsp1BL222F23	ctg566	Not assigned	710	high	588	Bradi2g15870.1	Os05t0571400-01	Sb09g029060.1	yes	123
Ta_S12994594	NimbleGen unigenes	Not assigned	TaaCsp1BL060G11,TaaCsp1BL003P23	ctg566	Not assigned	711	high	611	Bradi4g23227.1	Os06t0225100-01	Sb10g007930.1	no	123
Ta_S26023891	NimbleGen unigenes	Not assigned	TaaCsp1BL002I15,TaaCsp1BL209F23	ctg43	Not assigned	712	high	1124	Bradi2g15820.1	Os05t0573000-01	Sb09g029100.1	yes	4
Ta_S17989575	NimbleGen unigenes	Not assigned	TaaCsp1BL143C13	ctg43	Not assigned	713	high	1167	Bradi2g15810.1	Os05t0573300-01	Sb09g029130.1	yes	4
Ta_S16058229	NimbleGen unigenes	Not assigned	TaaCsp1BL063G23	ctg367	Not assigned	714	high	1405	Bradi2g15740.1	Os05t0574400-01	Sb09g029240.1	yes	275
Ta_S32722793	NimbleGen unigenes	Not assigned	TaaCsp1BL063G23	ctg367	Not assigned	715	high	734	Bradi2g15730.1	Os05t0574500-01	Sb09g029250.1	yes	275
Ta_S13204056	NimbleGen unigenes	Not assigned	TaaCsp1BL002K14,TaaCsp1BL064I22,TaaCsp1BL123G13	ctg367	Not assigned	716	high	538	Bradi1g78577.1	Os05t0595800-00	Sb08g004260.1	no	isolated gene
Ta_S37811327	NimbleGen unigenes	Not assigned	TaaCsp1BL055N05	ctg192	Not assigned	717	high	428	No B. distachyon orthologous gene identified	No rice orthologous gene identified	No sorghum orthologous gene identified	no	isolated gene
Ta_S13236804	NimbleGen unigenes	Not assigned	TaaCsp1BL011O13,TaaCsp1BL204B15,TaaCsp1BL011J09	ctg192	Not assigned	718	high	398	Bradi3g27560.1	No rice orthologous gene identified	No sorghum orthologous gene identified	no	92
Ta_S32573523	NimbleGen unigenes	Not assigned	TaaCsp1BL011O13,TaaCsp1BL204B15,TaaCsp1BL012E13	ctg192	Not assigned	719	high	176	No B. distachyon orthologous gene identified	No rice orthologous gene identified	No sorghum orthologous gene identified	no	92
Ta_S13148704	NimbleGen unigenes	Not assigned	TaaCsp1BL084F22,TaaCsp1BL225A07	ctg192	Not assigned	720	high	320	Bradi5g26930.1	Os02t0522800-01	Sb01g016530.2	no	92
Ta_S26027968	NimbleGen unigenes	Not assigned	TaaCsp1BL210G11,TaaCsp1BL020N17,TaaCsp1BL119I11	ctg192	Not assigned	721	high	1146	Bradi2g15532.1	Os05t0578000-01	Sb09g029470.1	yes	92
Ta_S12994225	NimbleGen unigenes	Not assigned	TaaCsp1BL210G11,TaaCsp1BL020N17	ctg192	Not assigned	722	low	426	Bradi2g36237.1	No rice orthologous gene identified	Sb07g022805.1	no	92
Ta_S32697929	NimbleGen unigenes	Not assigned	TaaCsp1BL020N17,TaaCsp1BL119I11	ctg192	Not assigned	723	high	843	Bradi2g15526.1	Os04t0394300-01	Sb06g014350.1	yes	92
Ta_S12878009	NimbleGen unigenes	Not assigned	TaaCsp1BL239C15	ctg654	Not assigned	724	high	615	Bradi3g20890.1	Os10t0155400-00	Sb01g025910.1	no	19
Ta_S17988075	NimbleGen unigenes	Not assigned	TaaCsp1BL166P13,TaaCsp1BL209J09,TaaCsp1BL132M07	ctg654	Not assigned	725	high	1155	Bradi2g14900.1	Os05t0579000-01	Sb09g029520.1	yes	19
Ta_S37919703	NimbleGen unigenes	Not assigned	TaaCsp1BL205N07,TaaCsp1BL089D21	ctg654	Not assigned	726	high	763	Bradi4g10987.1	Os11t0208900-01	Sb08g004450.1	no	19
Ta_S16235027	NimbleGen unigenes	Not assigned	TaaCsp1BL077P03	ctg654	Not assigned	727	high	809	Bradi2g14960.1	Os05t0579900-02	Sb09g029580.1	yes	18
Ta_S12922947	NimbleGen unigenes	Not assigned	TaaCsp1BL077P03	ctg654	Not assigned	728	high	1779	Bradi2g14970.2	Os05t0580000-01	Sb09g029610.1	yes	18
Ta_S16190092	NimbleGen unigenes	Not assigned	TaaCsp1BL009I23,TaaCsp1BL211J13,TaaCsp1BL120F23	ctg173	Not assigned	729	low	515	No B. distachyon orthologous gene identified	Os11t0522000-01	Sb07g001510.1	no	177
Ta_S32428406	NimbleGen unigenes	Not assigned	TaaCsp1BL009I23,TaaCsp1BL211J13,TaaCsp1BL120F23	ctg173	Not assigned	730	high	855	Bradi2g15127.1	Os08t0266700-01	Sb09g029640.1	yes	177
Ta_S17985469	NimbleGen unigenes	Not assigned	TaaCsp1BL010D19	ctg173	Not assigned	731	high	1173	Bradi2g15260.1	Os05t0581800-01	Sb09g029670.1	yes	177
Ta_S24623056	NimbleGen unigenes	Not assigned	TaaCsp1BL211L05,TaaCsp1BL221J07	ctg173	Not assigned	732	high	931	Bradi2g15300.2	Os05t0582100-01	Sb09g029750.1	yes	178
Ta_S13166050	NimbleGen unigenes	Not assigned	TaaCsp1BL211L05,TaaCsp1BL221J07	ctg173	Not assigned	733	low	361	No B. distachyon orthologous gene identified	Os02t0555600-02	Sb04g002780.1	no	178
Ta_S16058162	NimbleGen unigenes	Not assigned	TaaCsp1BL140N20	ctg173	Not assigned	734	low	1632	Bradi2g15307.1	Os12t0271700-02	Sb09g029730.1	yes	178
Ta_S32569959	NimbleGen unigenes	Not assigned	TaaCsp1BL219E19	ctg168	Not assigned	735	high	910	Bradi2g15490.3	Os05t0584600-02	Sb09g029900.1	yes	120
Ta_S17972752	NimbleGen unigenes	Not assigned	TaaCsp1BL219E19	ctg168	Not assigned	736	low	809	No B. distachyon orthologous gene identified	No rice orthologous gene identified	No sorghum orthologous gene identified	no	120
Ta_S37785138	NimbleGen unigenes	Not assigned	TaaCsp1BL219E19	ctg168	Not assigned	737	low	175	No B. distachyon orthologous gene identified	No rice orthologous gene identified	No sorghum orthologous gene identified	no	120
Ta_S15902700	NimbleGen unigenes	Not assigned	TaaCsp1BL219E19	ctg168	Not assigned	738	low	357	No B. distachyon orthologous gene identified	No rice orthologous gene identified	No sorghum orthologous gene identified	no	120
Ta_S47005448	NimbleGen unigenes	Not assigned	TaaCsp1BL010L03	ctg570	Not assigned	739	high	1122	Bradi4g38370.1	Os09t0565600-01	Sb02g011460.1	no	isolated gene
Ta_S32665125	NimbleGen unigenes	Not assigned	TaaCsp1BL139G10	ctg596	Not assigned	740	high	553	Bradi3g60200.1	Os09t0564400-00	Sb02g024330.1	no	isolated gene
Ta_S24513472	NimbleGen unigenes	Not assigned	TaaCsp1BL168B09,TaaCsp1BL032C02	ctg596	Not assigned	741	high	908	Bradi2g14840.1	Os05t0585900-01	Sb09g030000.1	yes	20
Ta_S50382535	NimbleGen unigenes	Not assigned	TaaCsp1BL168B09,TaaCsp1BL032C02	ctg596	Not assigned	742	low	950	Bradi3g07510.1	No rice orthologous gene identified	Sb10g009930.1	no	20
Ta_S18010867	NimbleGen unigenes	Not assigned	TaaCsp1BL168B09,TaaCsp1BL032C02	ctg596	Not assigned	743	low	1080	Bradi2g33010.1	Os11t0425600-01	Sb09g020060.1	no	20
Ta_S12992342	NimbleGen unigenes	Not assigned	TaaCsp1BL021B19	ctg596	Not assigned	744	high	537	No B. distachyon orthologous gene identified	No rice orthologous gene identified	No sorghum orthologous gene identified	no	isolated gene
Ta_S37779875	NimbleGen unigenes	Not assigned	TaaCsp1BL169J14	ctg93	Not assigned	745	high	927	Bradi5g20070.1	Os04t0593600-01	Sb06g027130.1	no	110
Ta_S17892529	NimbleGen unigenes	Not assigned	TaaCsp1BL219A07	ctg93	Not assigned	746	high	1142	Bradi4g28560.1	Os01t0502700-00	Sb02g030950.1	no	110
Ta_S32599956	NimbleGen unigenes	Not assigned	TaaCsp1BL173D01	ctg93	Not assigned	747	high	718	Bradi2g14840.1	Os05t0585900-01	Sb09g030000.1	yes	110
Ta_S17879371	NimbleGen unigenes	Not assigned	TaaCsp1BL173D01,TaaCsp1BL136G21	ctg93	Not assigned	748	high	914	Bradi3g38550.1	Os07t0522600-01	Sb02g022650.1	no	110
Ta_S32670083	NimbleGen unigenes	Not assigned	TaaCsp1BL126H04,TaaCsp1BL168B10,TaaCsp1BL053N11	ctg470	Not assigned	749	high	746	Bradi2g59226.1	Os01t0924300-01	Sb03g044310.1	no	87
Ta_S17977147	NimbleGen unigenes	Not assigned	TaaCsp1BL216I18	ctg470	Not assigned	750	high	817	Bradi1g23440.1	Os07t0582400-01	Sb02g037590.1	no	87
Ta_S32632067	NimbleGen unigenes	Not assigned	TaaCsp1BL210L11	ctg470	Not assigned	751	high	437	Bradi3g38160.1	Os01t0800101-01	Sb09g006180.1	no	87
Ta_S32507272	NimbleGen unigenes	Not assigned	TaaCsp1BL183E06,TaaCsp1BL210L11	ctg470	Not assigned	752	low	392	Bradi3g32462.1	Os01t0800101-01	Sb05g026240.1	no	87
Ta_S21611487	NimbleGen unigenes	Not assigned	TaaCsp1BL183E06,TaaCsp1BL210L11	ctg470	Not assigned	753	low	714	Bradi1g22907.1	Os01t0243200-01	Sb0013s004020.1	no	87
Ta_S32495026	NimbleGen unigenes	Not assigned	TaaCsp1BL231K22,TaaCsp1BL113P19	ctg470	Not assigned	754	low	883	Bradi2g42980.1	No rice orthologous gene identified	No sorghum orthologous gene identified	no	88
Ta_S12873788	NimbleGen unigenes	Not assigned	TaaCsp1BL231K22,TaaCsp1BL113P19	ctg470	Not assigned	755	low	679	No B. distachyon orthologous gene identified	No rice orthologous gene identified	No sorghum orthologous gene identified	no	88
Ta_S37833271	NimbleGen unigenes	Not assigned	TaaCsp1BL135E02,TaaCsp1BL084D08	ctg470	Not assigned	756	high	748	Bradi2g14740.1	Os05t0587100-01	Sb09g030150.1	yes	86
Ta_S17986207	NimbleGen unigenes	Not assigned	TaaCsp1BL135E02,TaaCsp1BL084D08	ctg470	Not assigned	757	high	1143	Bradi2g14730.1	Os01t0616900-00	Sb03g027960.1	yes	86
Ta_S12955787	NimbleGen unigenes	Not assigned	TaaCsp1BL135E02,TaaCsp1BL084D08	ctg470	Not assigned	758	low	675	Bradi5g25870.1	Os04t0691900-01	Sb04g035110.1	no	86
Ta_S17985467	NimbleGen unigenes	Not assigned	TaaCsp1BL084D08	ctg470	Not assigned	759	low	1074	Bradi5g25870.1	Os03t0736000-02	Sb04g035110.1	no	86
Ta_S13115346	NimbleGen unigenes	Not assigned	TaaCsp1BL084D08	ctg470	Not assigned	760	low	595	Bradi1g61130.1	Os05t0426400-02	No sorghum orthologous gene identified	no	86
Ta_S13117523	NimbleGen unigenes	Not assigned	TaaCsp1BL084D08	ctg470	Not assigned	761	high	701	Bradi2g14720.1	Os05t0587200-01	Sb09g030160.1	yes	86
Ta_S16193306	NimbleGen unigenes	Not assigned	TaaCsp1BL084D08	ctg470	Not assigned	762	low	688	Bradi3g60590.2	Os01t0639100-01	Sb04g038330.1	no	86
Ta_S32547637	NimbleGen unigenes	Not assigned	TaaCsp1BL229P19,TaaCsp1BL176L23	ctg602	Not assigned	763	high	755	Bradi3g21110.1	Os10t0145200-01	Sb02g043290.1	no	210
Ta_S24513199	NimbleGen unigenes	Not assigned	TaaCsp1BL159H12,TaaCsp1BL147C22	ctg602	Not assigned	764	high	1022	Bradi1g13530.1	No rice orthologous gene identified	Sb05g003060.1	no	210
Ta_S37942072	NimbleGen unigenes	Not assigned	TaaCsp1BL236C18,TaaCsp1BL159H12	ctg602	Not assigned	765	high	1032	Bradi2g14600.1	Os05t0196500-01	Sb10g009710.3	yes	210
Ta_S12990489	NimbleGen unigenes	Not assigned	TaaCsp1BL236C18,TaaCsp1BL159H12	ctg602	Not assigned	766	high	487	Bradi2g14590.1	Os07t0164800-01	Sb09g004010.1	yes	210
Ta_S32675845	NimbleGen unigenes	Not assigned	TaaCsp1BL236C18,TaaCsp1BL159H12	ctg602	Not assigned	767	low	311	No B. distachyon orthologous gene identified	No rice orthologous gene identified	No sorghum orthologous gene identified	no	210
Ta_S37947149	NimbleGen unigenes	Not assigned	TaaCsp1BL132E03	ctg432	Not assigned	768	high	743	Bradi2g14567.1	Os05t0589200-01	Sb09g030350.1	yes	isolated gene
Ta_S22381630	NimbleGen unigenes	Not assigned	TaaCsp1BL084A07,TaaCsp1BL134I18	ctg432	Not assigned	769	high	868	Bradi2g08707.1	Os01t0248500-01	Sb03g009350.2	no	isolated gene
Ta_S37852723	NimbleGen unigenes	Not assigned	TaaCsp1BL219M19	ctg541	Not assigned	770	high	691	Bradi1g57050.2	Os10t0499600-02	Sb02g003400.1	no	205
Ta_S22369532	NimbleGen unigenes	Not assigned	TaaCsp1BL219M19,TaaCsp1BL088G07	ctg541	Not assigned	771	high	850	Bradi2g14540.1	Os01t0603000-01	Sb03g027110.1	yes	205
Ta_S17889051	NimbleGen unigenes	Not assigned	TaaCsp1BL186J08,TaaCsp1BL229J19	ctg541	Not assigned	772	low	1051	Bradi3g21370.2	Os05t0105500-01	Sb09g021980.1	no	205
Ta_S17981137	NimbleGen unigenes	Not assigned	TaaCsp1BL186J08,TaaCsp1BL229J19	ctg541	Not assigned	773	low	871	No B. distachyon orthologous gene identified	Os03t0589300-01	Sb06g029060.1	no	205
Ta_S32530444	NimbleGen unigenes	Not assigned	TaaCsp1BL186J08,TaaCsp1BL229J19	ctg541	Not assigned	774	high	799	Bradi2g14520.1	Os04t0174800-01	Sb09g030460.1	yes	205
Ta_S32705058	NimbleGen unigenes	Not assigned	TaaCsp1BL063K10,TaaCsp1BL209L12,TaaCsp1BL180N01	ctg172	Not assigned	775	high	686	Bradi3g07510.1	Os08t0191900-01	Sb08g008210.1	no	126
Ta_S17896588	NimbleGen unigenes	Not assigned	TaaCsp1BL180N01	ctg172	Not assigned	776	high	1165	Bradi4g43530.1	Os05t0592600-01	Sb09g030590.1	yes	126
Ta_S32716437	NimbleGen unigenes	Not assigned	TaaCsp1BL133E02,TaaCsp1BL155N06,TaaCsp1BL129N04	ctg314	Not assigned	777	high	721	Bradi4g19697.1	Os01t0108800-01	Sb04g027110.1	no	250
Ta_S32722658	NimbleGen unigenes	Not assigned	TaaCsp1BL104F19,TaaCsp1BL226I17	ctg314	Not assigned	778	high	795	Bradi2g14340.1	Os01t0367900-01	Sb09g030646.1	yes	250
Ta_S13192373	NimbleGen unigenes	Not assigned	TaaCsp1BL104F19,TaaCsp1BL226I17	ctg314	Not assigned	779	low	562	Bradi3g04750.1	Os10t0320100-01	Sb04g024730.1	no	250
Ta_S37759105	NimbleGen unigenes	Not assigned	TaaCsp1BL104F19,TaaCsp1BL226I17	ctg314	Not assigned	780	high	863	Bradi2g14330.1	Os01t0574500-01	Sb03g025820.1	yes	250
Ta_S12930792	NimbleGen unigenes	Not assigned	TaaCsp1BL194L23,TaaCsp1BL211P16	ctg614	Not assigned	781	high	661	Bradi2g09090.1	Os08t0220400-01	Sb04g011210.1	no	78
Ta_S32697717	NimbleGen unigenes	Not assigned	TaaCsp1BL121B21,TaaCsp1BL194L23,TaaCsp1BL211P16,TaaCsp1BL091G08	ctg614	Not assigned	782	high	829	Bradi2g14270.2	Os10t0104500-01	Sb09g030800.1	yes	78
Ta_S12949584	NimbleGen unigenes	Not assigned	TaaCsp1BL194L23,TaaCsp1BL211P16,TaaCsp1BL091G08	ctg614	Not assigned	783	low	709	Bradi4g25550.1	Os12t0153500-01	Sb05g003270.1	no	78
Ta_S37851829	NimbleGen unigenes	Not assigned	TaaCsp1BL194L23,TaaCsp1BL211P16,TaaCsp1BL091G08	ctg614	Not assigned	784	high	701	Bradi2g14260.1	Os05t0594900-01	Sb09g030810.1	yes	78
Ta_S13058343	NimbleGen unigenes	Not assigned	TaaCsp1BL017N22	ctg614	Not assigned	785	high	1743	Bradi2g60350.1	Os05t0333200-00	Sb01g045320.1	no	isolated gene
Ta_S22391261	NimbleGen unigenes	Not assigned	TaaCsp1BL017M08,TaaCsp1BL037J08	ctg614	Not assigned	786	high	910	Bradi2g14190.1	Os05t0596200-03	Sb09g030890.1	yes	77
Ta_S17989465	NimbleGen unigenes	Not assigned	TaaCsp1BL017M08,TaaCsp1BL037J08	ctg614	Not assigned	787	high	1105	Bradi2g14160.1	Os05t0596600-02	Sb10g027780.1	yes	77
Ta_S12861884	NimbleGen unigenes	Not assigned	TaaCsp1BL132E15	ctg35	Not assigned	Not ordered	Not ordered	722	Bradi1g62450.1	Os05t0175960-00	Sb01g031670.1	no	isolated gene
Ta_S12868394	NimbleGen unigenes	Not assigned	TaaCsp1BL120P07	ctg553	Not assigned	Not ordered	Not ordered	454	No B. distachyon orthologous gene identified	No rice orthologous gene identified	No sorghum orthologous gene identified	Contig not assigned to deletion bin	isolated gene
Ta_S12870660	NimbleGen unigenes	Not assigned	TaaCsp1BL172L12,TaaCsp1BL181H17	ctg94	Not assigned	Not ordered	Not ordered	580	Bradi5g00200.1	Os03t0150700-00	Sb1138s002030.1	Contig not assigned to deletion bin	224
Ta_S12874021	NimbleGen unigenes	Not assigned	TaaCsp1BL124K07	ctg277	Not assigned	Not ordered	Not ordered	603	Bradi1g71870.1	Os07t0655850-00	Sb02g004470.1	Contig not assigned to deletion bin	15
Ta_S12899467	NimbleGen unigenes	Not assigned	TaaCsp1BL054B21	ctg126	Not assigned	Not ordered	Not ordered	612	Bradi1g57147.1	Os03t0648100-01	Sb01g013410.1	no	283
Ta_S12901767	NimbleGen unigenes	Not assigned	TaaCsp1BL059O09	ctg349	Not assigned	Not ordered	Not ordered	755	No B. distachyon orthologous gene identified	No rice orthologous gene identified	Sb02g036350.1	Contig not assigned to deletion bin	68
Ta_S12906369	NimbleGen unigenes	Not assigned	TaaCsp1BL063C13	ctg257	Not assigned	Not ordered	Not ordered	1114	Bradi2g19260.1	Os05t0526200-01	Sb01g008440.1	Contig not assigned to deletion bin	196
Ta_S12909890	NimbleGen unigenes	Not assigned	TaaCsp1BL072H17,TaaCsp1BL129K21	ctg280	Not assigned	Not ordered	Not ordered	579	No B. distachyon orthologous gene identified	Os08t0539700-01	Sb01g043860.1	no	107
Ta_S12913572	NimbleGen unigenes	Not assigned	TaaCsp1BL182H07,TaaCsp1BL065C13	ctg187	Not assigned	Not ordered	Not ordered	1197	Bradi2g25920.4	Os05t0401000-01	Sb09g019710.1	Contig not assigned to deletion bin	isolated gene
Ta_S12915658	NimbleGen unigenes	Not assigned	TaaCsp1BL015O04,TaaCsp1BL180L07	ctg332	Not assigned	Not ordered	Not ordered	651	Bradi4g01820.3	No rice orthologous gene identified	Sb02g034330.1	Contig not assigned to deletion bin	isolated gene
Ta_S12922728	NimbleGen unigenes	Not assigned	TaaCsp1BL030D20	ctg336	Not assigned	Not ordered	Not ordered	762	No B. distachyon orthologous gene identified	Os03t0181600-01	No sorghum orthologous gene identified	no	isolated gene
Ta_S12922951	NimbleGen unigenes	Not assigned	TaaCsp1BL175M23,TaaCsp1BL146P24	ctg418	Not assigned	Not ordered	Not ordered	1891	Bradi2g46790.1	Os05t0553000-02	Sb09g027790.1	Contig not assigned to deletion bin	103
Ta_S12923644	NimbleGen unigenes	Not assigned	TaaCsp1BL028C20	ctg262	Not assigned	Not ordered	Not ordered	556	Bradi1g59100.1	Os03t0279500-00	Sb08g020420.1	Contig not assigned to deletion bin	166
Ta_S12929827	NimbleGen unigenes	Not assigned	TaaCsp1BL169E03	ctg676	Not assigned	Not ordered	Not ordered	678	No B. distachyon orthologous gene identified	No rice orthologous gene identified	Sb06g028590.1	Contig not assigned to deletion bin	276
Ta_S12930969	NimbleGen unigenes	Not assigned	TaaCsp1BL149E10	ctg340	Not assigned	Not ordered	Not ordered	677	Bradi2g14670.1	Os04t0615700-01	Sb09g030190.1	Contig not assigned to deletion bin	179
Ta_S12931967	NimbleGen unigenes	Not assigned	TaaCsp1BL009M01	ctg491	Not assigned	Not ordered	Not ordered	380	No B. distachyon orthologous gene identified	No rice orthologous gene identified	Sb01g046540.1	no	278
Ta_S12934217	NimbleGen unigenes	Not assigned	TaaCsp1BL014E02	ctg189	Not assigned	Not ordered	Not ordered	734	Bradi2g21080.1	Os05t0497100-00	Sb09g024390.1	Contig not assigned to deletion bin	236
Ta_S12934932	NimbleGen unigenes	Not assigned	TaaCsp1BL054N20,TaaCsp1BL097M08	ctg160	Not assigned	Not ordered	Not ordered	670	Bradi2g19020.2	Os05t0529600-01	Sb09g026400.1	Contig not assigned to deletion bin	202
Ta_S12937462	NimbleGen unigenes	Not assigned	TaaCsp1BL208E12	ctg156	Not assigned	Not ordered	Not ordered	212	Bradi3g58310.2	Os02t0759800-02	Sb04g033860.1	Contig not assigned to deletion bin	50
Ta_S12940723	NimbleGen unigenes	Not assigned	TaaCsp1BL124G07	ctg638	Not assigned	Not ordered	Not ordered	708	Bradi3g15125.1	No rice orthologous gene identified	No sorghum orthologous gene identified	Contig not assigned to deletion bin	75
Ta_S12943803	NimbleGen unigenes	Not assigned	TaaCsp1BL125I14	ctg45	Not assigned	Not ordered	Not ordered	556	Bradi5g22790.1	Os10t0116701-00	Sb01g022300.1	no	isolated gene
Ta_S12945352	NimbleGen unigenes	Not assigned	TaaCsp1BL089I04	ctg477	Not assigned	Not ordered	Not ordered	627	Bradi4g33410.1	Os03t0764300-02	Sb03g006180.1	Contig not assigned to deletion bin	17
Ta_S12946529	NimbleGen unigenes	Not assigned	TaaCsp1BL215C06	ctg633	Not assigned	Not ordered	Not ordered	567	No B. distachyon orthologous gene identified	Os02t0110600-01	Sb01g004520.1	Contig not assigned to deletion bin	isolated gene
Ta_S12947541	NimbleGen unigenes	Not assigned	TaaCsp1BL173L23,TaaCsp1BL153D03	ctg137	Not assigned	Not ordered	Not ordered	268	Bradi1g02517.1	Os02t0699850-01	Sb10g010420.1	no	isolated gene
Ta_S12947596	NimbleGen unigenes	Not assigned	TaaCsp1BL161J04,TaaCsp1BL210H20	ctg589	Not assigned	Not ordered	Not ordered	508	Bradi2g22967.1	Os05t0463000-01	Sb09g022780.1	Contig not assigned to deletion bin	isolated gene
Ta_S12949815	NimbleGen unigenes	Not assigned	TaaCsp1BL092O04	ctg647	Not assigned	Not ordered	Not ordered	682	No B. distachyon orthologous gene identified	No rice orthologous gene identified	Sb10g031050.1	Contig not assigned to deletion bin	282
Ta_S12950080	NimbleGen unigenes	Not assigned	TaaCsp1BL057M11	ctg102	Not assigned	Not ordered	Not ordered	498	Bradi5g21200.1	Os10t0109700-00	Sb04g001020.1	Contig not assigned to deletion bin	284
Ta_S12952316	NimbleGen unigenes	Not assigned	TaaCsp1BL124K07	ctg277	Not assigned	Not ordered	Not ordered	253	No B. distachyon orthologous gene identified	Os02t0777100-01	Sb02g010140.1	Contig not assigned to deletion bin	15
Ta_S12954912	NimbleGen unigenes	Not assigned	TaaCsp1BL183I04	ctg640	Not assigned	Not ordered	Not ordered	742	Bradi1g02820.1	Os09t0381400-03	Sb01g032090.1	no	isolated gene
Ta_S12955434	NimbleGen unigenes	Not assigned	TaaCsp1BL187D22,TaaCsp1BL076D16,TaaCsp1BL133B04	ctg154	Not assigned	Not ordered	Not ordered	673	Bradi5g12982.1	Os04t0469500-01	Sb06g019610.1	Contig not assigned to deletion bin	51
Ta_S12956749	NimbleGen unigenes	Not assigned	TaaCsp1BL218D16	ctg674	Not assigned	Not ordered	Not ordered	677	No B. distachyon orthologous gene identified	No rice orthologous gene identified	Sb09g003400.1	no	isolated gene
Ta_S12957164	NimbleGen unigenes	Not assigned	TaaCsp1BL238I24	ctg334	Not assigned	Not ordered	Not ordered	654	No B. distachyon orthologous gene identified	Os06t0528600-01	Sb04g009230.1	no	isolated gene
Ta_S12958509	NimbleGen unigenes	Not assigned	TaaCsp1BL193C09,TaaCsp1BL007A03	ctg272	Not assigned	Not ordered	Not ordered	587	Bradi4g37260.1	Os09t0551800-00	Sb02g032150.1	no	isolated gene
Ta_S12959253	NimbleGen unigenes	Not assigned	TaaCsp1BL172C08	ctg398	Not assigned	Not ordered	Not ordered	258	No B. distachyon orthologous gene identified	No rice orthologous gene identified	No sorghum orthologous gene identified	no	100
Ta_S12961498	NimbleGen unigenes	Not assigned	TaaCsp1BL096J14	ctg177	Not assigned	Not ordered	Not ordered	608	Bradi5g24680.1	Os09t0507800-01	Sb02g029400.1	no	10
Ta_S12966983	NimbleGen unigenes	Not assigned	TaaCsp1BL121D19	ctg4	Not assigned	Not ordered	Not ordered	626	Bradi3g34370.1	Os10t0575950-01	Sb01g028110.1	no	80
Ta_S12975106	NimbleGen unigenes	Not assigned	TaaCsp1BL230G07,TaaCsp1BL001K22	ctg55	Not assigned	Not ordered	Not ordered	601	Bradi3g57430.1	Os03t0656051-00	Sb03g001000.1	no	isolated gene
Ta_S12979703	NimbleGen unigenes	Not assigned	TaaCsp1BL054E02	ctg246	Not assigned	Not ordered	Not ordered	727	Bradi3g28237.1	Os10t0465900-01	Sb07g023500.1	no	279
Ta_S12982164	NimbleGen unigenes	Not assigned	TaaCsp1BL045E12	ctg490	Not assigned	Not ordered	Not ordered	665	Bradi2g40570.1	Os01t0542000-00	Sb03g024040.1	no	81
Ta_S12982200	NimbleGen unigenes	Not assigned	TaaCsp1BL172O06	ctg211	Not assigned	Not ordered	Not ordered	737	Bradi2g23680.1	Os06t0648200-01	Sb01g019265.1	no	isolated gene
Ta_S12989750	NimbleGen unigenes	Not assigned	TaaCsp1BL176N24,TaaCsp1BL002M23	ctg185	Not assigned	Not ordered	Not ordered	690	No B. distachyon orthologous gene identified	No rice orthologous gene identified	No sorghum orthologous gene identified	Contig not assigned to deletion bin	isolated gene
Ta_S12990123	NimbleGen unigenes	Not assigned	TaaCsp1BL170H04	ctg351	Not assigned	Not ordered	Not ordered	513	Bradi5g02625.1	Os04t0210700-00	Sb07g014880.1	Contig not assigned to deletion bin	isolated gene
Ta_S12991046	NimbleGen unigenes	Not assigned	TaaCsp1BL064B04	ctg224	Not assigned	Not ordered	Not ordered	450	Bradi4g11487.1	Os11t0648100-01	Sb05g025710.1	no	150
Ta_S12991531	NimbleGen unigenes	Not assigned	TaaCsp1BL175N05	ctg328	Not assigned	Not ordered	Not ordered	267	No B. distachyon orthologous gene identified	No rice orthologous gene identified	No sorghum orthologous gene identified	no	isolated gene
Ta_S12994131	NimbleGen unigenes	Not assigned	TaaCsp1BL081D16	ctg81	Not assigned	Not ordered	Not ordered	556	Bradi1g55970.1	Os12t0207200-01	Sb08g006470.1	no	isolated gene
Ta_S12995202	NimbleGen unigenes	Not assigned	TaaCsp1BL209B08,TaaCsp1BL095B06	ctg289	Not assigned	Not ordered	Not ordered	405	No B. distachyon orthologous gene identified	No rice orthologous gene identified	No sorghum orthologous gene identified	Contig not assigned to deletion bin	138
Ta_S13006692	NimbleGen unigenes	Not assigned	TaaCsp1BL014E02	ctg189	Not assigned	Not ordered	Not ordered	666	Bradi2g21080.1	Os05t0497150-01	Sb09g024390.1	Contig not assigned to deletion bin	236
Ta_S13019113	NimbleGen unigenes	Not assigned	TaaCsp1BL016O18	ctg102	Not assigned	Not ordered	Not ordered	589	Bradi2g42517.1	Os11t0334938-00	Sb04g026460.1	Contig not assigned to deletion bin	284
Ta_S13022255	NimbleGen unigenes	Not assigned	TaaCsp1BL235N04	ctg368	Not assigned	Not ordered	Not ordered	763	Bradi3g31500.1	Os03t0116500-01	Sb01g049510.1	yes	isolated gene
Ta_S13026186	NimbleGen unigenes	Not assigned	TaaCsp1BL086P24	ctg431	Not assigned	Not ordered	Not ordered	695	No B. distachyon orthologous gene identified	No rice orthologous gene identified	No sorghum orthologous gene identified	Contig not assigned to deletion bin	274
Ta_S13040096	NimbleGen unigenes	Not assigned	TaaCsp1BL176E06	ctg508	Not assigned	Not ordered	Not ordered	425	Bradi5g19417.1	No rice orthologous gene identified	No sorghum orthologous gene identified	Contig not assigned to deletion bin	isolated gene
Ta_S13049079	NimbleGen unigenes	Not assigned	TaaCsp1BL174K11	ctg575	Not assigned	Not ordered	Not ordered	821	Bradi3g04050.1	Os02t0150900-01	Sb04g003670.1	no	197
Ta_S13050592	NimbleGen unigenes	Not assigned	TaaCsp1BL018N16,TaaCsp1BL108C16	ctg418	Not assigned	Not ordered	Not ordered	500	No B. distachyon orthologous gene identified	Os10t0457000-02	Sb06g001550.1	Contig not assigned to deletion bin	101
Ta_S13056679	NimbleGen unigenes	Not assigned	TaaCsp1BL191M01,TaaCsp1BL006A05	ctg387	Not assigned	Not ordered	Not ordered	769	No B. distachyon orthologous gene identified	Os10t0572400-01	Sb06g029560.1	no	153
Ta_S13113999	NimbleGen unigenes	Not assigned	TaaCsp1BL118H06,TaaCsp1BL022E05	ctg309	Not assigned	Not ordered	Not ordered	625	Bradi2g61350.1	Os01t0958500-01	Sb03g046430.1	no	121
Ta_S13114552	NimbleGen unigenes	Not assigned	TaaCsp1BL118H06,TaaCsp1BL022E05	ctg309	Not assigned	Not ordered	Not ordered	749	Bradi1g34340.1	No rice orthologous gene identified	No sorghum orthologous gene identified	no	121
Ta_S13116304	NimbleGen unigenes	Not assigned	TaaCsp1BL005C20,TaaCsp1BL140N02	ctg490	Not assigned	Not ordered	Not ordered	466	No B. distachyon orthologous gene identified	Os03t0594100-01	Sb04g022173.1	no	81
Ta_S13129989	NimbleGen unigenes	Not assigned	TaaCsp1BL126N20,TaaCsp1BL021M16	ctg506	Not assigned	Not ordered	Not ordered	637	No B. distachyon orthologous gene identified	No rice orthologous gene identified	Sb06g014460.1	no	isolated gene
Ta_S13131079	NimbleGen unigenes	Not assigned	TaaCsp1BL093E20	ctg447	Not assigned	Not ordered	Not ordered	463	Bradi3g28840.1	Os03t0856400-01	No sorghum orthologous gene identified	no	258
Ta_S13131190	NimbleGen unigenes	Not assigned	TaaCsp1BL113H12,TaaCsp1BL173F04	ctg637	Not assigned	Not ordered	Not ordered	511	No B. distachyon orthologous gene identified	Os01t0127400-00	Sb02g034520.1	Contig not assigned to deletion bin	181
Ta_S13133616	NimbleGen unigenes	Not assigned	TaaCsp1BL120H06,TaaCsp1BL110O18,TaaCsp1BL212L12	ctg19	Not assigned	Not ordered	Not ordered	586	Bradi2g43330.1	Os01t0175000-03	Sb09g030200.1	Contig not assigned to deletion bin	254
Ta_S13139994	NimbleGen unigenes	Not assigned	TaaCsp1BL213G05,TaaCsp1BL203P09	ctg404	Not assigned	Not ordered	Not ordered	396	Bradi2g05510.1	Os01t0186000-01	Sb03g003360.1	Contig not assigned to deletion bin	isolated gene
Ta_S13142923	NimbleGen unigenes	Not assigned	TaaCsp1BL057B10	ctg38	Not assigned	Not ordered	Not ordered	273	No B. distachyon orthologous gene identified	No rice orthologous gene identified	No sorghum orthologous gene identified	no	40
Ta_S13150414	NimbleGen unigenes	Not assigned	TaaCsp1BL015N24	ctg302	Not assigned	Not ordered	Not ordered	479	No B. distachyon orthologous gene identified	No rice orthologous gene identified	No sorghum orthologous gene identified	no	29
Ta_S13166630	NimbleGen unigenes	Not assigned	TaaCsp1BL215C20	ctg368	Not assigned	Not ordered	Not ordered	276	No B. distachyon orthologous gene identified	No rice orthologous gene identified	No sorghum orthologous gene identified	no	isolated gene
Ta_S13168980	NimbleGen unigenes	Not assigned	TaaCsp1BL017G17	ctg389	Not assigned	Not ordered	Not ordered	271	No B. distachyon orthologous gene identified	No rice orthologous gene identified	No sorghum orthologous gene identified	no	isolated gene
Ta_S13169248	NimbleGen unigenes	Not assigned	TaaCsp1BL123K02	ctg194	Not assigned	Not ordered	Not ordered	295	Bradi3g51535.2	Os02t0674700-00	Sb06g019690.1	no	isolated gene
Ta_S13170874	NimbleGen unigenes	Not assigned	TaaCsp1BL021J23	ctg177	Not assigned	Not ordered	Not ordered	602	No B. distachyon orthologous gene identified	Os02t0628600-01	Sb03g008530.1	no	isolated gene
Ta_S13171077	NimbleGen unigenes	Not assigned	TaaCsp1BL005C20,TaaCsp1BL140N02	ctg490	Not assigned	Not ordered	Not ordered	355	Bradi2g46180.1	Os01t0670100-01	Sb03g030730.1	no	81
Ta_S13173129	NimbleGen unigenes	Not assigned	TaaCsp1BL209E06	ctg663	Not assigned	Not ordered	Not ordered	668	No B. distachyon orthologous gene identified	No rice orthologous gene identified	Sb04g021960.1	no	isolated gene
Ta_S13173895	NimbleGen unigenes	Not assigned	TaaCsp1BL238N09,TaaCsp1BL076C09,TaaCsp1BL199I20	ctg567	Not assigned	Not ordered	Not ordered	568	Bradi1g20460.1	Os07t0631700-01	Sb02g040240.1	no	isolated gene
Ta_S13180574	NimbleGen unigenes	Not assigned	TaaCsp1BL031D21	ctg343	Not assigned	Not ordered	Not ordered	590	Bradi3g32150.1	No rice orthologous gene identified	No sorghum orthologous gene identified	no	213
Ta_S13189926	NimbleGen unigenes	Not assigned	TaaCsp1BL134E04,TaaCsp1BL184F14	ctg561	Not assigned	Not ordered	Not ordered	563	Bradi2g52840.1	Os09t0323100-02	Sb10g004130.1	no	isolated gene
Ta_S13196770	NimbleGen unigenes	Not assigned	TaaCsp1BL138P12	ctg653	Not assigned	Not ordered	Not ordered	536	Bradi3g27266.1	Os11t0267000-01	Sb08g003300.1	no	180
Ta_S13199552	NimbleGen unigenes	Not assigned	TaaCsp1BL117N22,TaaCsp1BL009D12	ctg358	Not assigned	Not ordered	Not ordered	382	No B. distachyon orthologous gene identified	No rice orthologous gene identified	No sorghum orthologous gene identified	no	41
Ta_S13203562	NimbleGen unigenes	Not assigned	TaaCsp1BL122C04	ctg531	Not assigned	Not ordered	Not ordered	615	Bradi5g04577.1	Os06t0304600-02	Sb02g028255.1	no	93
Ta_S13220506	NimbleGen unigenes	Not assigned	TaaCsp1BL138P12	ctg653	Not assigned	Not ordered	Not ordered	181	No B. distachyon orthologous gene identified	Os04t0652500-00	Sb04g015751.1	no	180
Ta_S13221702	NimbleGen unigenes	Not assigned	TaaCsp1BL104H23,TaaCsp1BL133H09	ctg605	Not assigned	Not ordered	Not ordered	628	Bradi1g26400.4	Os07t0512200-01	Sb02g034500.1	no	85
Ta_S13222257	NimbleGen unigenes	Not assigned	TaaCsp1BL138P12	ctg653	Not assigned	Not ordered	Not ordered	573	Bradi2g50870.1	Os01t0765000-01	Sb03g035540.1	no	180
Ta_S13222301	NimbleGen unigenes	Not assigned	TaaCsp1BL175M23,TaaCsp1BL146P24	ctg418	Not assigned	Not ordered	Not ordered	483	Bradi2g46790.1	Os01t0685800-02	Sb09g027790.1	Contig not assigned to deletion bin	103
Ta_S13224156	NimbleGen unigenes	Not assigned	TaaCsp1BL086P24	ctg431	Not assigned	Not ordered	Not ordered	497	Bradi4g02990.1	Os11t0594400-01	No sorghum orthologous gene identified	Contig not assigned to deletion bin	274
Ta_S13253390	NimbleGen unigenes	Not assigned	TaaCsp1BL120P23,TaaCsp1BL133F05	ctg525	Not assigned	Not ordered	Not ordered	409	No B. distachyon orthologous gene identified	Os07t0598500-01	Sb02g003992.1	Contig not assigned to deletion bin	164
Ta_S13256528	NimbleGen unigenes	Not assigned	TaaCsp1BL002O19	ctg349	Not assigned	Not ordered	Not ordered	615	Bradi3g12660.2	Os08t0564800-01	Sb07g023620.1	Contig not assigned to deletion bin	68
Ta_S13257328	NimbleGen unigenes	Not assigned	TaaCsp1BL047A15,TaaCsp1BL160E06	ctg189	Not assigned	Not ordered	Not ordered	419	Bradi1g18140.1	Os01t0835500-01	No sorghum orthologous gene identified	Contig not assigned to deletion bin	234
Ta_S13260081	NimbleGen unigenes	Not assigned	TaaCsp1BL155E12	ctg205	Not assigned	Not ordered	Not ordered	621	Bradi3g07510.1	Os01t0122000-01	Sb01g011490.1	Contig not assigned to deletion bin	isolated gene
Ta_S13265590	NimbleGen unigenes	Not assigned	TaaCsp1BL135B19,TaaCsp1BL096J14	ctg177	Not assigned	Not ordered	Not ordered	558	No B. distachyon orthologous gene identified	No rice orthologous gene identified	Sb06g011760.1	no	10
Ta_S15824131	NimbleGen unigenes	Not assigned	TaaCsp1BL120H06,TaaCsp1BL110O18,TaaCsp1BL212L12	ctg19	Not assigned	Not ordered	Not ordered	694	Bradi3g44280.1	Os07t0535700-01	Sb08g015610.1	Contig not assigned to deletion bin	254
Ta_S15824338	NimbleGen unigenes	Not assigned	TaaCsp1BL226A22,TaaCsp1BL132B19	ctg575	Not assigned	Not ordered	Not ordered	695	Bradi3g06922.1	No rice orthologous gene identified	No sorghum orthologous gene identified	no	197
Ta_S15879685	NimbleGen unigenes	Not assigned	TaaCsp1BL171L21	ctg189	Not assigned	Not ordered	Not ordered	699	Bradi2g39820.1	Os03t0278200-01	Sb01g039340.1	Contig not assigned to deletion bin	233
Ta_S15880589	NimbleGen unigenes	Not assigned	TaaCsp1BL124C13,TaaCsp1BL214J07	ctg34	Not assigned	Not ordered	Not ordered	777	Bradi5g11370.1	Os07t0155200-01	No sorghum orthologous gene identified	no	isolated gene
Ta_S15881094	NimbleGen unigenes	Not assigned	TaaCsp1BL025P12,TaaCsp1BL186C03	ctg418	Not assigned	Not ordered	Not ordered	682	Bradi1g49620.1	Os06t0125400-00	Sb10g001530.1	Contig not assigned to deletion bin	102
Ta_S15881235	NimbleGen unigenes	Not assigned	TaaCsp1BL088E06	ctg626	Not assigned	Not ordered	Not ordered	628	Bradi4g43685.1	Os04t0361900-00	Sb0019s003280.1	no	116
Ta_S15881709	NimbleGen unigenes	Not assigned	TaaCsp1BL008H11	ctg404	Not assigned	Not ordered	Not ordered	466	Bradi2g18500.1	Os11t0505300-01	Sb03g045670.1	Contig not assigned to deletion bin	188
Ta_S15902439	NimbleGen unigenes	Not assigned	TaaCsp1BL003K11	ctg593	Not assigned	Not ordered	Not ordered	670	No B. distachyon orthologous gene identified	Os10t0565500-01	Sb01g028680.1	Contig not assigned to deletion bin	257
Ta_S15902635	NimbleGen unigenes	Not assigned	TaaCsp1BL229F19,TaaCsp1BL035D09,TaaCsp1BL173M01	ctg492	Not assigned	Not ordered	Not ordered	676	No B. distachyon orthologous gene identified	No rice orthologous gene identified	Sb02g024810.1	no	isolated gene
Ta_S16058437	NimbleGen unigenes	Not assigned	TaaCsp1BL139L07,TaaCsp1BL157N22	ctg560	Not assigned	Not ordered	Not ordered	1782	Bradi2g16570.1	Os05t0563550-00	Sb09g028480.1	Contig not assigned to deletion bin	isolated gene
Ta_S16190745	NimbleGen unigenes	Not assigned	TaaCsp1BL150N23	ctg105	Not assigned	Not ordered	Not ordered	724	Bradi2g12090.1	Os02t0543300-00	Sb06g019780.2	no	26
Ta_S16191894	NimbleGen unigenes	Not assigned	TaaCsp1BL155E20,TaaCsp1BL073B03	ctg498	Not assigned	Not ordered	Not ordered	692	Bradi5g01462.1	Os10t0174800-00	Sb07g009340.1	no	229
Ta_S16192691	NimbleGen unigenes	Not assigned	TaaCsp1BL100G15	ctg305	Not assigned	Not ordered	Not ordered	678	Bradi2g61800.1	Os01t0966300-01	Sb03g047030.1	no	isolated gene
Ta_S16193075	NimbleGen unigenes	Not assigned	TaaCsp1BL017O06	ctg575	Not assigned	Not ordered	Not ordered	700	Bradi2g20110.1	Os05t0512200-01	Sb09g025290.1	no	197
Ta_S16206624	NimbleGen unigenes	Not assigned	TaaCsp1BL183M03	ctg525	Not assigned	Not ordered	Not ordered	457	Bradi2g16720.1	No rice orthologous gene identified	Sb07g002310.1	Contig not assigned to deletion bin	164
Ta_S16218615	NimbleGen unigenes	Not assigned	TaaCsp1BL144L17	ctg226	Not assigned	Not ordered	Not ordered	713	Bradi1g34480.1	Os04t0361500-00	Sb02g043890.1	no	isolated gene
Ta_S16228765	NimbleGen unigenes	Not assigned	TaaCsp1BL005G12	ctg209	Not assigned	Not ordered	Not ordered	739	Bradi1g08217.2	Os03t0756400-01	Sb01g007660.1	no	isolated gene
Ta_S16244091	NimbleGen unigenes	Not assigned	TaaCsp1BL045B23	ctg157	Not assigned	Not ordered	Not ordered	779	Bradi3g34440.1	Os12t0239000-01	Sb0125s002040.1	Contig not assigned to deletion bin	94
Ta_S16245969	NimbleGen unigenes	Not assigned	TaaCsp1BL083P24	ctg272	Not assigned	Not ordered	Not ordered	621	Bradi1g47010.1	Os02t0824600-00	Sb07g023975.1	no	149
Ta_S16248733	NimbleGen unigenes	Not assigned	TaaCsp1BL113H12	ctg637	Not assigned	Not ordered	Not ordered	722	Bradi4g01440.1	Os03t0188500-01	Sb10g027460.1	Contig not assigned to deletion bin	181
Ta_S16261058	NimbleGen unigenes	Not assigned	TaaCsp1BL182E12	ctg167	Not assigned	Not ordered	Not ordered	745	Bradi2g24950.4	Os05t0423200-01	Sb06g023910.1	Contig not assigned to deletion bin	isolated gene
Ta_S16262818	NimbleGen unigenes	Not assigned	TaaCsp1BL147H23	ctg387	Not assigned	Not ordered	Not ordered	698	No B. distachyon orthologous gene identified	Os07t0505200-00	Sb05g022560.1	no	153
Ta_S16264925	NimbleGen unigenes	Not assigned	TaaCsp1BL064B04	ctg224	Not assigned	Not ordered	Not ordered	719	Bradi4g42987.1	Os08t0467600-00	Sb07g002358.1	no	150
Ta_S16465630	NimbleGen unigenes	Not assigned	TaaCsp1BL035P07,TaaCsp1BL010H20	ctg189	Not assigned	Not ordered	Not ordered	726	Bradi1g35190.1	Os03t0840500-00	Sb07g001795.1	Contig not assigned to deletion bin	235
Ta_S16978491	NimbleGen unigenes	Not assigned	TaaCsp1BL155E20,TaaCsp1BL073B03	ctg498	Not assigned	Not ordered	Not ordered	642	Bradi1g43906.1	No rice orthologous gene identified	Sb08g016320.1	no	229
Ta_S17536293	NimbleGen unigenes	Not assigned	TaaCsp1BL058L09,TaaCsp1BL150E16	ctg146	Not assigned	Not ordered	Not ordered	339	No B. distachyon orthologous gene identified	No rice orthologous gene identified	No sorghum orthologous gene identified	no	isolated gene
Ta_S17878523	NimbleGen unigenes	Not assigned	TaaCsp1BL124K07	ctg277	Not assigned	Not ordered	Not ordered	879	Bradi2g14540.1	No rice orthologous gene identified	Sb02g012550.1	Contig not assigned to deletion bin	15
Ta_S17879132	NimbleGen unigenes	Not assigned	TaaCsp1BL057B10	ctg38	Not assigned	Not ordered	Not ordered	950	No B. distachyon orthologous gene identified	Os02t0461700-00	Sb10g015531.1	no	40
Ta_S17879439	NimbleGen unigenes	Not assigned	TaaCsp1BL013G01,TaaCsp1BL226E22	ctg578	Not assigned	Not ordered	Not ordered	906	Bradi2g00900.3	Os04t0589400-00	Sb05g023870.1	no	isolated gene
Ta_S17879513	NimbleGen unigenes	Not assigned	TaaCsp1BL028C20	ctg262	Not assigned	Not ordered	Not ordered	925	Bradi3g34245.1	Os10t0577700-01	Sb01g027930.1	Contig not assigned to deletion bin	166
Ta_S17881265	NimbleGen unigenes	Not assigned	TaaCsp1BL195J11	ctg638	Not assigned	Not ordered	Not ordered	914	Bradi2g14110.2	Os01t0913600-01	Sb09g030960.1	Contig not assigned to deletion bin	76
Ta_S17882462	NimbleGen unigenes	Not assigned	TaaCsp1BL008A15,TaaCsp1BL079C03	ctg164	Not assigned	Not ordered	Not ordered	857	No B. distachyon orthologous gene identified	No rice orthologous gene identified	No sorghum orthologous gene identified	no	isolated gene
Ta_S17885884	NimbleGen unigenes	Not assigned	TaaCsp1BL075B11,TaaCsp1BL186E07	ctg216	Not assigned	Not ordered	Not ordered	878	Bradi2g03947.1	Os01t0854650-00	Sb03g008240.1	no	isolated gene
Ta_S17887664	NimbleGen unigenes	Not assigned	TaaCsp1BL154I12	ctg497	Not assigned	Not ordered	Not ordered	878	Bradi2g15057.2	Os04t0437600-01	Sb10g028740.1	Contig not assigned to deletion bin	151
Ta_S17888470	NimbleGen unigenes	Not assigned	TaaCsp1BL190L14,TaaCsp1BL182C06	ctg287	Not assigned	Not ordered	Not ordered	1130	Bradi3g34270.1	Os02t0697300-01	Sb01g027890.2	Contig not assigned to deletion bin	9
Ta_S17888546	NimbleGen unigenes	Not assigned	TaaCsp1BL093E20,TaaCsp1BL227F21	ctg447	Not assigned	Not ordered	Not ordered	1087	Bradi1g32950.1	Os03t0830200-00	Sb01g006380.1	no	258
Ta_S17888858	NimbleGen unigenes	Not assigned	TaaCsp1BL173D22,TaaCsp1BL050P12,TaaCsp1BL181E19	ctg608	Not assigned	Not ordered	Not ordered	1143	Bradi3g32210.2	Os10t0539900-01	Sb01g030430.1	Contig not assigned to deletion bin	isolated gene
Ta_S17888902	NimbleGen unigenes	Not assigned	TaaCsp1BL122C04	ctg531	Not assigned	Not ordered	Not ordered	1088	Bradi5g06130.6	Os09t0325800-01	No sorghum orthologous gene identified	no	93
Ta_S17889509	NimbleGen unigenes	Not assigned	TaaCsp1BL154E12,TaaCsp1BL077N01	ctg404	Not assigned	Not ordered	Not ordered	1091	Bradi3g46350.1	Os09t0255333-01	Sb10g029620.1	Contig not assigned to deletion bin	188
Ta_S17889667	NimbleGen unigenes	Not assigned	TaaCsp1BL064M12	ctg113	Not assigned	Not ordered	Not ordered	1121	Bradi3g34180.1	Os10t0574800-01	Sb01g028250.1	no	isolated gene
Ta_S17890316	NimbleGen unigenes	Not assigned	TaaCsp1BL127A05	ctg166	Not assigned	Not ordered	Not ordered	1056	Bradi3g29700.1	Os02t0816900-01	Sb02g010040.1	yes	isolated gene
Ta_S17890526	NimbleGen unigenes	Not assigned	TaaCsp1BL079D07,TaaCsp1BL062I14	ctg79	Not assigned	Not ordered	Not ordered	1052	Bradi3g32240.1	Os10t0541200-01	Sb01g030380.1	no	isolated gene
Ta_S17890815	NimbleGen unigenes	Not assigned	TaaCsp1BL110E04,TaaCsp1BL070A19	ctg118	Not assigned	Not ordered	Not ordered	1099	Bradi3g32215.1	Os02t0832150-00	Sb01g030420.1	Contig not assigned to deletion bin	isolated gene
Ta_S17892778	NimbleGen unigenes	Not assigned	TaaCsp1BL030M01,TaaCsp1BL066L03	ctg508	Not assigned	Not ordered	Not ordered	1089	Bradi2g53430.1	Os01t0819400-00	Sb09g023560.1	Contig not assigned to deletion bin	isolated gene
Ta_S17893847	NimbleGen unigenes	Not assigned	TaaCsp1BL043B06	ctg692	Not assigned	Not ordered	Not ordered	1202	Bradi2g16430.1	Os05t0565000-01	Sb05g007540.1	no	isolated gene
Ta_S17894271	NimbleGen unigenes	Not assigned	TaaCsp1BL224N24,TaaCsp1BL210H07	ctg420	Not assigned	Not ordered	Not ordered	1206	Bradi2g23960.1	Os03t0395600-01	Sb04g017780.1	no	25
Ta_S17895380	NimbleGen unigenes	Not assigned	TaaCsp1BL092O04	ctg647	Not assigned	Not ordered	Not ordered	1183	Bradi3g28470.3	Os10t0471300-01	Sb01g019580.1	Contig not assigned to deletion bin	282
Ta_S17895777	NimbleGen unigenes	Not assigned	TaaCsp1BL110O15,TaaCsp1BL223D12	ctg663	Not assigned	Not ordered	Not ordered	929	Bradi3g52470.1	Os02t0699700-02	Sb04g030880.1	no	21
Ta_S17897175	NimbleGen unigenes	Not assigned	TaaCsp1BL104P06,TaaCsp1BL070J23	ctg246	Not assigned	Not ordered	Not ordered	1154	Bradi3g55140.1	Os02t0814700-01	Sb04g036970.1	no	isolated gene
Ta_S17974431	NimbleGen unigenes	Not assigned	TaaCsp1BL028I06	ctg494	Not assigned	Not ordered	Not ordered	820	Bradi5g09790.1	Os02t0833500-02	Sb02g041242.1	no	281
Ta_S17975157	NimbleGen unigenes	Not assigned	TaaCsp1BL215M07	ctg447	Not assigned	Not ordered	Not ordered	815	Bradi2g11040.1	Os01t0559750-01	Sb01g026300.1	no	isolated gene
Ta_S17975844	NimbleGen unigenes	Not assigned	TaaCsp1BL008H11	ctg404	Not assigned	Not ordered	Not ordered	786	Bradi2g18440.2	Os05t0539400-01	Sb09g026870.1	Contig not assigned to deletion bin	188
Ta_S17977402	NimbleGen unigenes	Not assigned	TaaCsp1BL159J21	ctg464	Not assigned	Not ordered	Not ordered	851	Bradi2g24957.2	Os01t0883200-01	Sb03g041880.1	Contig not assigned to deletion bin	isolated gene
Ta_S17978952	NimbleGen unigenes	Not assigned	TaaCsp1BL054E02,TaaCsp1BL224P23	ctg246	Not assigned	Not ordered	Not ordered	891	Bradi3g28250.1	Os10t0466000-01	Sb01g019820.1	no	279
Ta_S17979828	NimbleGen unigenes	Not assigned	TaaCsp1BL146L22	ctg265	Not assigned	Not ordered	Not ordered	888	No B. distachyon orthologous gene identified	No rice orthologous gene identified	No sorghum orthologous gene identified	no	isolated gene
Ta_S17979968	NimbleGen unigenes	Not assigned	TaaCsp1BL199E15,TaaCsp1BL038H11	ctg629	Not assigned	Not ordered	Not ordered	815	Bradi2g27760.1	Os01t0152900-00	Sb07g022370.1	no	isolated gene
Ta_S17980192	NimbleGen unigenes	Not assigned	TaaCsp1BL186F08,TaaCsp1BL011O05	ctg131	Not assigned	Not ordered	Not ordered	840	Bradi1g22340.1	No rice orthologous gene identified	No sorghum orthologous gene identified	Contig not assigned to deletion bin	246
Ta_S17980274	NimbleGen unigenes	Not assigned	TaaCsp1BL135K24	ctg395	Not assigned	Not ordered	Not ordered	807	No B. distachyon orthologous gene identified	No rice orthologous gene identified	No sorghum orthologous gene identified	Contig not assigned to deletion bin	34
Ta_S17981652	NimbleGen unigenes	Not assigned	TaaCsp1BL174K11,TaaCsp1BL072D16	ctg575	Not assigned	Not ordered	Not ordered	844	Bradi3g34697.1	Os06t0163900-01	Sb08g016930.1	no	197
Ta_S17983250	NimbleGen unigenes	Not assigned	TaaCsp1BL117H09	ctg366	Not assigned	Not ordered	Not ordered	814	Bradi3g06253.1	Os11t0539100-00	Sb02g004675.1	no	isolated gene
Ta_S17984497	NimbleGen unigenes	Not assigned	TaaCsp1BL234F07	ctg532	Not assigned	Not ordered	Not ordered	1104	Bradi2g24030.1	Os05t0440100-02	Sb09g021710.1	Contig not assigned to deletion bin	262
Ta_S17984502	NimbleGen unigenes	Not assigned	TaaCsp1BL215G16,TaaCsp1BL194G07,TaaCsp1BL045B06,TaaCsp1BL174K24	ctg272	Not assigned	Not ordered	Not ordered	1061	Bradi4g16530.1	Os11t0549655-01	Sb05g021370.1	no	isolated gene
Ta_S17984609	NimbleGen unigenes	Not assigned	TaaCsp1BL036J14,TaaCsp1BL169B18	ctg491	Not assigned	Not ordered	Not ordered	1022	Bradi5g00200.1	Os04t0638800-01	Sb1138s002030.1	no	278
Ta_S17984870	NimbleGen unigenes	Not assigned	TaaCsp1BL004I16,TaaCsp1BL186B19	ctg141	Not assigned	Not ordered	Not ordered	1131	Bradi2g58020.1	Os05t0127300-01	Sb02g033050.1	Contig not assigned to deletion bin	91
Ta_S17985682	NimbleGen unigenes	Not assigned	TaaCsp1BL015N24	ctg302	Not assigned	Not ordered	Not ordered	1108	Bradi5g13660.1	Os10t0563600-01	Sb01g028840.1	no	29
Ta_S17985775	NimbleGen unigenes	Not assigned	TaaCsp1BL003B19,TaaCsp1BL025H05	ctg497	Not assigned	Not ordered	Not ordered	1118	Bradi3g07510.1	Os11t0158832-00	Sb04g007950.1	Contig not assigned to deletion bin	151
Ta_S17985991	NimbleGen unigenes	Not assigned	TaaCsp1BL148B20,TaaCsp1BL174C22	ctg641	Not assigned	Not ordered	Not ordered	1134	Bradi3g21650.1	Os10t0580300-01	Sb01g027690.1	no	isolated gene
Ta_S17986306	NimbleGen unigenes	Not assigned	TaaCsp1BL195J11	ctg638	Not assigned	Not ordered	Not ordered	1194	Bradi2g14120.5	Os05t0597100-01	Sb09g026730.1	Contig not assigned to deletion bin	76
Ta_S17986630	NimbleGen unigenes	Not assigned	TaaCsp1BL189A21	ctg618	Not assigned	Not ordered	Not ordered	1169	Bradi3g29440.1	Os10t0488800-01	Sb01g018770.1	Contig not assigned to deletion bin	97
Ta_S17986737	NimbleGen unigenes	Not assigned	TaaCsp1BL135D03,TaaCsp1BL028I06	ctg494	Not assigned	Not ordered	Not ordered	1134	Bradi4g25430.3	Os02t0557000-01	Sb04g008140.1	no	281
Ta_S17986862	NimbleGen unigenes	Not assigned	TaaCsp1BL104H23,TaaCsp1BL133H09	ctg605	Not assigned	Not ordered	Not ordered	1101	Bradi1g52520.1	Os07t0419800-02	Sb02g010020.1	no	85
Ta_S17987071	NimbleGen unigenes	Not assigned	TaaCsp1BL192M19,TaaCsp1BL214J09	ctg202	Not assigned	Not ordered	Not ordered	1081	Bradi2g31640.1	Os05t0238200-01	Sb09g008090.1	no	isolated gene
Ta_S17987213	NimbleGen unigenes	Not assigned	TaaCsp1BL138P12	ctg653	Not assigned	Not ordered	Not ordered	1036	Bradi1g39200.1	Os03t0559201-00	Sb03g017630.1	no	180
Ta_S17987275	NimbleGen unigenes	Not assigned	TaaCsp1BL089I04	ctg477	Not assigned	Not ordered	Not ordered	1175	Bradi2g18290.1	Os05t0540100-02	Sb09g026950.1	Contig not assigned to deletion bin	17
Ta_S17988160	NimbleGen unigenes	Not assigned	TaaCsp1BL053J17,TaaCsp1BL104I21	ctg418	Not assigned	Not ordered	Not ordered	1162	Bradi1g18730.1	Os03t0352300-01	Sb01g035290.1	Contig not assigned to deletion bin	101
Ta_S17988208	NimbleGen unigenes	Not assigned	TaaCsp1BL056O05,TaaCsp1BL180F13	ctg4	Not assigned	Not ordered	Not ordered	1046	Bradi3g34400.1	Os10t0575700-00	Sb01g028150.1	no	79
Ta_S17988374	NimbleGen unigenes	Not assigned	TaaCsp1BL058H05,TaaCsp1BL051N08	ctg137	Not assigned	Not ordered	Not ordered	1072	Bradi3g34090.1	Os10t0573800-01	Sb01g028320.1	no	isolated gene
Ta_S17988424	NimbleGen unigenes	Not assigned	TaaCsp1BL005P19,TaaCsp1BL160E06	ctg189	Not assigned	Not ordered	Not ordered	1053	Bradi3g37280.1	Os08t0447500-01	Sb07g022020.1	Contig not assigned to deletion bin	234
Ta_S17988878	NimbleGen unigenes	Not assigned	TaaCsp1BL015N24	ctg302	Not assigned	Not ordered	Not ordered	1095	Bradi3g33537.1	Os10t0563500-01	Sb01g028850.1	no	29
Ta_S17989047	NimbleGen unigenes	Not assigned	TaaCsp1BL206O15	ctg261	Not assigned	Not ordered	Not ordered	1126	Bradi1g27910.1	Os10t0483500-01	Sb08g010840.1	Contig not assigned to deletion bin	252
Ta_S17989389	NimbleGen unigenes	Not assigned	TaaCsp1BL135K24	ctg395	Not assigned	Not ordered	Not ordered	1114	No B. distachyon orthologous gene identified	No rice orthologous gene identified	Sb02g028890.1	Contig not assigned to deletion bin	34
Ta_S17989537	NimbleGen unigenes	Not assigned	TaaCsp1BL057I02	ctg57	Not assigned	Not ordered	Not ordered	1129	No B. distachyon orthologous gene identified	Os08t0502400-01	Sb02g037660.1	Contig not assigned to deletion bin	73
Ta_S17989551	NimbleGen unigenes	Not assigned	TaaCsp1BL002O19	ctg349	Not assigned	Not ordered	Not ordered	1159	Bradi5g15912.1	Os12t0517200-01	Sb07g001630.1	Contig not assigned to deletion bin	68
Ta_S17989697	NimbleGen unigenes	Not assigned	TaaCsp1BL106M22	ctg175	Not assigned	Not ordered	Not ordered	1086	No B. distachyon orthologous gene identified	No rice orthologous gene identified	No sorghum orthologous gene identified	no	isolated gene
Ta_S17989812	NimbleGen unigenes	Not assigned	TaaCsp1BL065F19	ctg10	Not assigned	Not ordered	Not ordered	1120	Bradi1g61270.1	No rice orthologous gene identified	Sb02g040290.1	no	isolated gene
Ta_S18006124	NimbleGen unigenes	Not assigned	TaaCsp1BL021E06	ctg215	Not assigned	Not ordered	Not ordered	1101	Bradi1g76950.1	Os03t0217200-01	Sb01g048950.1	Contig not assigned to deletion bin	isolated gene
Ta_S18006638	NimbleGen unigenes	Not assigned	TaaCsp1BL117G21,TaaCsp1BL209M17	ctg593	Not assigned	Not ordered	Not ordered	1210	Bradi2g34390.1	Os11t0657400-00	Sb07g019290.1	Contig not assigned to deletion bin	257
Ta_S18009671	NimbleGen unigenes	Not assigned	TaaCsp1BL204I19,TaaCsp1BL101A18	ctg137	Not assigned	Not ordered	Not ordered	747	Bradi1g60977.1	Os03t0385301-01	Sb01g033840.1	no	89
Ta_S18009821	NimbleGen unigenes	Not assigned	TaaCsp1BL148C01,TaaCsp1BL238F13	ctg404	Not assigned	Not ordered	Not ordered	1117	Bradi4g24180.1	Os06t0238000-00	Sb03g000400.1	Contig not assigned to deletion bin	188
Ta_S18009979	NimbleGen unigenes	Not assigned	TaaCsp1BL205M15,TaaCsp1BL017N16,TaaCsp1BL182P13	ctg683	Not assigned	Not ordered	Not ordered	744	Bradi3g31990.1	Os03t0215000-03	Sb01g042860.1	no	isolated gene
Ta_S18010156	NimbleGen unigenes	Not assigned	TaaCsp1BL014E01	ctg183	Not assigned	Not ordered	Not ordered	1116	Bradi2g18180.1	Os01t0707300-01	Sb03g032510.1	Contig not assigned to deletion bin	isolated gene
Ta_S18010947	NimbleGen unigenes	Not assigned	TaaCsp1BL232K21	ctg143	Not assigned	Not ordered	Not ordered	1079	Bradi2g09750.1	Os01t0264600-00	Sb03g010310.1	no	isolated gene
Ta_S18012016	NimbleGen unigenes	Not assigned	TaaCsp1BL120P23,TaaCsp1BL133F05	ctg525	Not assigned	Not ordered	Not ordered	1029	Bradi3g11170.2	Os01t0260800-01	Sb03g010100.1	Contig not assigned to deletion bin	164
Ta_S19223176	NimbleGen unigenes	Not assigned	TaaCsp1BL011G09,TaaCsp1BL170L20	ctg531	Not assigned	Not ordered	Not ordered	723	Bradi1g23780.1	Os05t0516400-01	Sb03g036710.1	no	93
Ta_S19223651	NimbleGen unigenes	Not assigned	TaaCsp1BL172C08,TaaCsp1BL203I03,TaaCsp1BL009O05	ctg398	Not assigned	Not ordered	Not ordered	778	Bradi3g25880.1	Os10t0406100-01	Sb01g022340.1	no	100
Ta_S21611201	NimbleGen unigenes	Not assigned	TaaCsp1BL083P24	ctg272	Not assigned	Not ordered	Not ordered	532	Bradi2g50990.1	Os02t0598300-01	Sb04g030240.3	no	149
Ta_S22364353	NimbleGen unigenes	Not assigned	TaaCsp1BL187I15,TaaCsp1BL063I01	ctg476	Not assigned	Not ordered	Not ordered	834	Bradi5g19470.1	Os03t0608700-01	Sb01g009720.1	no	isolated gene
Ta_S22364774	NimbleGen unigenes	Not assigned	TaaCsp1BL111L04,TaaCsp1BL204E01	ctg498	Not assigned	Not ordered	Not ordered	824	Bradi5g17150.1	No rice orthologous gene identified	No sorghum orthologous gene identified	no	229
Ta_S22366368	NimbleGen unigenes	Not assigned	TaaCsp1BL033A04,TaaCsp1BL224P08,TaaCsp1BL234F07	ctg532	Not assigned	Not ordered	Not ordered	831	No B. distachyon orthologous gene identified	No rice orthologous gene identified	No sorghum orthologous gene identified	Contig not assigned to deletion bin	262
Ta_S22366384	NimbleGen unigenes	Not assigned	TaaCsp1BL223N09	ctg98	Not assigned	Not ordered	Not ordered	825	Bradi3g22570.2	Os01t0755600-01	Sb04g002800.1	Contig not assigned to deletion bin	176
Ta_S22368022	NimbleGen unigenes	Not assigned	TaaCsp1BL137P04	ctg593	Not assigned	Not ordered	Not ordered	867	Bradi3g33700.1	Os10t0564800-01	Sb01g028750.1	Contig not assigned to deletion bin	isolated gene
Ta_S22368075	NimbleGen unigenes	Not assigned	TaaCsp1BL118K08	ctg96	Not assigned	Not ordered	Not ordered	856	No B. distachyon orthologous gene identified	No rice orthologous gene identified	No sorghum orthologous gene identified	Contig not assigned to deletion bin	isolated gene
Ta_S22368511	NimbleGen unigenes	Not assigned	TaaCsp1BL170D07,TaaCsp1BL184H23,TaaCsp1BL169G02	ctg77	Not assigned	Not ordered	Not ordered	839	Bradi2g57415.1	Os12t0538000-00	Sb10g011520.1	no	isolated gene
Ta_S22370101	NimbleGen unigenes	Not assigned	TaaCsp1BL221E05,TaaCsp1BL203K23	ctg342	Not assigned	Not ordered	Not ordered	849	Bradi4g02940.1	Os06t0643500-01	Sb06g014900.1	Contig not assigned to deletion bin	isolated gene
Ta_S22370251	NimbleGen unigenes	Not assigned	TaaCsp1BL060J11	ctg545	Not assigned	Not ordered	Not ordered	852	No B. distachyon orthologous gene identified	Os11t0633500-01	No sorghum orthologous gene identified	no	isolated gene
Ta_S22370414	NimbleGen unigenes	Not assigned	TaaCsp1BL178M20	ctg156	Not assigned	Not ordered	Not ordered	877	No B. distachyon orthologous gene identified	Os12t0249100-00	Sb08g016825.1	Contig not assigned to deletion bin	isolated gene
Ta_S22372983	NimbleGen unigenes	Not assigned	TaaCsp1BL172L06	ctg398	Not assigned	Not ordered	Not ordered	848	Bradi3g35390.1	Os08t0398300-01	Sb07g019540.1	no	100
Ta_S22377971	NimbleGen unigenes	Not assigned	TaaCsp1BL113C17	ctg261	Not assigned	Not ordered	Not ordered	927	Bradi3g47670.1	Os11t0543300-00	Sb10g022540.1	Contig not assigned to deletion bin	isolated gene
Ta_S22378083	NimbleGen unigenes	Not assigned	TaaCsp1BL194E07,TaaCsp1BL010D09	ctg525	Not assigned	Not ordered	Not ordered	859	Bradi5g22700.2	Os07t0492100-01	Sb08g002600.1	Contig not assigned to deletion bin	isolated gene
Ta_S22378153	NimbleGen unigenes	Not assigned	TaaCsp1BL079I08,TaaCsp1BL148E10	ctg332	Not assigned	Not ordered	Not ordered	873	No B. distachyon orthologous gene identified	No rice orthologous gene identified	No sorghum orthologous gene identified	Contig not assigned to deletion bin	isolated gene
Ta_S22378569	NimbleGen unigenes	Not assigned	TaaCsp1BL190L14,TaaCsp1BL182C06	ctg287	Not assigned	Not ordered	Not ordered	899	Bradi3g34260.1	Os10t0577900-01	Sb01g027910.1	Contig not assigned to deletion bin	9
Ta_S22381699	NimbleGen unigenes	Not assigned	TaaCsp1BL170F18	ctg260	Not assigned	Not ordered	Not ordered	900	No B. distachyon orthologous gene identified	Os07t0585900-00	Sb09g023175.1	no	273
Ta_S22382800	NimbleGen unigenes	Not assigned	TaaCsp1BL230H23	ctg332	Not assigned	Not ordered	Not ordered	895	Bradi2g32540.1	Os05t0209600-01	Sb09g006550.1	Contig not assigned to deletion bin	isolated gene
Ta_S22383785	NimbleGen unigenes	Not assigned	TaaCsp1BL169E03	ctg676	Not assigned	Not ordered	Not ordered	863	Bradi1g04980.1	Os11t0143700-00	Sb09g002480.1	Contig not assigned to deletion bin	276
Ta_S22384336	NimbleGen unigenes	Not assigned	TaaCsp1BL063C13	ctg257	Not assigned	Not ordered	Not ordered	877	Bradi2g50540.1	Os12t0176700-00	Sb09g024830.1	Contig not assigned to deletion bin	196
Ta_S22387731	NimbleGen unigenes	Not assigned	TaaCsp1BL059I07	ctg141	Not assigned	Not ordered	Not ordered	865	Bradi1g04820.1	Os06t0273800-02	Sb09g018810.1	Contig not assigned to deletion bin	91
Ta_S22387766	NimbleGen unigenes	Not assigned	TaaCsp1BL117G21,TaaCsp1BL209M17	ctg593	Not assigned	Not ordered	Not ordered	827	No B. distachyon orthologous gene identified	Os10t0565401-00	Sb01g028683.1	Contig not assigned to deletion bin	257
Ta_S22388802	NimbleGen unigenes	Not assigned	TaaCsp1BL058H09	ctg64	Not assigned	Not ordered	Not ordered	827	Bradi2g38440.1	No rice orthologous gene identified	No sorghum orthologous gene identified	Contig not assigned to deletion bin	189
Ta_S22389266	NimbleGen unigenes	Not assigned	TaaCsp1BL057B10	ctg38	Not assigned	Not ordered	Not ordered	821	Bradi1g54327.1	Os07t0205700-01	Sb02g006140.1	no	40
Ta_S22390878	NimbleGen unigenes	Not assigned	TaaCsp1BL054E02	ctg246	Not assigned	Not ordered	Not ordered	790	Bradi1g53380.1	Os11t0657400-00	Sb03g033390.1	no	279
Ta_S22391097	NimbleGen unigenes	Not assigned	TaaCsp1BL149E10	ctg340	Not assigned	Not ordered	Not ordered	894	Bradi2g14680.1	Os05t0587400-01	Sb04g024180.1	Contig not assigned to deletion bin	179
Ta_S24513068	NimbleGen unigenes	Not assigned	TaaCsp1BL209B08	ctg289	Not assigned	Not ordered	Not ordered	945	Bradi2g24010.1	Os05t0440800-01	Sb03g040800.1	Contig not assigned to deletion bin	138
Ta_S24513094	NimbleGen unigenes	Not assigned	TaaCsp1BL187D10	ctg41	Not assigned	Not ordered	Not ordered	959	Bradi2g14600.1	Os11t0540000-00	No sorghum orthologous gene identified	no	isolated gene
Ta_S24513208	NimbleGen unigenes	Not assigned	TaaCsp1BL084C12,TaaCsp1BL090G04	ctg507	Not assigned	Not ordered	Not ordered	1037	Bradi1g57840.1	Os01t0715000-02	Sb09g001570.1	Contig not assigned to deletion bin	27
Ta_S26022264	NimbleGen unigenes	Not assigned	TaaCsp1BL101P04,TaaCsp1BL161J09	ctg87	Not assigned	Not ordered	Not ordered	866	Bradi1g10150.1	Os03t0726100-02	Sb01g009570.1	no	228
Ta_S26022267	NimbleGen unigenes	Not assigned	TaaCsp1BL044O01	ctg334	Not assigned	Not ordered	Not ordered	878	Bradi3g54520.1	Os01t0152900-00	Sb03g005730.1	no	isolated gene
Ta_S26022832	NimbleGen unigenes	Not assigned	TaaCsp1BL133O08	ctg682	Not assigned	Not ordered	Not ordered	1030	Bradi1g19380.1	Os03t0789433-01	Sb05g024610.1	no	isolated gene
Ta_S26022874	NimbleGen unigenes	Not assigned	TaaCsp1BL032E09	ctg610	Not assigned	Not ordered	Not ordered	1108	Bradi2g11040.1	Os01t0283500-02	Sb03g011570.1	no	271
Ta_S26023403	NimbleGen unigenes	Not assigned	TaaCsp1BL127A18	ctg3	Not assigned	Not ordered	Not ordered	1081	Bradi2g24690.1	Os05t0427300-03	Sb09g021090.1	Contig not assigned to deletion bin	isolated gene
Ta_S26023719	NimbleGen unigenes	Not assigned	TaaCsp1BL190L14,TaaCsp1BL182C06	ctg287	Not assigned	Not ordered	Not ordered	1093	No B. distachyon orthologous gene identified	Os03t0312350-00	Sb04g032830.1	Contig not assigned to deletion bin	9
Ta_S26025019	NimbleGen unigenes	Not assigned	TaaCsp1BL121D19	ctg4	Not assigned	Not ordered	Not ordered	1162	Bradi3g34360.1	Os10t0576000-01	Sb01g028100.1	no	80
Ta_S26025130	NimbleGen unigenes	Not assigned	TaaCsp1BL100N20	ctg11	Not assigned	Not ordered	Not ordered	1122	Bradi2g19750.2	Os05t0516600-01	Sb09g025620.1	Contig not assigned to deletion bin	isolated gene
Ta_S26026916	NimbleGen unigenes	Not assigned	TaaCsp1BL173H12	ctg246	Not assigned	Not ordered	Not ordered	1105	Bradi2g55497.1	Os12t0603700-00	Sb09g022120.1	no	280
Ta_S26027331	NimbleGen unigenes	Not assigned	TaaCsp1BL238N01	ctg338	Not assigned	Not ordered	Not ordered	1132	No B. distachyon orthologous gene identified	Os07t0211000-00	No sorghum orthologous gene identified	no	isolated gene
Ta_S26027461	NimbleGen unigenes	Not assigned	TaaCsp1BL035P07,TaaCsp1BL010H20	ctg189	Not assigned	Not ordered	Not ordered	1191	Bradi1g55560.1	Os07t0178800-01	Sb02g004390.1	Contig not assigned to deletion bin	235
Ta_S30065905	NimbleGen unigenes	Not assigned	TaaCsp1BL126N02,TaaCsp1BL043F14	ctg643	Not assigned	Not ordered	Not ordered	1055	Bradi2g11990.2	Os05t0364600-01	Sb09g018110.1	Contig not assigned to deletion bin	28
Ta_S32424954	NimbleGen unigenes	Not assigned	TaaCsp1BL124K07	ctg277	Not assigned	Not ordered	Not ordered	809	Bradi4g34090.1	Os03t0440200-00	Sb04g009255.1	Contig not assigned to deletion bin	15
Ta_S32426686	NimbleGen unigenes	Not assigned	TaaCsp1BL172L12,TaaCsp1BL181H17	ctg94	Not assigned	Not ordered	Not ordered	783	Bradi1g74437.1	Os04t0115500-00	Sb1514s002010.1	Contig not assigned to deletion bin	224
Ta_S32428257	NimbleGen unigenes	Not assigned	TaaCsp1BL211B12	ctg403	Not assigned	Not ordered	Not ordered	899	Bradi5g00990.1	Os12t0127500-01	Sb03g033755.1	no	isolated gene
Ta_S32428492	NimbleGen unigenes	Not assigned	TaaCsp1BL038A05,TaaCsp1BL111J11	ctg258	Not assigned	Not ordered	Not ordered	588	Bradi5g16797.1	No rice orthologous gene identified	Sb01g019500.1	Contig not assigned to deletion bin	isolated gene
Ta_S32429344	NimbleGen unigenes	Not assigned	TaaCsp1BL148N20	ctg501	Not assigned	Not ordered	Not ordered	740	Bradi2g26270.1	Os05t0396900-01	Sb09g019540.1	Contig not assigned to deletion bin	isolated gene
Ta_S32430338	NimbleGen unigenes	Not assigned	TaaCsp1BL155P23,TaaCsp1BL172G17	ctg629	Not assigned	Not ordered	Not ordered	699	Bradi1g47670.1	Os09t0241200-01	Sb03g032100.1	no	isolated gene
Ta_S32432858	NimbleGen unigenes	Not assigned	TaaCsp1BL216L04	ctg160	Not assigned	Not ordered	Not ordered	857	Bradi2g07910.1	Os05t0551100-01	Sb07g023370.1	Contig not assigned to deletion bin	202
Ta_S32434999	NimbleGen unigenes	Not assigned	TaaCsp1BL204J07	ctg218	Not assigned	Not ordered	Not ordered	755	No B. distachyon orthologous gene identified	No rice orthologous gene identified	No sorghum orthologous gene identified	no	237
Ta_S32493783	NimbleGen unigenes	Not assigned	TaaCsp1BL126I14,TaaCsp1BL239J17	ctg87	Not assigned	Not ordered	Not ordered	850	Bradi1g78360.1	Os05t0558500-00	Sb06g028780.1	no	isolated gene
Ta_S32496036	NimbleGen unigenes	Not assigned	TaaCsp1BL016O18,TaaCsp1BL003F08	ctg102	Not assigned	Not ordered	Not ordered	820	Bradi1g54190.1	Os07t0208900-01	Sb02g006340.1	Contig not assigned to deletion bin	284
Ta_S32503092	NimbleGen unigenes	Not assigned	TaaCsp1BL054E02	ctg246	Not assigned	Not ordered	Not ordered	868	No B. distachyon orthologous gene identified	Os07t0596000-01	No sorghum orthologous gene identified	no	279
Ta_S32506438	NimbleGen unigenes	Not assigned	TaaCsp1BL033A04,TaaCsp1BL224P08,TaaCsp1BL234F07	ctg532	Not assigned	Not ordered	Not ordered	552	Bradi2g24020.1	Os05t0440250-01	Sb09g021720.1	Contig not assigned to deletion bin	262
Ta_S32508840	NimbleGen unigenes	Not assigned	TaaCsp1BL059I07	ctg141	Not assigned	Not ordered	Not ordered	531	Bradi1g41820.2	Os09t0289633-00	Sb01g015480.1	Contig not assigned to deletion bin	91
Ta_S32514314	NimbleGen unigenes	Not assigned	TaaCsp1BL120H06,TaaCsp1BL110O18,TaaCsp1BL212L12	ctg19	Not assigned	Not ordered	Not ordered	577	Bradi3g17970.1	Os09t0425300-00	Sb10g005125.1	Contig not assigned to deletion bin	254
Ta_S32514453	NimbleGen unigenes	Not assigned	TaaCsp1BL236P16	ctg149	Not assigned	Not ordered	Not ordered	757	Bradi1g52730.1	Os11t0256300-01	Sb05g022040.1	Contig not assigned to deletion bin	139
Ta_S32517386	NimbleGen unigenes	Not assigned	TaaCsp1BL093D08,TaaCsp1BL008L17	ctg572	Not assigned	Not ordered	Not ordered	875	Bradi4g20547.1	Os06t0225100-01	Sb10g007930.1	no	isolated gene
Ta_S32518207	NimbleGen unigenes	Not assigned	TaaCsp1BL105L10,TaaCsp1BL117B12,TaaCsp1BL228D09	ctg301	Not assigned	Not ordered	Not ordered	897	Bradi2g37100.1	Os03t0149700-00	Sb03g034710.1	no	isolated gene
Ta_S32521549	NimbleGen unigenes	Not assigned	TaaCsp1BL028C20	ctg262	Not assigned	Not ordered	Not ordered	872	Bradi3g34240.1	Os10t0577600-01	Sb01g027940.1	Contig not assigned to deletion bin	166
Ta_S32522029	NimbleGen unigenes	Not assigned	TaaCsp1BL203F15	ctg263	Not assigned	Not ordered	Not ordered	844	Bradi3g54590.1	Os06t0161300-01	Sb02g010715.1	Contig not assigned to deletion bin	isolated gene
Ta_S32524304	NimbleGen unigenes	Not assigned	TaaCsp1BL177M01,TaaCsp1BL180E18	ctg143	Not assigned	Not ordered	Not ordered	837	Bradi3g36120.1	Os09t0541100-00	Sb01g011400.1	no	208
Ta_S32528713	NimbleGen unigenes	Not assigned	TaaCsp1BL175F05	ctg1	Not assigned	Not ordered	Not ordered	823	Bradi2g54210.1	Os01t0834500-01	Sb09g022840.1	Contig not assigned to deletion bin	isolated gene
Ta_S32528722	NimbleGen unigenes	Not assigned	TaaCsp1BL189A21	ctg618	Not assigned	Not ordered	Not ordered	822	Bradi3g29440.1	Os07t0562800-01	Sb01g018770.1	Contig not assigned to deletion bin	97
Ta_S32529021	NimbleGen unigenes	Not assigned	TaaCsp1BL096A16	ctg513	Not assigned	Not ordered	Not ordered	507	Bradi2g62096.1	Os09t0268600-01	Sb06g023390.1	no	isolated gene
Ta_S32530997	NimbleGen unigenes	Not assigned	TaaCsp1BL090G04	ctg507	Not assigned	Not ordered	Not ordered	718	Bradi1g73890.1	Os10t0346300-01	Sb03g036320.1	Contig not assigned to deletion bin	27
Ta_S32534670	NimbleGen unigenes	Not assigned	TaaCsp1BL119B08,TaaCsp1BL006D12	ctg672	Not assigned	Not ordered	Not ordered	839	Bradi3g30040.1	Os10t0500300-00	Sb01g018050.1	Contig not assigned to deletion bin	isolated gene
Ta_S32535764	NimbleGen unigenes	Not assigned	TaaCsp1BL138P12	ctg653	Not assigned	Not ordered	Not ordered	784	Bradi5g23840.1	No rice orthologous gene identified	Sb03g017610.1	no	180
Ta_S32537737	NimbleGen unigenes	Not assigned	TaaCsp1BL002B05,TaaCsp1BL149N08	ctg352	Not assigned	Not ordered	Not ordered	333	No B. distachyon orthologous gene identified	Os05t0592500-01	No sorghum orthologous gene identified	no	isolated gene
Ta_S32537957	NimbleGen unigenes	Not assigned	TaaCsp1BL172L12,TaaCsp1BL181H17	ctg94	Not assigned	Not ordered	Not ordered	380	No B. distachyon orthologous gene identified	Os05t0459300-01	Sb02g025490.1	Contig not assigned to deletion bin	224
Ta_S32544261	NimbleGen unigenes	Not assigned	TaaCsp1BL124G07,TaaCsp1BL051A22	ctg638	Not assigned	Not ordered	Not ordered	373	Bradi1g59630.1	Os04t0486800-01	Sb05g003965.1	Contig not assigned to deletion bin	75
Ta_S32545233	NimbleGen unigenes	Not assigned	TaaCsp1BL040P24,TaaCsp1BL075A06	ctg157	Not assigned	Not ordered	Not ordered	609	Bradi1g62140.1	No rice orthologous gene identified	Sb01g033010.1	Contig not assigned to deletion bin	94
Ta_S32545396	NimbleGen unigenes	Not assigned	TaaCsp1BL210N03,TaaCsp1BL091D20,TaaCsp1BL233E08	ctg272	Not assigned	Not ordered	Not ordered	854	Bradi3g40800.1	No rice orthologous gene identified	Sb07g026650.1	no	isolated gene
Ta_S32550946	NimbleGen unigenes	Not assigned	TaaCsp1BL128P06	ctg674	Not assigned	Not ordered	Not ordered	894	Bradi3g32330.1	Os03t0132800-01	Sb01g048160.1	yes	isolated gene
Ta_S32552831	NimbleGen unigenes	Not assigned	TaaCsp1BL175H19	ctg345	Not assigned	Not ordered	Not ordered	757	Bradi3g33330.1	Os03t0101800-01	Sb01g050520.1	Contig not assigned to deletion bin	isolated gene
Ta_S32554650	NimbleGen unigenes	Not assigned	TaaCsp1BL023H14	ctg327	Not assigned	Not ordered	Not ordered	777	Bradi2g16050.1	Os05t0568000-02	Sb09g028860.1	Contig not assigned to deletion bin	isolated gene
Ta_S32556060	NimbleGen unigenes	Not assigned	TaaCsp1BL056O05,TaaCsp1BL180F13	ctg4	Not assigned	Not ordered	Not ordered	903	Bradi3g34387.1	Os10t0575800-01	Sb01g028140.1	no	79
Ta_S32559602	NimbleGen unigenes	Not assigned	TaaCsp1BL008O23	ctg143	Not assigned	Not ordered	Not ordered	648	Bradi3g28006.1	Os10t0458900-00	Sb01g047270.1	no	208
Ta_S32563829	NimbleGen unigenes	Not assigned	TaaCsp1BL235L12,TaaCsp1BL010A13	ctg218	Not assigned	Not ordered	Not ordered	871	Bradi4g16260.3	Os11t0629500-01	Sb05g025180.1	no	isolated gene
Ta_S32565616	NimbleGen unigenes	Not assigned	TaaCsp1BL002O19	ctg349	Not assigned	Not ordered	Not ordered	777	Bradi4g32460.1	No rice orthologous gene identified	No sorghum orthologous gene identified	Contig not assigned to deletion bin	68
Ta_S32570094	NimbleGen unigenes	Not assigned	TaaCsp1BL134M04	ctg695	Not assigned	Not ordered	Not ordered	880	Bradi3g23290.1	Os10t0382300-02	Sb02g033270.1	Contig not assigned to deletion bin	isolated gene
Ta_S32571128	NimbleGen unigenes	Not assigned	TaaCsp1BL186F08	ctg131	Not assigned	Not ordered	Not ordered	757	Bradi3g31430.1	Os10t0521300-01	Sb01g031260.1	Contig not assigned to deletion bin	246
Ta_S32574521	NimbleGen unigenes	Not assigned	TaaCsp1BL060J16,TaaCsp1BL082E21	ctg466	Not assigned	Not ordered	Not ordered	870	No B. distachyon orthologous gene identified	No rice orthologous gene identified	No sorghum orthologous gene identified	no	36
Ta_S32585368	NimbleGen unigenes	Not assigned	TaaCsp1BL103M11	ctg356	Not assigned	Not ordered	Not ordered	840	No B. distachyon orthologous gene identified	Os05t0216950-00	Sb01g036130.1	no	isolated gene
Ta_S32586129	NimbleGen unigenes	Not assigned	TaaCsp1BL020O10,TaaCsp1BL219N24	ctg431	Not assigned	Not ordered	Not ordered	701	Bradi3g02497.3	Os07t0167700-01	Sb08g021730.1	Contig not assigned to deletion bin	274
Ta_S32586131	NimbleGen unigenes	Not assigned	TaaCsp1BL020O10,TaaCsp1BL219N24	ctg431	Not assigned	Not ordered	Not ordered	781	Bradi2g36530.1	Os03t0151000-00	Sb02g027382.1	Contig not assigned to deletion bin	274
Ta_S32588911	NimbleGen unigenes	Not assigned	TaaCsp1BL173H12	ctg246	Not assigned	Not ordered	Not ordered	792	Bradi2g26163.1	Os01t0872900-01	Sb03g000205.1	no	280
Ta_S32589603	NimbleGen unigenes	Not assigned	TaaCsp1BL028C20	ctg262	Not assigned	Not ordered	Not ordered	964	Bradi3g34250.2	Os10t0577800-01	Sb01g027920.2	Contig not assigned to deletion bin	166
Ta_S32591242	NimbleGen unigenes	Not assigned	TaaCsp1BL213J16,TaaCsp1BL135K24,TaaCsp1BL204D04	ctg395	Not assigned	Not ordered	Not ordered	850	Bradi5g02180.1	Os12t0603700-00	Sb02g025665.1	Contig not assigned to deletion bin	34
Ta_S32593874	NimbleGen unigenes	Not assigned	TaaCsp1BL020O10,TaaCsp1BL219N24	ctg431	Not assigned	Not ordered	Not ordered	867	Bradi3g29917.1	Os03t0646800-01	Sb04g001790.1	Contig not assigned to deletion bin	274
Ta_S32593943	NimbleGen unigenes	Not assigned	TaaCsp1BL117G21,TaaCsp1BL209M17	ctg593	Not assigned	Not ordered	Not ordered	942	Bradi3g33737.1	Os10t0565300-01	Sb01g028690.1	Contig not assigned to deletion bin	257
Ta_S32594024	NimbleGen unigenes	Not assigned	TaaCsp1BL171G13	ctg503	Not assigned	Not ordered	Not ordered	761	No B. distachyon orthologous gene identified	Os08t0551200-00	Sb04g036160.1	Contig not assigned to deletion bin	isolated gene
Ta_S32594898	NimbleGen unigenes	Not assigned	TaaCsp1BL201F21,TaaCsp1BL139J11	ctg308	Not assigned	Not ordered	Not ordered	686	No B. distachyon orthologous gene identified	No rice orthologous gene identified	No sorghum orthologous gene identified	no	isolated gene
Ta_S32600725	NimbleGen unigenes	Not assigned	TaaCsp1BL007C17,TaaCsp1BL062K04	ctg389	Not assigned	Not ordered	Not ordered	880	Bradi2g59380.1	No rice orthologous gene identified	No sorghum orthologous gene identified	no	isolated gene
Ta_S32603494	NimbleGen unigenes	Not assigned	TaaCsp1BL135K24,TaaCsp1BL204D04	ctg395	Not assigned	Not ordered	Not ordered	794	Bradi3g44280.1	Os07t0535700-01	Sb02g002810.1	Contig not assigned to deletion bin	34
Ta_S32609420	NimbleGen unigenes	Not assigned	TaaCsp1BL028E13,TaaCsp1BL232E15,TaaCsp1BL226O08	ctg363	Not assigned	Not ordered	Not ordered	742	Bradi1g09487.1	Os12t0193100-04	Sb08g005570.1	no	24
Ta_S32611840	NimbleGen unigenes	Not assigned	TaaCsp1BL210O23	ctg127	Not assigned	Not ordered	Not ordered	790	Bradi1g73860.1	Os10t0409900-01	Sb01g022240.1	Contig not assigned to deletion bin	isolated gene
Ta_S32614872	NimbleGen unigenes	Not assigned	TaaCsp1BL121D19	ctg4	Not assigned	Not ordered	Not ordered	747	No B. distachyon orthologous gene identified	No rice orthologous gene identified	Sb08g016820.1	no	80
Ta_S32615534	NimbleGen unigenes	Not assigned	TaaCsp1BL204I19,TaaCsp1BL101A18	ctg137	Not assigned	Not ordered	Not ordered	893	Bradi1g62140.1	Os03t0377300-01	Sb01g035060.1	no	89
Ta_S32617402	NimbleGen unigenes	Not assigned	TaaCsp1BL010H20	ctg189	Not assigned	Not ordered	Not ordered	856	Bradi3g11036.1	Os03t0241100-02	Sb07g001792.1	Contig not assigned to deletion bin	235
Ta_S32630237	NimbleGen unigenes	Not assigned	TaaCsp1BL234G23	ctg453	Not assigned	Not ordered	Not ordered	651	Bradi5g21160.1	Os01t0268733-00	Sb08g017600.1	no	isolated gene
Ta_S32634354	NimbleGen unigenes	Not assigned	TaaCsp1BL208E12	ctg156	Not assigned	Not ordered	Not ordered	873	Bradi2g27160.1	Os05t0374500-01	Sb09g018680.2	Contig not assigned to deletion bin	50
Ta_S32638561	NimbleGen unigenes	Not assigned	TaaCsp1BL058H09	ctg64	Not assigned	Not ordered	Not ordered	744	No B. distachyon orthologous gene identified	No rice orthologous gene identified	Sb08g020500.1	Contig not assigned to deletion bin	189
Ta_S32638702	NimbleGen unigenes	Not assigned	TaaCsp1BL058O02,TaaCsp1BL156F10	ctg338	Not assigned	Not ordered	Not ordered	623	No B. distachyon orthologous gene identified	Os03t0860100-01	No sorghum orthologous gene identified	no	isolated gene
Ta_S32639701	NimbleGen unigenes	Not assigned	TaaCsp1BL037H23	ctg344	Not assigned	Not ordered	Not ordered	785	Bradi1g11340.1	Os03t0711300-01	Sb06g023790.1	Contig not assigned to deletion bin	131
Ta_S32639920	NimbleGen unigenes	Not assigned	TaaCsp1BL183M03	ctg525	Not assigned	Not ordered	Not ordered	745	Bradi2g16710.2	Os05t0561500-01	Sb09g028380.1	Contig not assigned to deletion bin	164
Ta_S32641947	NimbleGen unigenes	Not assigned	TaaCsp1BL026J21,TaaCsp1BL208C01	ctg57	Not assigned	Not ordered	Not ordered	748	Bradi3g34670.1	No rice orthologous gene identified	Sb01g032410.1	Contig not assigned to deletion bin	73
Ta_S32646836	NimbleGen unigenes	Not assigned	TaaCsp1BL135K24,TaaCsp1BL204D04	ctg395	Not assigned	Not ordered	Not ordered	533	Bradi2g26650.1	No rice orthologous gene identified	Sb03g009130.1	Contig not assigned to deletion bin	34
Ta_S32652795	NimbleGen unigenes	Not assigned	TaaCsp1BL122C04	ctg531	Not assigned	Not ordered	Not ordered	746	No B. distachyon orthologous gene identified	Os01t0977600-01	Sb03g026736.1	no	93
Ta_S32655683	NimbleGen unigenes	Not assigned	TaaCsp1BL142F24,TaaCsp1BL154E06	ctg533	Not assigned	Not ordered	Not ordered	403	No B. distachyon orthologous gene identified	Os08t0561500-01	Sb09g000410.1	no	isolated gene
Ta_S32663145	NimbleGen unigenes	Not assigned	TaaCsp1BL230C15,TaaCsp1BL062L24	ctg663	Not assigned	Not ordered	Not ordered	674	No B. distachyon orthologous gene identified	No rice orthologous gene identified	No sorghum orthologous gene identified	no	isolated gene
Ta_S32664957	NimbleGen unigenes	Not assigned	TaaCsp1BL204J07	ctg218	Not assigned	Not ordered	Not ordered	804	Bradi5g03450.1	Os05t0467600-01	Sb01g028180.1	no	237
Ta_S32668172	NimbleGen unigenes	Not assigned	TaaCsp1BL086P24	ctg431	Not assigned	Not ordered	Not ordered	390	Bradi3g05330.1	Os12t0211500-01	Sb08g003240.1	Contig not assigned to deletion bin	274
Ta_S32668685	NimbleGen unigenes	Not assigned	TaaCsp1BL223N09	ctg98	Not assigned	Not ordered	Not ordered	752	Bradi5g15330.1	Os07t0209700-01	Sb06g027730.1	Contig not assigned to deletion bin	176
Ta_S32671483	NimbleGen unigenes	Not assigned	TaaCsp1BL177M01	ctg143	Not assigned	Not ordered	Not ordered	733	Bradi3g03090.1	Os09t0421800-00	Sb10g007770.1	no	208
Ta_S32675373	NimbleGen unigenes	Not assigned	TaaCsp1BL091N06,TaaCsp1BL184C08,TaaCsp1BL025H05	ctg497	Not assigned	Not ordered	Not ordered	706	Bradi2g14390.5	Os05t0232200-01	Sb09g030625.1	Contig not assigned to deletion bin	151
Ta_S32679539	NimbleGen unigenes	Not assigned	TaaCsp1BL217J08,TaaCsp1BL100B09	ctg537	Not assigned	Not ordered	Not ordered	296	No B. distachyon orthologous gene identified	No rice orthologous gene identified	Sb09g021870.1	no	253
Ta_S32681527	NimbleGen unigenes	Not assigned	TaaCsp1BL174K11	ctg575	Not assigned	Not ordered	Not ordered	885	Bradi1g50320.1	No rice orthologous gene identified	No sorghum orthologous gene identified	no	197
Ta_S32682304	NimbleGen unigenes	Not assigned	TaaCsp1BL170F18	ctg260	Not assigned	Not ordered	Not ordered	614	No B. distachyon orthologous gene identified	No rice orthologous gene identified	No sorghum orthologous gene identified	no	273
Ta_S32685295	NimbleGen unigenes	Not assigned	TaaCsp1BL031D21,TaaCsp1BL017I19	ctg343	Not assigned	Not ordered	Not ordered	238	No B. distachyon orthologous gene identified	No rice orthologous gene identified	Sb05g022260.1	no	213
Ta_S32686614	NimbleGen unigenes	Not assigned	TaaCsp1BL054B21,TaaCsp1BL198E02	ctg126	Not assigned	Not ordered	Not ordered	828	No B. distachyon orthologous gene identified	Os12t0193100-03	Sb08g002980.1	no	283
Ta_S32689748	NimbleGen unigenes	Not assigned	TaaCsp1BL186J16	ctg358	Not assigned	Not ordered	Not ordered	661	Bradi3g44890.1	Os09t0537500-00	Sb04g022813.1	no	41
Ta_S32690971	NimbleGen unigenes	Not assigned	TaaCsp1BL020P04	ctg418	Not assigned	Not ordered	Not ordered	830	Bradi1g19590.1	Os04t0626600-01	Sb05g019760.1	Contig not assigned to deletion bin	102
Ta_S32693139	NimbleGen unigenes	Not assigned	TaaCsp1BL080L20,TaaCsp1BL090P03	ctg478	Not assigned	Not ordered	Not ordered	878	Bradi2g31100.1	Os05t0292200-01	Sb04g029230.1	no	isolated gene
Ta_S32693703	NimbleGen unigenes	Not assigned	TaaCsp1BL197A06	ctg113	Not assigned	Not ordered	Not ordered	903	Bradi3g34450.1	Os10t0575200-01	Sb01g028220.1	no	isolated gene
Ta_S32694112	NimbleGen unigenes	Not assigned	TaaCsp1BL060J16	ctg466	Not assigned	Not ordered	Not ordered	744	Bradi1g22717.2	Os10t0322300-01	Sb04g029140.1	no	36
Ta_S32696837	NimbleGen unigenes	Not assigned	TaaCsp1BL037L08,TaaCsp1BL083B16	ctg443	Not assigned	Not ordered	Not ordered	821	Bradi3g55810.3	Os02t0821800-02	Sb04g037640.1	no	161
Ta_S32697128	NimbleGen unigenes	Not assigned	TaaCsp1BL126N02,TaaCsp1BL043F14,TaaCsp1BL088C21	ctg643	Not assigned	Not ordered	Not ordered	882	Bradi2g27830.2	Os05t0364500-01	Sb09g018100.1	Contig not assigned to deletion bin	28
Ta_S32698428	NimbleGen unigenes	Not assigned	TaaCsp1BL240O17	ctg558	Not assigned	Not ordered	Not ordered	794	Bradi2g18910.1	Os05t0531400-01	Sb09g026510.1	no	isolated gene
Ta_S32699174	NimbleGen unigenes	Not assigned	TaaCsp1BL052P09,TaaCsp1BL112L21	ctg312	Not assigned	Not ordered	Not ordered	795	No B. distachyon orthologous gene identified	No rice orthologous gene identified	Sb03g026810.1	no	31
Ta_S32699374	NimbleGen unigenes	Not assigned	TaaCsp1BL100B09	ctg537	Not assigned	Not ordered	Not ordered	876	Bradi2g25610.2	Os05t0407200-01	Sb09g020070.1	no	253
Ta_S32703880	NimbleGen unigenes	Not assigned	TaaCsp1BL208E12	ctg156	Not assigned	Not ordered	Not ordered	885	Bradi2g27160.1	Os05t0374600-01	Sb09g018680.1	Contig not assigned to deletion bin	50
Ta_S32703882	NimbleGen unigenes	Not assigned	TaaCsp1BL090K13,TaaCsp1BL214G11	ctg318	Not assigned	Not ordered	Not ordered	873	Bradi2g41807.1	Os05t0539500-01	Sb09g026890.1	Contig not assigned to deletion bin	isolated gene
Ta_S32704649	NimbleGen unigenes	Not assigned	TaaCsp1BL129F04,TaaCsp1BL006O01	ctg667	Not assigned	Not ordered	Not ordered	854	No B. distachyon orthologous gene identified	No rice orthologous gene identified	No sorghum orthologous gene identified	no	isolated gene
Ta_S32707573	NimbleGen unigenes	Not assigned	TaaCsp1BL054B21	ctg126	Not assigned	Not ordered	Not ordered	768	Bradi1g19265.1	Os07t0656300-00	Sb05g025250.1	no	283
Ta_S32708317	NimbleGen unigenes	Not assigned	TaaCsp1BL144P23,TaaCsp1BL103I19	ctg29	Not assigned	Not ordered	Not ordered	846	Bradi3g28520.1	Os01t0500900-01	Sb06g018870.1	Contig not assigned to deletion bin	261
Ta_S32715880	NimbleGen unigenes	Not assigned	TaaCsp1BL204I19,TaaCsp1BL101A18	ctg137	Not assigned	Not ordered	Not ordered	874	Bradi3g34097.1	Os10t0573900-01	Sb01g028310.1	no	89
Ta_S32716419	NimbleGen unigenes	Not assigned	TaaCsp1BL183B18	ctg358	Not assigned	Not ordered	Not ordered	744	No B. distachyon orthologous gene identified	Os07t0186500-01	No sorghum orthologous gene identified	no	41
Ta_S32716743	NimbleGen unigenes	Not assigned	TaaCsp1BL157I11,TaaCsp1BL030L16	ctg426	Not assigned	Not ordered	Not ordered	900	Bradi5g18616.1	Os01t0909600-01	Sb06g003110.1	no	isolated gene
Ta_S32718334	NimbleGen unigenes	Not assigned	TaaCsp1BL033I23	ctg384	Not assigned	Not ordered	Not ordered	766	Bradi1g61880.1	Os10t0567900-01	Sb02g006133.1	no	isolated gene
Ta_S32724375	NimbleGen unigenes	Not assigned	TaaCsp1BL160M12	ctg260	Not assigned	Not ordered	Not ordered	744	No B. distachyon orthologous gene identified	Os12t0203500-00	Sb08g004070.1	no	273
Ta_S32731838	NimbleGen unigenes	Not assigned	TaaCsp1BL206O15,TaaCsp1BL118K09	ctg261	Not assigned	Not ordered	Not ordered	677	No B. distachyon orthologous gene identified	No rice orthologous gene identified	No sorghum orthologous gene identified	Contig not assigned to deletion bin	252
Ta_S32736977	NimbleGen unigenes	Not assigned	TaaCsp1BL090I07	ctg302	Not assigned	Not ordered	Not ordered	935	Bradi4g03890.1	Os12t0572800-00	Sb08g018890.1	no	29
Ta_S32739401	NimbleGen unigenes	Not assigned	TaaCsp1BL059I07	ctg141	Not assigned	Not ordered	Not ordered	791	Bradi2g14100.1	Os05t0597200-01	Sb02g024290.1	Contig not assigned to deletion bin	91
Ta_S33259657	NimbleGen unigenes	Not assigned	TaaCsp1BL093E17	ctg619	Not assigned	Not ordered	Not ordered	999	Bradi3g38140.1	Os09t0457900-01	Sb07g023030.1	no	isolated gene
Ta_S34818512	NimbleGen unigenes	Not assigned	TaaCsp1BL032E09	ctg610	Not assigned	Not ordered	Not ordered	2374	Bradi3g48350.2	Os02t0608400-01	Sb04g025540.1	no	271
Ta_S37608496	NimbleGen unigenes	Not assigned	TaaCsp1BL101P04,TaaCsp1BL161J09	ctg87	Not assigned	Not ordered	Not ordered	1695	Bradi1g10150.1	Os11t0247300-01	Sb01g009560.1	no	228
Ta_S37757362	NimbleGen unigenes	Not assigned	TaaCsp1BL138P12	ctg653	Not assigned	Not ordered	Not ordered	702	Bradi1g39200.1	No rice orthologous gene identified	Sb03g017630.1	no	180
Ta_S37758008	NimbleGen unigenes	Not assigned	TaaCsp1BL135K24,TaaCsp1BL204D04	ctg395	Not assigned	Not ordered	Not ordered	461	Bradi3g39910.1	No rice orthologous gene identified	Sb03g028750.1	Contig not assigned to deletion bin	34
Ta_S37765379	NimbleGen unigenes	Not assigned	TaaCsp1BL224N24,TaaCsp1BL210H07,TaaCsp1BL216L11	ctg420	Not assigned	Not ordered	Not ordered	712	Bradi2g61310.1	Os04t0486800-01	Sb05g006266.1	no	25
Ta_S37771262	NimbleGen unigenes	Not assigned	TaaCsp1BL089I04	ctg477	Not assigned	Not ordered	Not ordered	918	Bradi2g18260.1	Os05t0540300-01	Sb09g026970.1	Contig not assigned to deletion bin	17
Ta_S37779979	NimbleGen unigenes	Not assigned	TaaCsp1BL099F10	ctg684	Not assigned	Not ordered	Not ordered	915	Bradi3g07510.1	No rice orthologous gene identified	No sorghum orthologous gene identified	no	isolated gene
Ta_S37784182	NimbleGen unigenes	Not assigned	TaaCsp1BL018N16,TaaCsp1BL106L20,TaaCsp1BL127G23,TaaCsp1BL104I21	ctg418	Not assigned	Not ordered	Not ordered	742	Bradi1g18680.1	Os07t0662600-01	Sb02g042060.1	Contig not assigned to deletion bin	101
Ta_S37786025	NimbleGen unigenes	Not assigned	TaaCsp1BL144N22,TaaCsp1BL208P10	ctg189	Not assigned	Not ordered	Not ordered	373	Bradi1g45860.1	Os04t0441900-02	Sb06g017480.1	Contig not assigned to deletion bin	233
Ta_S37788341	NimbleGen unigenes	Not assigned	TaaCsp1BL088E06,TaaCsp1BL092J10	ctg626	Not assigned	Not ordered	Not ordered	781	Bradi5g27155.1	Os06t0583500-01	No sorghum orthologous gene identified	no	116
Ta_S37790488	NimbleGen unigenes	Not assigned	TaaCsp1BL203I03,TaaCsp1BL024K22,TaaCsp1BL009O05,TaaCsp1BL013K04	ctg398	Not assigned	Not ordered	Not ordered	759	No B. distachyon orthologous gene identified	No rice orthologous gene identified	Sb02g028255.1	no	100
Ta_S37807583	NimbleGen unigenes	Not assigned	TaaCsp1BL170F18	ctg260	Not assigned	Not ordered	Not ordered	752	No B. distachyon orthologous gene identified	No rice orthologous gene identified	Sb03g037110.1	no	273
Ta_S37808178	NimbleGen unigenes	Not assigned	TaaCsp1BL179B05,TaaCsp1BL123O12	ctg674	Not assigned	Not ordered	Not ordered	725	Bradi3g32282.1	Os10t0558600-00	Sb04g032600.1	yes	isolated gene
Ta_S37809661	NimbleGen unigenes	Not assigned	TaaCsp1BL133D23	ctg429	Not assigned	Not ordered	Not ordered	736	Bradi3g27252.1	Os10t0548800-01	Sb01g021230.1	Contig not assigned to deletion bin	isolated gene
Ta_S37812809	NimbleGen unigenes	Not assigned	TaaCsp1BL022E23	ctg178	Not assigned	Not ordered	Not ordered	791	Bradi3g15800.1	Os01t0542850-00	Sb02g014030.1	Contig not assigned to deletion bin	isolated gene
Ta_S37816802	NimbleGen unigenes	Not assigned	TaaCsp1BL122P08,TaaCsp1BL064K18	ctg302	Not assigned	Not ordered	Not ordered	677	Bradi3g33570.1	Os10t0563700-01	Sb02g033710.1	no	29
Ta_S37821256	NimbleGen unigenes	Not assigned	TaaCsp1BL111L04,TaaCsp1BL155E20,TaaCsp1BL204E01	ctg498	Not assigned	Not ordered	Not ordered	389	No B. distachyon orthologous gene identified	No rice orthologous gene identified	Sb09g004390.1	no	229
Ta_S37827986	NimbleGen unigenes	Not assigned	TaaCsp1BL211E24	ctg294	Not assigned	Not ordered	Not ordered	525	Bradi4g37750.1	Os01t0970400-01	No sorghum orthologous gene identified	no	isolated gene
Ta_S37836059	NimbleGen unigenes	Not assigned	TaaCsp1BL037L08,TaaCsp1BL083B16	ctg443	Not assigned	Not ordered	Not ordered	756	No B. distachyon orthologous gene identified	Os01t0632100-01	Sb01g033860.1	no	161
Ta_S37837711	NimbleGen unigenes	Not assigned	TaaCsp1BL209F16	ctg319	Not assigned	Not ordered	Not ordered	669	Bradi3g27906.1	Os10t0456900-01	Sb09g023430.1	Contig not assigned to deletion bin	isolated gene
Ta_S37845177	NimbleGen unigenes	Not assigned	TaaCsp1BL091N06,TaaCsp1BL184C08,TaaCsp1BL025H05	ctg497	Not assigned	Not ordered	Not ordered	226	No B. distachyon orthologous gene identified	No rice orthologous gene identified	No sorghum orthologous gene identified	Contig not assigned to deletion bin	151
Ta_S37847012	NimbleGen unigenes	Not assigned	TaaCsp1BL144P23,TaaCsp1BL103I19	ctg29	Not assigned	Not ordered	Not ordered	267	Bradi1g68680.1	No rice orthologous gene identified	No sorghum orthologous gene identified	Contig not assigned to deletion bin	261
Ta_S37847380	NimbleGen unigenes	Not assigned	TaaCsp1BL223N09	ctg98	Not assigned	Not ordered	Not ordered	659	No B. distachyon orthologous gene identified	No rice orthologous gene identified	No sorghum orthologous gene identified	Contig not assigned to deletion bin	176
Ta_S37849394	NimbleGen unigenes	Not assigned	TaaCsp1BL144N05	ctg113	Not assigned	Not ordered	Not ordered	136	No B. distachyon orthologous gene identified	No rice orthologous gene identified	No sorghum orthologous gene identified	no	isolated gene
Ta_S37849596	NimbleGen unigenes	Not assigned	TaaCsp1BL108O16,TaaCsp1BL236P16	ctg149	Not assigned	Not ordered	Not ordered	458	No B. distachyon orthologous gene identified	Os11t0456000-01	No sorghum orthologous gene identified	Contig not assigned to deletion bin	139
Ta_S37850458	NimbleGen unigenes	Not assigned	TaaCsp1BL037M17,TaaCsp1BL088J10	ctg169	Not assigned	Not ordered	Not ordered	369	Bradi1g31500.1	No rice orthologous gene identified	No sorghum orthologous gene identified	Contig not assigned to deletion bin	isolated gene
Ta_S37856640	NimbleGen unigenes	Not assigned	TaaCsp1BL036J14,TaaCsp1BL169B18	ctg491	Not assigned	Not ordered	Not ordered	606	Bradi1g60470.1	Os04t0638800-01	Sb0016s002040.1	no	278
Ta_S37871209	NimbleGen unigenes	Not assigned	TaaCsp1BL151D02,TaaCsp1BL150N23	ctg105	Not assigned	Not ordered	Not ordered	526	Bradi4g42830.1	Os10t0134500-00	Sb01g026660.1	no	26
Ta_S37874372	NimbleGen unigenes	Not assigned	TaaCsp1BL067O16,TaaCsp1BL210G16	ctg425	Not assigned	Not ordered	Not ordered	528	Bradi3g28310.1	Os10t0466800-01	Sb04g029270.1	no	isolated gene
Ta_S37887926	NimbleGen unigenes	Not assigned	TaaCsp1BL138P12	ctg653	Not assigned	Not ordered	Not ordered	709	Bradi5g23845.1	No rice orthologous gene identified	Sb10g024935.1	no	180
Ta_S37895629	NimbleGen unigenes	Not assigned	TaaCsp1BL091N06,TaaCsp1BL184C08,TaaCsp1BL025H05	ctg497	Not assigned	Not ordered	Not ordered	696	Bradi2g41720.1	Os08t0177300-01	Sb03g025920.1	Contig not assigned to deletion bin	151
Ta_S37901809	NimbleGen unigenes	Not assigned	TaaCsp1BL026J21,TaaCsp1BL208C01	ctg57	Not assigned	Not ordered	Not ordered	661	Bradi1g51940.2	Os06t0109400-01	Sb10g000870.1	Contig not assigned to deletion bin	73
Ta_S37910098	NimbleGen unigenes	Not assigned	TaaCsp1BL030I06	ctg656	Not assigned	Not ordered	Not ordered	690	Bradi2g12910.1	Os12t0527301-00	Sb10g009200.1	no	isolated gene
Ta_S37920837	NimbleGen unigenes	Not assigned	TaaCsp1BL110O15,TaaCsp1BL223D12	ctg663	Not assigned	Not ordered	Not ordered	776	Bradi1g54227.1	Os07t0421000-01	Sb03g002670.1	no	21
Ta_S37922030	NimbleGen unigenes	Not assigned	TaaCsp1BL092O04	ctg647	Not assigned	Not ordered	Not ordered	819	Bradi2g26900.1	Os05t0387900-01	Sb09g019120.1	Contig not assigned to deletion bin	282
Ta_S37923617	NimbleGen unigenes	Not assigned	TaaCsp1BL221M15	ctg355	Not assigned	Not ordered	Not ordered	707	No B. distachyon orthologous gene identified	No rice orthologous gene identified	Sb04g001550.1	Contig not assigned to deletion bin	isolated gene
Ta_S37925020	NimbleGen unigenes	Not assigned	TaaCsp1BL052P09,TaaCsp1BL112L21	ctg312	Not assigned	Not ordered	Not ordered	729	Bradi1g70300.1	Os03t0211700-02	Sb01g043180.1	no	31
Ta_S37926571	NimbleGen unigenes	Not assigned	TaaCsp1BL028E13,TaaCsp1BL232E15,TaaCsp1BL226O08	ctg363	Not assigned	Not ordered	Not ordered	691	Bradi2g40415.1	Os09t0499600-01	Sb05g001992.1	no	24
Ta_S37938602	NimbleGen unigenes	Not assigned	TaaCsp1BL167O13	ctg366	Not assigned	Not ordered	Not ordered	765	No B. distachyon orthologous gene identified	No rice orthologous gene identified	Sb06g026740.1	no	isolated gene
Ta_S37939760	NimbleGen unigenes	Not assigned	TaaCsp1BL072H17,TaaCsp1BL129K21	ctg280	Not assigned	Not ordered	Not ordered	913	No B. distachyon orthologous gene identified	No rice orthologous gene identified	No sorghum orthologous gene identified	no	107
Ta_S37939918	NimbleGen unigenes	Not assigned	TaaCsp1BL172D18,TaaCsp1BL193G03	ctg154	Not assigned	Not ordered	Not ordered	853	Bradi3g28490.1	Os10t0471400-01	Sb01g019560.2	Contig not assigned to deletion bin	51
Ta_S37941754	NimbleGen unigenes	Not assigned	TaaCsp1BL071L15	ctg492	Not assigned	Not ordered	Not ordered	920	No B. distachyon orthologous gene identified	No rice orthologous gene identified	Sb06g025933.1	no	isolated gene
Ta_S37942938	NimbleGen unigenes	Not assigned	TaaCsp1BL138P12,TaaCsp1BL215B24	ctg653	Not assigned	Not ordered	Not ordered	778	Bradi2g03947.1	Os03t0225500-02	Sb05g006560.1	no	180
Ta_S40784273	NimbleGen unigenes	Not assigned	TaaCsp1BL037H23	ctg344	Not assigned	Not ordered	Not ordered	2310	Bradi2g14290.1	Os06t0142600-01	Sb09g030700.1	Contig not assigned to deletion bin	131
Ta_S43287760	NimbleGen unigenes	Not assigned	TaaCsp1BL205O09,TaaCsp1BL184C08,TaaCsp1BL062F13,TaaCsp1BL125C14	ctg497	Not assigned	Not ordered	Not ordered	1332	Bradi2g14400.1	Os05t0593100-01	Sb09g030620.1	Contig not assigned to deletion bin	151
Ta_S50382437	NimbleGen unigenes	Not assigned	TaaCsp1BL133H04	ctg561	Not assigned	Not ordered	Not ordered	722	Bradi2g18170.1	Os05t0556600-01	Sb09g028000.1	no	isolated gene
Ta_S50384325	NimbleGen unigenes	Not assigned	TaaCsp1BL144P23,TaaCsp1BL103I19	ctg29	Not assigned	Not ordered	Not ordered	754	Bradi3g28530.1	Os10t0472400-01	Sb01g019540.2	Contig not assigned to deletion bin	261
Ta_S50384392	NimbleGen unigenes	Not assigned	TaaCsp1BL011G09,TaaCsp1BL170L20	ctg531	Not assigned	Not ordered	Not ordered	699	Bradi1g08217.2	No rice orthologous gene identified	Sb10g007710.1	no	93
Ta_S50384859	NimbleGen unigenes	Not assigned	TaaCsp1BL052P09	ctg312	Not assigned	Not ordered	Not ordered	545	No B. distachyon orthologous gene identified	No rice orthologous gene identified	Sb09g002020.1	no	31
barc181	PCR publicly available SSR	1bl1-0.47-0.61	TaaCsp1BL209D23,TaaCsp1BL030C04	ctg588	11.2	Not gene	Not gene	Not gene	Not gene	Not gene	Not gene	Not gene	Not gene
barc188	PCR publicly available SSR	1bl8-0.74-0.85	TaaCsp1BL062F24,TaaCsp1BL001F16,TaaCsp1BL082G18	ctg203	59.8	Not gene	Not gene	Not gene	Not gene	Not gene	Not gene	Not gene	Not gene
barc80	PCR publicly available SSR	1bl4-0.89-1.00	TaaCsp1BL121B21,TaaCsp1BL194L23,TaaCsp1BL211P16,TaaCsp1BL091G08	ctg614	124.3	Not gene	Not gene	Not gene	Not gene	Not gene	Not gene	Not gene	Not gene
barc81	PCR publicly available SSR	1bl8-0.74-0.85	TaaCsp1BL064D21,TaaCsp1BL133O19	ctg276	49.8	Not gene	Not gene	Not gene	Not gene	Not gene	Not gene	Not gene	Not gene
bcd1514	PCR publicly available RFLP	1bl3-0.85-0.89	TaaCsp1BL061L13	ctg367	Not assigned	Not gene	Not gene	Not gene	Not gene	Not gene	Not gene	Not gene	Not gene
bcd386	PCR publicly available RFLP	c-1bl11-0.00-0.23	TaaCsp1BL167L06,TaaCsp1BL003C13	ctg179	Not assigned	Not gene	Not gene	Not gene	Not gene	Not gene	Not gene	Not gene	Not gene
cdo1189	PCR publicly available RFLP	1bl3-0.85-0.89	TaaCsp1BL061L13	ctg367	Not assigned	Not gene	Not gene	Not gene	Not gene	Not gene	Not gene	Not gene	Not gene
cfb1003	PCR-SSR	1bl2-0.69-0.74	TaaCsp1BL167I02,TaaCsp1BL096A16	ctg513	Not assigned	Not gene	Not gene	Not gene	Not gene	Not gene	Not gene	Not gene	Not gene
cfb1011	PCR-SSR	1bl1-0.47-0.61	TaaCsp1BL056B13	ctg381	12.39	Not gene	Not gene	Not gene	Not gene	Not gene	Not gene	Not gene	Not gene
cfb1013	PCR-SSR	1bl2-0.69-0.74	TaaCsp1BL040E12,TaaCsp1BL174H09	ctg483	29.41	Not gene	Not gene	Not gene	Not gene	Not gene	Not gene	Not gene	Not gene
cfb1014	PCR-SSR	1bl6-0.32-0.47	TaaCsp1BL070B24	ctg522	7.75	Not gene	Not gene	Not gene	Not gene	Not gene	Not gene	Not gene	Not gene
cfb1029	PCR-SSR	c-1bl11-0.00-0.23	TaaCsp1BL190N09	ctg36	Not assigned	Not gene	Not gene	Not gene	Not gene	Not gene	Not gene	Not gene	Not gene
cfb1032	PCR-SSR	1bl11-0.23-0.32	TaaCsp1BL156P11,TaaCsp1BL172O14,TaaCsp1BL137C11,TaaCsp1BL129G14,TaaCsp1BL106A17,TaaCsp1BL198O15	ctg119	Not assigned	Not gene	Not gene	Not gene	Not gene	Not gene	Not gene	Not gene	Not gene
cfb1042	PCR-SSR	1bl1-0.47-0.61	TaaCsp1BL172J08,TaaCsp1BL009B08,TaaCsp1BL168K14	ctg444	11.24	Not gene	Not gene	Not gene	Not gene	Not gene	Not gene	Not gene	Not gene
cfb1043	PCR-SSR	1bl6-0.32-0.47	TaaCsp1BL070B24	ctg522	9.71	Not gene	Not gene	Not gene	Not gene	Not gene	Not gene	Not gene	Not gene
cfb1047	PCR-SSR	1bl4-0.89-1.00	TaaCsp1BL083M07,TaaCsp1BL121N24	ctg592	Not assigned	Not gene	Not gene	Not gene	Not gene	Not gene	Not gene	Not gene	Not gene
cfb1054	PCR-SSR	c-1bl11-0.00-0.23	TaaCsp1BL172D01	ctg616	6.07	Not gene	Not gene	Not gene	Not gene	Not gene	Not gene	Not gene	Not gene
cfb1066	PCR-SSR	1bl1-0.47-0.61	TaaCsp1BL021D24	ctg254	Not assigned	Not gene	Not gene	Not gene	Not gene	Not gene	Not gene	Not gene	Not gene
cfb1069	PCR-SSR	1bl1-0.47-0.61	TaaCsp1BL065L09,TaaCsp1BL155K22	ctg651	11.1	Not gene	Not gene	Not gene	Not gene	Not gene	Not gene	Not gene	Not gene
cfb1070	PCR-SSR	1bl1-0.47-0.61	TaaCsp1BL176L01	ctg499	10.65	Not gene	Not gene	Not gene	Not gene	Not gene	Not gene	Not gene	Not gene
cfb1074	PCR-SSR	1bl6-0.32-0.47	TaaCsp1BL179B22,TaaCsp1BL144L23	ctg597	7.13	Not gene	Not gene	Not gene	Not gene	Not gene	Not gene	Not gene	Not gene
cfb1079	PCR-SSR	1bl4-0.89-1.00	TaaCsp1BL133O08	ctg682	Not assigned	Not gene	Not gene	Not gene	Not gene	Not gene	Not gene	Not gene	Not gene
cfb1082	PCR-SSR	c-1bl11-0.00-0.23	TaaCsp1BL006P08	ctg691	6.6	Not gene	Not gene	Not gene	Not gene	Not gene	Not gene	Not gene	Not gene
cfb1096	PCR-SSR	1bl3-0.85-0.89	TaaCsp1BL215C22	ctg455	Not assigned	Not gene	Not gene	Not gene	Not gene	Not gene	Not gene	Not gene	Not gene
cfb1099	PCR-SSR	1bl2-0.69-0.74	TaaCsp1BL040E12,TaaCsp1BL174H09	ctg483	29	Not gene	Not gene	Not gene	Not gene	Not gene	Not gene	Not gene	Not gene
cfb1103	PCR-SSR	1bl8-0.74-0.85	TaaCsp1BL062F24,TaaCsp1BL001F16,TaaCsp1BL082G18	ctg203	60.75	Not gene	Not gene	Not gene	Not gene	Not gene	Not gene	Not gene	Not gene
cfb1108	PCR-SSR	1bl11-0.23-0.32	TaaCsp1BL091O03,TaaCsp1BL017C03,TaaCsp1BL107N22	ctg405	7.08	Not gene	Not gene	Not gene	Not gene	Not gene	Not gene	Not gene	Not gene
cfb1109	PCR-SSR	c-1bl11-0.00-0.23	TaaCsp1BL215N16,TaaCsp1BL144D06	ctg283	6.21	Not gene	Not gene	Not gene	Not gene	Not gene	Not gene	Not gene	Not gene
cfb1116	PCR-SSR	1bl2-0.69-0.74	TaaCsp1BL088A20	ctg468	39.5	Not gene	Not gene	Not gene	Not gene	Not gene	Not gene	Not gene	Not gene
cfb1118	PCR-SSR	1bl6-0.32-0.47	TaaCsp1BL046J11,TaaCsp1BL086P15	ctg631	9.81	Not gene	Not gene	Not gene	Not gene	Not gene	Not gene	Not gene	Not gene
cfb1119	PCR-SSR	c-1bl11-0.00-0.23	TaaCsp1BL216E08,TaaCsp1BL032E24,TaaCsp1BL223B18,TaaCsp1BL053H13	ctg621	Not assigned	Not gene	Not gene	Not gene	Not gene	Not gene	Not gene	Not gene	Not gene
cfb1121	PCR-SSR	1bl1-0.47-0.61	TaaCsp1BL066J21,TaaCsp1BL061D21	ctg264	Not assigned	Not gene	Not gene	Not gene	Not gene	Not gene	Not gene	Not gene	Not gene
cfb1128	PCR-SSR	Not assigned	TaaCsp1BL209I07,TaaCsp1BL005J18	ctg437	25.57	Not gene	Not gene	Not gene	Not gene	Not gene	Not gene	Not gene	Not gene
cfb1134	PCR-SSR	1bl4-0.89-1.00	TaaCsp1BL020I17	ctg426	123.36	Not gene	Not gene	Not gene	Not gene	Not gene	Not gene	Not gene	Not gene
cfb1135	PCR-SSR	c-1bl11-0.00-0.23	TaaCsp1BL113F17,TaaCsp1BL121I02	ctg38	0	Not gene	Not gene	Not gene	Not gene	Not gene	Not gene	Not gene	Not gene
cfb1140	PCR-SSR	1bl3-0.85-0.89	TaaCsp1BL012O18,TaaCsp1BL211L22	ctg192	93.7	Not gene	Not gene	Not gene	Not gene	Not gene	Not gene	Not gene	Not gene
cfb1143	PCR-SSR	1bl14-0.61-0.69	TaaCsp1BL224B03,TaaCsp1BL149O20,TaaCsp1BL020D24	ctg219	Not assigned	Not gene	Not gene	Not gene	Not gene	Not gene	Not gene	Not gene	Not gene
cfb1151	PCR-SSR	1bl8-0.74-0.85	TaaCsp1BL204D13	ctg595	63.8	Not gene	Not gene	Not gene	Not gene	Not gene	Not gene	Not gene	Not gene
cfb1156	PCR-SSR	c-1bl11-0.00-0.23	TaaCsp1BL073O12,TaaCsp1BL160H13	ctg616	Not assigned	Not gene	Not gene	Not gene	Not gene	Not gene	Not gene	Not gene	Not gene
cfb1161	PCR-SSR	c-1bl11-0.00-0.23	TaaCsp1BL028I06	ctg494	Not assigned	Not gene	Not gene	Not gene	Not gene	Not gene	Not gene	Not gene	Not gene
cfb1164	PCR-SSR	1bl1-0.47-0.61	TaaCsp1BL062N07	ctg161	15.6	Not gene	Not gene	Not gene	Not gene	Not gene	Not gene	Not gene	Not gene
cfb1170	PCR-SSR	1bl8-0.74-0.85	TaaCsp1BL127P13	ctg196	57.69	Not gene	Not gene	Not gene	Not gene	Not gene	Not gene	Not gene	Not gene
cfb1177	PCR-SSR	c-1bl11-0.00-0.23	TaaCsp1BL095D10,TaaCsp1BL117L19	ctg441	Not assigned	Not gene	Not gene	Not gene	Not gene	Not gene	Not gene	Not gene	Not gene
cfb1181	PCR-SSR	1bl8-0.74-0.85	TaaCsp1BL060F23,TaaCsp1BL181N01,TaaCsp1BL112P07,TaaCsp1BL240C02	ctg203	Not assigned	Not gene	Not gene	Not gene	Not gene	Not gene	Not gene	Not gene	Not gene
cfb1186	PCR-SSR	1bl2-0.69-0.74	TaaCsp1BL049G15,TaaCsp1BL137J02	ctg88	30.51	Not gene	Not gene	Not gene	Not gene	Not gene	Not gene	Not gene	Not gene
cfb1187	PCR-SSR	Not assigned	TaaCsp1BL208L22,TaaCsp1BL095L06	ctg295	11.66	Not gene	Not gene	Not gene	Not gene	Not gene	Not gene	Not gene	Not gene
cfb1188	PCR-SSR	1bl1-0.47-0.61	TaaCsp1BL154E06	ctg533	Not assigned	Not gene	Not gene	Not gene	Not gene	Not gene	Not gene	Not gene	Not gene
cfb1191	PCR-SSR	1bl11-0.23-0.32	TaaCsp1BL153H12	ctg666	8.77	Not gene	Not gene	Not gene	Not gene	Not gene	Not gene	Not gene	Not gene
cfb1193	PCR-SSR	1bl2-0.69-0.74	TaaCsp1BL172F16,TaaCsp1BL126D19,TaaCsp1BL111L15,TaaCsp1BL046P13	ctg684	Not assigned	Not gene	Not gene	Not gene	Not gene	Not gene	Not gene	Not gene	Not gene
cfd65	PCR publicly available SSR	c-1bl11-0.00-0.23	TaaCsp1BL054G03,TaaCsp1BL091N09,TaaCsp1BL194G18	ctg48	6.44	Not gene	Not gene	Not gene	Not gene	Not gene	Not gene	Not gene	Not gene
cfp20008	NimbelGen ISBP	Not assigned	TaaCsp1BL194L23,TaaCsp1BL211P16	ctg614	Not assigned	Not gene	Not gene	Not gene	Not gene	Not gene	Not gene	Not gene	Not gene
cfp20010	NimbelGen ISBP	Not assigned	TaaCsp1BL179B19	ctg456	Not assigned	Not gene	Not gene	Not gene	Not gene	Not gene	Not gene	Not gene	Not gene
cfp20012	NimbelGen ISBP	Not assigned	TaaCsp1BL053O04	ctg493	Not assigned	Not gene	Not gene	Not gene	Not gene	Not gene	Not gene	Not gene	Not gene
cfp20019	NimbelGen ISBP	Not assigned	TaaCsp1BL069M18,TaaCsp1BL020K09	ctg498	Not assigned	Not gene	Not gene	Not gene	Not gene	Not gene	Not gene	Not gene	Not gene
cfp20040	NimbelGen ISBP	Not assigned	TaaCsp1BL107F11,TaaCsp1BL127I12	ctg32	Not assigned	Not gene	Not gene	Not gene	Not gene	Not gene	Not gene	Not gene	Not gene
cfp20047	NimbelGen ISBP	Not assigned	TaaCsp1BL127J09	ctg441	Not assigned	Not gene	Not gene	Not gene	Not gene	Not gene	Not gene	Not gene	Not gene
cfp20048	NimbelGen ISBP	Not assigned	TaaCsp1BL021E06,TaaCsp1BL125K09	ctg215	Not assigned	Not gene	Not gene	Not gene	Not gene	Not gene	Not gene	Not gene	Not gene
cfp20051	NimbelGen ISBP	Not assigned	TaaCsp1BL017M08,TaaCsp1BL037J08	ctg614	Not assigned	Not gene	Not gene	Not gene	Not gene	Not gene	Not gene	Not gene	Not gene
cfp20056	NimbelGen ISBP	Not assigned	TaaCsp1BL027E10,TaaCsp1BL132K11	ctg439	Not assigned	Not gene	Not gene	Not gene	Not gene	Not gene	Not gene	Not gene	Not gene
cfp20059	NimbelGen ISBP	Not assigned	TaaCsp1BL126J15,TaaCsp1BL233L24,TaaCsp1BL202E23	ctg462	Not assigned	Not gene	Not gene	Not gene	Not gene	Not gene	Not gene	Not gene	Not gene
cfp20060	NimbelGen ISBP	Not assigned	TaaCsp1BL210F10	ctg180	Not assigned	Not gene	Not gene	Not gene	Not gene	Not gene	Not gene	Not gene	Not gene
cfp20062	NimbelGen ISBP	Not assigned	TaaCsp1BL007N16	ctg262	Not assigned	Not gene	Not gene	Not gene	Not gene	Not gene	Not gene	Not gene	Not gene
cfp20065	NimbelGen ISBP	Not assigned	TaaCsp1BL178C24,TaaCsp1BL001A03,TaaCsp1BL204A04	ctg283	Not assigned	Not gene	Not gene	Not gene	Not gene	Not gene	Not gene	Not gene	Not gene
cfp20068	NimbelGen ISBP	Not assigned	TaaCsp1BL134J02,TaaCsp1BL005B09	ctg497	Not assigned	Not gene	Not gene	Not gene	Not gene	Not gene	Not gene	Not gene	Not gene
cfp20073	NimbelGen ISBP	Not assigned	TaaCsp1BL211J13	ctg173	Not assigned	Not gene	Not gene	Not gene	Not gene	Not gene	Not gene	Not gene	Not gene
cfp20074	NimbelGen ISBP	Not assigned	TaaCsp1BL223N09	ctg98	Not assigned	Not gene	Not gene	Not gene	Not gene	Not gene	Not gene	Not gene	Not gene
cfp20075	NimbelGen ISBP	Not assigned	TaaCsp1BL121E08,TaaCsp1BL136I04	ctg158	Not assigned	Not gene	Not gene	Not gene	Not gene	Not gene	Not gene	Not gene	Not gene
cfp20088	NimbelGen ISBP	c-1bl11-0.00-0.23	TaaCsp1BL175G09	ctg496	Not assigned	Not gene	Not gene	Not gene	Not gene	Not gene	Not gene	Not gene	Not gene
cfp20106	NimbelGen ISBP	Not assigned	TaaCsp1BL126J15,TaaCsp1BL233L24,TaaCsp1BL202E23	ctg462	Not assigned	Not gene	Not gene	Not gene	Not gene	Not gene	Not gene	Not gene	Not gene
cfp20109	NimbelGen ISBP	c-1bl11-0.00-0.23	TaaCsp1BL108A06	ctg343	Not assigned	Not gene	Not gene	Not gene	Not gene	Not gene	Not gene	Not gene	Not gene
cfp20113	NimbelGen ISBP	Not assigned	TaaCsp1BL194L23,TaaCsp1BL211P16	ctg614	Not assigned	Not gene	Not gene	Not gene	Not gene	Not gene	Not gene	Not gene	Not gene
cfp20119	NimbelGen ISBP	1bl2-0.69-0.74	TaaCsp1BL213C19	ctg546	Not assigned	Not gene	Not gene	Not gene	Not gene	Not gene	Not gene	Not gene	Not gene
cfp20124	NimbelGen ISBP	Not assigned	TaaCsp1BL064D21,TaaCsp1BL133O19	ctg276	Not assigned	Not gene	Not gene	Not gene	Not gene	Not gene	Not gene	Not gene	Not gene
cfp20128	NimbelGen ISBP	Not assigned	TaaCsp1BL147D22	ctg651	Not assigned	Not gene	Not gene	Not gene	Not gene	Not gene	Not gene	Not gene	Not gene
cfp20135	NimbelGen ISBP	Not assigned	TaaCsp1BL232K11	ctg678	Not assigned	Not gene	Not gene	Not gene	Not gene	Not gene	Not gene	Not gene	Not gene
cfp20137	NimbelGen ISBP	Not assigned	TaaCsp1BL168B09	ctg596	Not assigned	Not gene	Not gene	Not gene	Not gene	Not gene	Not gene	Not gene	Not gene
cfp20142	NimbelGen ISBP	Not assigned	TaaCsp1BL112P04	ctg625	Not assigned	Not gene	Not gene	Not gene	Not gene	Not gene	Not gene	Not gene	Not gene
cfp20143	NimbelGen ISBP	Not assigned	TaaCsp1BL112P04	ctg625	Not assigned	Not gene	Not gene	Not gene	Not gene	Not gene	Not gene	Not gene	Not gene
cfp20149	NimbelGen ISBP	Not assigned	TaaCsp1BL006G16	ctg664	Not assigned	Not gene	Not gene	Not gene	Not gene	Not gene	Not gene	Not gene	Not gene
cfp20151	NimbelGen ISBP	Not assigned	TaaCsp1BL035L14,TaaCsp1BL186G24	ctg543	Not assigned	Not gene	Not gene	Not gene	Not gene	Not gene	Not gene	Not gene	Not gene
cfp20155	NimbelGen ISBP	Not assigned	TaaCsp1BL065P15,TaaCsp1BL223E09	ctg238	Not assigned	Not gene	Not gene	Not gene	Not gene	Not gene	Not gene	Not gene	Not gene
cfp20157	NimbelGen ISBP	Not assigned	TaaCsp1BL166E17	ctg83	Not assigned	Not gene	Not gene	Not gene	Not gene	Not gene	Not gene	Not gene	Not gene
cfp20164	NimbelGen ISBP	Not assigned	TaaCsp1BL123F23	ctg483	Not assigned	Not gene	Not gene	Not gene	Not gene	Not gene	Not gene	Not gene	Not gene
cfp20165	NimbelGen ISBP	Not assigned	TaaCsp1BL123F23	ctg483	Not assigned	Not gene	Not gene	Not gene	Not gene	Not gene	Not gene	Not gene	Not gene
cfp20173	NimbelGen ISBP	Not assigned	TaaCsp1BL203P05	ctg254	Not assigned	Not gene	Not gene	Not gene	Not gene	Not gene	Not gene	Not gene	Not gene
cfp20176	NimbelGen ISBP	Not assigned	TaaCsp1BL057B07,TaaCsp1BL210F02	ctg654	Not assigned	Not gene	Not gene	Not gene	Not gene	Not gene	Not gene	Not gene	Not gene
cfp20186	NimbelGen ISBP	Not assigned	TaaCsp1BL088G07,TaaCsp1BL127C10	ctg541	Not assigned	Not gene	Not gene	Not gene	Not gene	Not gene	Not gene	Not gene	Not gene
cfp20196	NimbelGen ISBP	Not assigned	TaaCsp1BL167O12	ctg682	Not assigned	Not gene	Not gene	Not gene	Not gene	Not gene	Not gene	Not gene	Not gene
cfp20200	NimbelGen ISBP	Not assigned	TaaCsp1BL232G03	ctg92	Not assigned	Not gene	Not gene	Not gene	Not gene	Not gene	Not gene	Not gene	Not gene
cfp20201	NimbelGen ISBP	Not assigned	TaaCsp1BL232G03	ctg92	Not assigned	Not gene	Not gene	Not gene	Not gene	Not gene	Not gene	Not gene	Not gene
cfp20206	NimbelGen ISBP	Not assigned	TaaCsp1BL118L20	ctg482	Not assigned	Not gene	Not gene	Not gene	Not gene	Not gene	Not gene	Not gene	Not gene
cfp20207	NimbelGen ISBP	Not assigned	TaaCsp1BL118L20	ctg482	Not assigned	Not gene	Not gene	Not gene	Not gene	Not gene	Not gene	Not gene	Not gene
cfp20208	NimbelGen ISBP	Not assigned	TaaCsp1BL118L20	ctg482	Not assigned	Not gene	Not gene	Not gene	Not gene	Not gene	Not gene	Not gene	Not gene
cfp20215	NimbelGen ISBP	Not assigned	TaaCsp1BL133C08,TaaCsp1BL209J09	ctg654	Not assigned	Not gene	Not gene	Not gene	Not gene	Not gene	Not gene	Not gene	Not gene
cfp20241	NimbelGen ISBP	Not assigned	TaaCsp1BL004F22,TaaCsp1BL084H21	ctg470	Not assigned	Not gene	Not gene	Not gene	Not gene	Not gene	Not gene	Not gene	Not gene
cfp20242	NimbelGen ISBP	Not assigned	TaaCsp1BL004F22,TaaCsp1BL084H21	ctg470	Not assigned	Not gene	Not gene	Not gene	Not gene	Not gene	Not gene	Not gene	Not gene
cfp20243	NimbelGen ISBP	Not assigned	TaaCsp1BL123M03,TaaCsp1BL172G05	ctg648	Not assigned	Not gene	Not gene	Not gene	Not gene	Not gene	Not gene	Not gene	Not gene
cfp20248	NimbelGen ISBP	Not assigned	TaaCsp1BL027I06,TaaCsp1BL182A10	ctg411	Not assigned	Not gene	Not gene	Not gene	Not gene	Not gene	Not gene	Not gene	Not gene
cfp20250	NimbelGen ISBP	Not assigned	TaaCsp1BL103H18,TaaCsp1BL199N13,TaaCsp1BL071I10	ctg562	Not assigned	Not gene	Not gene	Not gene	Not gene	Not gene	Not gene	Not gene	Not gene
cfp20252	NimbelGen ISBP	Not assigned	TaaCsp1BL005E04	ctg639	Not assigned	Not gene	Not gene	Not gene	Not gene	Not gene	Not gene	Not gene	Not gene
cfp20253	NimbelGen ISBP	Not assigned	TaaCsp1BL005E04	ctg639	Not assigned	Not gene	Not gene	Not gene	Not gene	Not gene	Not gene	Not gene	Not gene
cfp20256	NimbelGen ISBP	Not assigned	TaaCsp1BL142J15,TaaCsp1BL187M03	ctg675	Not assigned	Not gene	Not gene	Not gene	Not gene	Not gene	Not gene	Not gene	Not gene
cfp20260	NimbelGen ISBP	Not assigned	TaaCsp1BL130N17	ctg662	Not assigned	Not gene	Not gene	Not gene	Not gene	Not gene	Not gene	Not gene	Not gene
cfp20261	NimbelGen ISBP	Not assigned	TaaCsp1BL130N17	ctg662	Not assigned	Not gene	Not gene	Not gene	Not gene	Not gene	Not gene	Not gene	Not gene
cfp20276	NimbelGen ISBP	Not assigned	TaaCsp1BL006J09	ctg546	Not assigned	Not gene	Not gene	Not gene	Not gene	Not gene	Not gene	Not gene	Not gene
cfp20280	NimbelGen ISBP	Not assigned	TaaCsp1BL121K01	ctg168	Not assigned	Not gene	Not gene	Not gene	Not gene	Not gene	Not gene	Not gene	Not gene
cfp20285	NimbelGen ISBP	Not assigned	TaaCsp1BL210L18,TaaCsp1BL092I02	ctg533	Not assigned	Not gene	Not gene	Not gene	Not gene	Not gene	Not gene	Not gene	Not gene
cfp20286	NimbelGen ISBP	Not assigned	TaaCsp1BL210L18,TaaCsp1BL092I02	ctg533	Not assigned	Not gene	Not gene	Not gene	Not gene	Not gene	Not gene	Not gene	Not gene
cfp20288	NimbelGen ISBP	Not assigned	TaaCsp1BL006O08,TaaCsp1BL160D12	ctg253	Not assigned	Not gene	Not gene	Not gene	Not gene	Not gene	Not gene	Not gene	Not gene
cfp20292	NimbelGen ISBP	Not assigned	TaaCsp1BL216N07	ctg325	Not assigned	Not gene	Not gene	Not gene	Not gene	Not gene	Not gene	Not gene	Not gene
cfp20294	NimbelGen ISBP	Not assigned	TaaCsp1BL101C20	ctg64	Not assigned	Not gene	Not gene	Not gene	Not gene	Not gene	Not gene	Not gene	Not gene
cfp20304	NimbelGen ISBP	Not assigned	TaaCsp1BL179P07,TaaCsp1BL069A23	ctg539	Not assigned	Not gene	Not gene	Not gene	Not gene	Not gene	Not gene	Not gene	Not gene
cfp20308	NimbelGen ISBP	Not assigned	TaaCsp1BL231G09	ctg305	Not assigned	Not gene	Not gene	Not gene	Not gene	Not gene	Not gene	Not gene	Not gene
cfp20309	NimbelGen ISBP	Not assigned	TaaCsp1BL231G09	ctg305	Not assigned	Not gene	Not gene	Not gene	Not gene	Not gene	Not gene	Not gene	Not gene
cfp20315	NimbelGen ISBP	Not assigned	TaaCsp1BL133H03,TaaCsp1BL209B22	ctg558	Not assigned	Not gene	Not gene	Not gene	Not gene	Not gene	Not gene	Not gene	Not gene
cfp20321	NimbelGen ISBP	Not assigned	TaaCsp1BL159P13	ctg361	Not assigned	Not gene	Not gene	Not gene	Not gene	Not gene	Not gene	Not gene	Not gene
cfp20324	NimbelGen ISBP	Not assigned	TaaCsp1BL002M10,TaaCsp1BL180K20	ctg350	Not assigned	Not gene	Not gene	Not gene	Not gene	Not gene	Not gene	Not gene	Not gene
cfp20326	NimbelGen ISBP	Not assigned	TaaCsp1BL063O09,TaaCsp1BL185C01	ctg237	Not assigned	Not gene	Not gene	Not gene	Not gene	Not gene	Not gene	Not gene	Not gene
cfp20342	NimbelGen ISBP	Not assigned	TaaCsp1BL204J22,TaaCsp1BL232N09	ctg374	Not assigned	Not gene	Not gene	Not gene	Not gene	Not gene	Not gene	Not gene	Not gene
cfp20344	NimbelGen ISBP	Not assigned	TaaCsp1BL009M01	ctg491	Not assigned	Not gene	Not gene	Not gene	Not gene	Not gene	Not gene	Not gene	Not gene
cfp20351	NimbelGen ISBP	Not assigned	TaaCsp1BL093D08,TaaCsp1BL008L17	ctg572	Not assigned	Not gene	Not gene	Not gene	Not gene	Not gene	Not gene	Not gene	Not gene
cfp20352	NimbelGen ISBP	Not assigned	TaaCsp1BL093D08,TaaCsp1BL008L17	ctg572	Not assigned	Not gene	Not gene	Not gene	Not gene	Not gene	Not gene	Not gene	Not gene
cfp20373	NimbelGen ISBP	Not assigned	TaaCsp1BL027I10,TaaCsp1BL069M01	ctg354	Not assigned	Not gene	Not gene	Not gene	Not gene	Not gene	Not gene	Not gene	Not gene
cfp20375	NimbelGen ISBP	Not assigned	TaaCsp1BL108O16,TaaCsp1BL236P16	ctg149	Not assigned	Not gene	Not gene	Not gene	Not gene	Not gene	Not gene	Not gene	Not gene
cfp20379	NimbelGen ISBP	Not assigned	TaaCsp1BL058H03,TaaCsp1BL112J05	ctg325	Not assigned	Not gene	Not gene	Not gene	Not gene	Not gene	Not gene	Not gene	Not gene
cfp20380	NimbelGen ISBP	Not assigned	TaaCsp1BL147D23	ctg529	Not assigned	Not gene	Not gene	Not gene	Not gene	Not gene	Not gene	Not gene	Not gene
cfp20389	NimbelGen ISBP	Not assigned	TaaCsp1BL140O03,TaaCsp1BL008G19	ctg67	Not assigned	Not gene	Not gene	Not gene	Not gene	Not gene	Not gene	Not gene	Not gene
cfp20413	NimbelGen ISBP	Not assigned	TaaCsp1BL134E04,TaaCsp1BL184F14	ctg561	Not assigned	Not gene	Not gene	Not gene	Not gene	Not gene	Not gene	Not gene	Not gene
cfp20417	NimbelGen ISBP	Not assigned	TaaCsp1BL034N18,TaaCsp1BL221H02	ctg332	Not assigned	Not gene	Not gene	Not gene	Not gene	Not gene	Not gene	Not gene	Not gene
cfp20429	NimbelGen ISBP	Not assigned	TaaCsp1BL044M09,TaaCsp1BL136L24	ctg463	Not assigned	Not gene	Not gene	Not gene	Not gene	Not gene	Not gene	Not gene	Not gene
cfp20430	NimbelGen ISBP	Not assigned	TaaCsp1BL002B06,TaaCsp1BL132F01	ctg385	Not assigned	Not gene	Not gene	Not gene	Not gene	Not gene	Not gene	Not gene	Not gene
cfp20432	NimbelGen ISBP	Not assigned	TaaCsp1BL118L20,TaaCsp1BL087L09	ctg482	Not assigned	Not gene	Not gene	Not gene	Not gene	Not gene	Not gene	Not gene	Not gene
cfp20433	NimbelGen ISBP	Not assigned	TaaCsp1BL087K22,TaaCsp1BL054C06	ctg119	Not assigned	Not gene	Not gene	Not gene	Not gene	Not gene	Not gene	Not gene	Not gene
cfp20436	NimbelGen ISBP	Not assigned	TaaCsp1BL051P11,TaaCsp1BL009E10	ctg242	Not assigned	Not gene	Not gene	Not gene	Not gene	Not gene	Not gene	Not gene	Not gene
cfp20450	NimbelGen ISBP	Not assigned	TaaCsp1BL173J12,TaaCsp1BL221P02	ctg543	Not assigned	Not gene	Not gene	Not gene	Not gene	Not gene	Not gene	Not gene	Not gene
cfp20453	NimbelGen ISBP	Not assigned	TaaCsp1BL175G21	ctg604	Not assigned	Not gene	Not gene	Not gene	Not gene	Not gene	Not gene	Not gene	Not gene
cfp20456	NimbelGen ISBP	Not assigned	TaaCsp1BL144D09	ctg108	Not assigned	Not gene	Not gene	Not gene	Not gene	Not gene	Not gene	Not gene	Not gene
cfp20457	NimbelGen ISBP	Not assigned	TaaCsp1BL144D09	ctg108	Not assigned	Not gene	Not gene	Not gene	Not gene	Not gene	Not gene	Not gene	Not gene
cfp20458	NimbelGen ISBP	Not assigned	TaaCsp1BL144D09	ctg108	Not assigned	Not gene	Not gene	Not gene	Not gene	Not gene	Not gene	Not gene	Not gene
cfp20459	NimbelGen ISBP	Not assigned	TaaCsp1BL174M11,TaaCsp1BL113A08	ctg158	Not assigned	Not gene	Not gene	Not gene	Not gene	Not gene	Not gene	Not gene	Not gene
cfp20461	NimbelGen ISBP	Not assigned	TaaCsp1BL172O06	ctg211	Not assigned	Not gene	Not gene	Not gene	Not gene	Not gene	Not gene	Not gene	Not gene
cfp20463	NimbelGen ISBP	Not assigned	TaaCsp1BL094H04	ctg83	Not assigned	Not gene	Not gene	Not gene	Not gene	Not gene	Not gene	Not gene	Not gene
cfp20471	NimbelGen ISBP	1bl2-0.69-0.74	TaaCsp1BL142D03	ctg267	Not assigned	Not gene	Not gene	Not gene	Not gene	Not gene	Not gene	Not gene	Not gene
cfp20472	NimbelGen ISBP	Not assigned	TaaCsp1BL142D03	ctg267	Not assigned	Not gene	Not gene	Not gene	Not gene	Not gene	Not gene	Not gene	Not gene
cfp20476	NimbelGen ISBP	Not assigned	TaaCsp1BL044F18	ctg659	Not assigned	Not gene	Not gene	Not gene	Not gene	Not gene	Not gene	Not gene	Not gene
cfp20493	NimbelGen ISBP	Not assigned	TaaCsp1BL127A21,TaaCsp1BL067O15	ctg129	Not assigned	Not gene	Not gene	Not gene	Not gene	Not gene	Not gene	Not gene	Not gene
cfp20496	NimbelGen ISBP	Not assigned	TaaCsp1BL084D08	ctg470	Not assigned	Not gene	Not gene	Not gene	Not gene	Not gene	Not gene	Not gene	Not gene
cfp20501	NimbelGen ISBP	Not assigned	TaaCsp1BL046P23	ctg405	Not assigned	Not gene	Not gene	Not gene	Not gene	Not gene	Not gene	Not gene	Not gene
cfp20504	NimbelGen ISBP	Not assigned	TaaCsp1BL039F20	ctg243	Not assigned	Not gene	Not gene	Not gene	Not gene	Not gene	Not gene	Not gene	Not gene
cfp20506	NimbelGen ISBP	Not assigned	TaaCsp1BL026B23,TaaCsp1BL005E02	ctg529	Not assigned	Not gene	Not gene	Not gene	Not gene	Not gene	Not gene	Not gene	Not gene
cfp20507	NimbelGen ISBP	Not assigned	TaaCsp1BL210K11	ctg304	Not assigned	Not gene	Not gene	Not gene	Not gene	Not gene	Not gene	Not gene	Not gene
cfp20508	NimbelGen ISBP	Not assigned	TaaCsp1BL210K11	ctg304	Not assigned	Not gene	Not gene	Not gene	Not gene	Not gene	Not gene	Not gene	Not gene
cfp20509	NimbelGen ISBP	Not assigned	TaaCsp1BL210K11	ctg304	Not assigned	Not gene	Not gene	Not gene	Not gene	Not gene	Not gene	Not gene	Not gene
cfp20510	NimbelGen ISBP	Not assigned	TaaCsp1BL205E02	ctg306	Not assigned	Not gene	Not gene	Not gene	Not gene	Not gene	Not gene	Not gene	Not gene
cfp20511	NimbelGen ISBP	Not assigned	TaaCsp1BL205E02	ctg306	Not assigned	Not gene	Not gene	Not gene	Not gene	Not gene	Not gene	Not gene	Not gene
cfp20513	NimbelGen ISBP	Not assigned	TaaCsp1BL147A13,TaaCsp1BL083M24	ctg241	Not assigned	Not gene	Not gene	Not gene	Not gene	Not gene	Not gene	Not gene	Not gene
cfp20525	NimbelGen ISBP	Not assigned	TaaCsp1BL208L17,TaaCsp1BL081N17	ctg352	Not assigned	Not gene	Not gene	Not gene	Not gene	Not gene	Not gene	Not gene	Not gene
cfp20527	NimbelGen ISBP	Not assigned	TaaCsp1BL064B05	ctg142	Not assigned	Not gene	Not gene	Not gene	Not gene	Not gene	Not gene	Not gene	Not gene
cfp20529	NimbelGen ISBP	Not assigned	TaaCsp1BL218D16	ctg674	Not assigned	Not gene	Not gene	Not gene	Not gene	Not gene	Not gene	Not gene	Not gene
cfp20530	NimbelGen ISBP	Not assigned	TaaCsp1BL064L17	ctg539	Not assigned	Not gene	Not gene	Not gene	Not gene	Not gene	Not gene	Not gene	Not gene
cfp20531	NimbelGen ISBP	Not assigned	TaaCsp1BL064L17	ctg539	Not assigned	Not gene	Not gene	Not gene	Not gene	Not gene	Not gene	Not gene	Not gene
cfp20533	NimbelGen ISBP	Not assigned	TaaCsp1BL064L17	ctg539	Not assigned	Not gene	Not gene	Not gene	Not gene	Not gene	Not gene	Not gene	Not gene
cfp20539	NimbelGen ISBP	Not assigned	TaaCsp1BL223P04	ctg574	Not assigned	Not gene	Not gene	Not gene	Not gene	Not gene	Not gene	Not gene	Not gene
cfp20541	NimbelGen ISBP	Not assigned	TaaCsp1BL175E19	ctg484	Not assigned	Not gene	Not gene	Not gene	Not gene	Not gene	Not gene	Not gene	Not gene
cfp20549	NimbelGen ISBP	Not assigned	TaaCsp1BL002E13,TaaCsp1BL161G24,TaaCsp1BL173O19	ctg656	Not assigned	Not gene	Not gene	Not gene	Not gene	Not gene	Not gene	Not gene	Not gene
cfp20552	NimbelGen ISBP	Not assigned	TaaCsp1BL090F06	ctg195	Not assigned	Not gene	Not gene	Not gene	Not gene	Not gene	Not gene	Not gene	Not gene
cfp20553	NimbelGen ISBP	Not assigned	TaaCsp1BL149L03,TaaCsp1BL046N09	ctg359	Not assigned	Not gene	Not gene	Not gene	Not gene	Not gene	Not gene	Not gene	Not gene
cfp20564	NimbelGen ISBP	Not assigned	TaaCsp1BL217L14,TaaCsp1BL112N10	ctg437	Not assigned	Not gene	Not gene	Not gene	Not gene	Not gene	Not gene	Not gene	Not gene
cfp20569	NimbelGen ISBP	Not assigned	TaaCsp1BL071P03,TaaCsp1BL004C16	ctg594	Not assigned	Not gene	Not gene	Not gene	Not gene	Not gene	Not gene	Not gene	Not gene
cfp20571	NimbelGen ISBP	Not assigned	TaaCsp1BL177M01,TaaCsp1BL232K21	ctg143	Not assigned	Not gene	Not gene	Not gene	Not gene	Not gene	Not gene	Not gene	Not gene
cfp20578	NimbelGen ISBP	Not assigned	TaaCsp1BL137G02	ctg379	Not assigned	Not gene	Not gene	Not gene	Not gene	Not gene	Not gene	Not gene	Not gene
cfp20579	NimbelGen ISBP	Not assigned	TaaCsp1BL137G02	ctg379	Not assigned	Not gene	Not gene	Not gene	Not gene	Not gene	Not gene	Not gene	Not gene
cfp20580	NimbelGen ISBP	Not assigned	TaaCsp1BL137G02	ctg379	Not assigned	Not gene	Not gene	Not gene	Not gene	Not gene	Not gene	Not gene	Not gene
cfp20590	NimbelGen ISBP	Not assigned	TaaCsp1BL171J21,TaaCsp1BL051H19,TaaCsp1BL039G07,TaaCsp1BL195M21	ctg233	Not assigned	Not gene	Not gene	Not gene	Not gene	Not gene	Not gene	Not gene	Not gene
cfp20593	NimbelGen ISBP	Not assigned	TaaCsp1BL174J04,TaaCsp1BL134D16	ctg467	Not assigned	Not gene	Not gene	Not gene	Not gene	Not gene	Not gene	Not gene	Not gene
cfp20596	NimbelGen ISBP	Not assigned	TaaCsp1BL206O15	ctg261	Not assigned	Not gene	Not gene	Not gene	Not gene	Not gene	Not gene	Not gene	Not gene
cfp20598	NimbelGen ISBP	Not assigned	TaaCsp1BL096B21	ctg191	Not assigned	Not gene	Not gene	Not gene	Not gene	Not gene	Not gene	Not gene	Not gene
cfp20601	NimbelGen ISBP	Not assigned	TaaCsp1BL060L16,TaaCsp1BL144P13	ctg379	Not assigned	Not gene	Not gene	Not gene	Not gene	Not gene	Not gene	Not gene	Not gene
cfp20603	NimbelGen ISBP	Not assigned	TaaCsp1BL209J17	ctg694	Not assigned	Not gene	Not gene	Not gene	Not gene	Not gene	Not gene	Not gene	Not gene
cfp20604	NimbelGen ISBP	Not assigned	TaaCsp1BL209J17	ctg694	Not assigned	Not gene	Not gene	Not gene	Not gene	Not gene	Not gene	Not gene	Not gene
cfp20607	NimbelGen ISBP	Not assigned	TaaCsp1BL133H03,TaaCsp1BL209B22	ctg558	Not assigned	Not gene	Not gene	Not gene	Not gene	Not gene	Not gene	Not gene	Not gene
cfp20613	NimbelGen ISBP	1bl14-0.61-0.69	TaaCsp1BL177M07	ctg10	Not assigned	Not gene	Not gene	Not gene	Not gene	Not gene	Not gene	Not gene	Not gene
cfp20617	NimbelGen ISBP	Not assigned	TaaCsp1BL143E04,TaaCsp1BL045B21	ctg634	Not assigned	Not gene	Not gene	Not gene	Not gene	Not gene	Not gene	Not gene	Not gene
cfp20622	NimbelGen ISBP	Not assigned	TaaCsp1BL148E10	ctg332	Not assigned	Not gene	Not gene	Not gene	Not gene	Not gene	Not gene	Not gene	Not gene
cfp20628	NimbelGen ISBP	Not assigned	TaaCsp1BL063M09,TaaCsp1BL022E22	ctg310	Not assigned	Not gene	Not gene	Not gene	Not gene	Not gene	Not gene	Not gene	Not gene
cfp20635	NimbelGen ISBP	Not assigned	TaaCsp1BL052D23,TaaCsp1BL090L09	ctg268	Not assigned	Not gene	Not gene	Not gene	Not gene	Not gene	Not gene	Not gene	Not gene
cfp20638	NimbelGen ISBP	Not assigned	TaaCsp1BL108O16,TaaCsp1BL236P16	ctg149	Not assigned	Not gene	Not gene	Not gene	Not gene	Not gene	Not gene	Not gene	Not gene
cfp20657	NimbelGen ISBP	1bl2-0.69-0.74	TaaCsp1BL204D17	ctg252	Not assigned	Not gene	Not gene	Not gene	Not gene	Not gene	Not gene	Not gene	Not gene
cfp20658	NimbelGen ISBP	Not assigned	TaaCsp1BL204D17	ctg252	Not assigned	Not gene	Not gene	Not gene	Not gene	Not gene	Not gene	Not gene	Not gene
cfp20662	NimbelGen ISBP	Not assigned	TaaCsp1BL232J16	ctg506	Not assigned	Not gene	Not gene	Not gene	Not gene	Not gene	Not gene	Not gene	Not gene
cfp20664	NimbelGen ISBP	Not assigned	TaaCsp1BL032D10	ctg616	Not assigned	Not gene	Not gene	Not gene	Not gene	Not gene	Not gene	Not gene	Not gene
cfp20665	NimbelGen ISBP	Not assigned	TaaCsp1BL066G06	ctg191	Not assigned	Not gene	Not gene	Not gene	Not gene	Not gene	Not gene	Not gene	Not gene
cfp20672	NimbelGen ISBP	Not assigned	TaaCsp1BL026B23,TaaCsp1BL005E02	ctg529	Not assigned	Not gene	Not gene	Not gene	Not gene	Not gene	Not gene	Not gene	Not gene
cfp20673	NimbelGen ISBP	Not assigned	TaaCsp1BL046P23	ctg405	Not assigned	Not gene	Not gene	Not gene	Not gene	Not gene	Not gene	Not gene	Not gene
cfp20674	NimbelGen ISBP	Not assigned	TaaCsp1BL046P23	ctg405	Not assigned	Not gene	Not gene	Not gene	Not gene	Not gene	Not gene	Not gene	Not gene
cfp20682	NimbelGen ISBP	Not assigned	TaaCsp1BL125A05	ctg45	Not assigned	Not gene	Not gene	Not gene	Not gene	Not gene	Not gene	Not gene	Not gene
cfp20686	NimbelGen ISBP	c-1bl11-0.00-0.23	TaaCsp1BL079C13,TaaCsp1BL214I04	ctg478	Not assigned	Not gene	Not gene	Not gene	Not gene	Not gene	Not gene	Not gene	Not gene
cfp20687	NimbelGen ISBP	Not assigned	TaaCsp1BL174L11	ctg209	Not assigned	Not gene	Not gene	Not gene	Not gene	Not gene	Not gene	Not gene	Not gene
cfp20690	NimbelGen ISBP	Not assigned	TaaCsp1BL130G08	ctg438	Not assigned	Not gene	Not gene	Not gene	Not gene	Not gene	Not gene	Not gene	Not gene
cfp20696	NimbelGen ISBP	Not assigned	TaaCsp1BL026B23,TaaCsp1BL005E02	ctg529	Not assigned	Not gene	Not gene	Not gene	Not gene	Not gene	Not gene	Not gene	Not gene
cfp20698	NimbelGen ISBP	Not assigned	TaaCsp1BL147B08,TaaCsp1BL093J11	ctg266	Not assigned	Not gene	Not gene	Not gene	Not gene	Not gene	Not gene	Not gene	Not gene
cfp20701	NimbelGen ISBP	Not assigned	TaaCsp1BL180K10	ctg128	Not assigned	Not gene	Not gene	Not gene	Not gene	Not gene	Not gene	Not gene	Not gene
cfp20702	NimbelGen ISBP	Not assigned	TaaCsp1BL180K10	ctg128	Not assigned	Not gene	Not gene	Not gene	Not gene	Not gene	Not gene	Not gene	Not gene
cfp20706	NimbelGen ISBP	Not assigned	TaaCsp1BL023H14	ctg327	Not assigned	Not gene	Not gene	Not gene	Not gene	Not gene	Not gene	Not gene	Not gene
cfp20707	NimbelGen ISBP	Not assigned	TaaCsp1BL023H14	ctg327	Not assigned	Not gene	Not gene	Not gene	Not gene	Not gene	Not gene	Not gene	Not gene
cfp20709	NimbelGen ISBP	Not assigned	TaaCsp1BL071D12	ctg26	Not assigned	Not gene	Not gene	Not gene	Not gene	Not gene	Not gene	Not gene	Not gene
cfp20710	NimbelGen ISBP	Not assigned	TaaCsp1BL071D12	ctg26	Not assigned	Not gene	Not gene	Not gene	Not gene	Not gene	Not gene	Not gene	Not gene
cfp20712	NimbelGen ISBP	Not assigned	TaaCsp1BL174N16,TaaCsp1BL034G24	ctg622	Not assigned	Not gene	Not gene	Not gene	Not gene	Not gene	Not gene	Not gene	Not gene
cfp20717	NimbelGen ISBP	Not assigned	TaaCsp1BL176D06,TaaCsp1BL182H20	ctg406	Not assigned	Not gene	Not gene	Not gene	Not gene	Not gene	Not gene	Not gene	Not gene
cfp20720	NimbelGen ISBP	Not assigned	TaaCsp1BL047A15,TaaCsp1BL160E06	ctg189	Not assigned	Not gene	Not gene	Not gene	Not gene	Not gene	Not gene	Not gene	Not gene
cfp20732	NimbelGen ISBP	Not assigned	TaaCsp1BL155G01	ctg507	Not assigned	Not gene	Not gene	Not gene	Not gene	Not gene	Not gene	Not gene	Not gene
cfp20734	NimbelGen ISBP	Not assigned	TaaCsp1BL119C05	ctg191	Not assigned	Not gene	Not gene	Not gene	Not gene	Not gene	Not gene	Not gene	Not gene
cfp20735	NimbelGen ISBP	Not assigned	TaaCsp1BL119C05	ctg191	Not assigned	Not gene	Not gene	Not gene	Not gene	Not gene	Not gene	Not gene	Not gene
cfp20737	NimbelGen ISBP	Not assigned	TaaCsp1BL149E10	ctg340	Not assigned	Not gene	Not gene	Not gene	Not gene	Not gene	Not gene	Not gene	Not gene
cfp20745	NimbelGen ISBP	Not assigned	TaaCsp1BL152L24	ctg68	Not assigned	Not gene	Not gene	Not gene	Not gene	Not gene	Not gene	Not gene	Not gene
cfp20751	NimbelGen ISBP	Not assigned	TaaCsp1BL178M20,TaaCsp1BL203J14	ctg156	Not assigned	Not gene	Not gene	Not gene	Not gene	Not gene	Not gene	Not gene	Not gene
cfp20756	NimbelGen ISBP	Not assigned	TaaCsp1BL044M09	ctg463	Not assigned	Not gene	Not gene	Not gene	Not gene	Not gene	Not gene	Not gene	Not gene
cfp20758	NimbelGen ISBP	Not assigned	TaaCsp1BL044M09	ctg463	Not assigned	Not gene	Not gene	Not gene	Not gene	Not gene	Not gene	Not gene	Not gene
cfp20762	NimbelGen ISBP	1bl1-0.47-0.61	TaaCsp1BL060J11	ctg545	Not assigned	Not gene	Not gene	Not gene	Not gene	Not gene	Not gene	Not gene	Not gene
cfp20764	NimbelGen ISBP	Not assigned	TaaCsp1BL063O09,TaaCsp1BL185C01	ctg237	Not assigned	Not gene	Not gene	Not gene	Not gene	Not gene	Not gene	Not gene	Not gene
cfp20767	NimbelGen ISBP	Not assigned	TaaCsp1BL217F03	ctg4	Not assigned	Not gene	Not gene	Not gene	Not gene	Not gene	Not gene	Not gene	Not gene
cfp20769	NimbelGen ISBP	Not assigned	TaaCsp1BL063I11,TaaCsp1BL002G12	ctg483	Not assigned	Not gene	Not gene	Not gene	Not gene	Not gene	Not gene	Not gene	Not gene
cfp20776	NimbelGen ISBP	Not assigned	TaaCsp1BL137G02	ctg379	Not assigned	Not gene	Not gene	Not gene	Not gene	Not gene	Not gene	Not gene	Not gene
cfp20779	NimbelGen ISBP	Not assigned	TaaCsp1BL199E15,TaaCsp1BL038H11	ctg629	Not assigned	Not gene	Not gene	Not gene	Not gene	Not gene	Not gene	Not gene	Not gene
cfp20782	NimbelGen ISBP	Not assigned	TaaCsp1BL061E20,TaaCsp1BL037I02	ctg26	Not assigned	Not gene	Not gene	Not gene	Not gene	Not gene	Not gene	Not gene	Not gene
cfp20786	NimbelGen ISBP	Not assigned	TaaCsp1BL130A07,TaaCsp1BL161D24	ctg469	Not assigned	Not gene	Not gene	Not gene	Not gene	Not gene	Not gene	Not gene	Not gene
cfp20788	NimbelGen ISBP	Not assigned	TaaCsp1BL092E23	ctg479	Not assigned	Not gene	Not gene	Not gene	Not gene	Not gene	Not gene	Not gene	Not gene
cfp20789	NimbelGen ISBP	Not assigned	TaaCsp1BL092E23	ctg479	Not assigned	Not gene	Not gene	Not gene	Not gene	Not gene	Not gene	Not gene	Not gene
cfp20790	NimbelGen ISBP	Not assigned	TaaCsp1BL211L05,TaaCsp1BL222N03	ctg173	Not assigned	Not gene	Not gene	Not gene	Not gene	Not gene	Not gene	Not gene	Not gene
cfp20791	NimbelGen ISBP	Not assigned	TaaCsp1BL209D23	ctg588	Not assigned	Not gene	Not gene	Not gene	Not gene	Not gene	Not gene	Not gene	Not gene
cfp20792	NimbelGen ISBP	Not assigned	TaaCsp1BL209D23	ctg588	Not assigned	Not gene	Not gene	Not gene	Not gene	Not gene	Not gene	Not gene	Not gene
cfp20796	NimbelGen ISBP	1bl3-0.85-0.89	TaaCsp1BL143C13	ctg43	Not assigned	Not gene	Not gene	Not gene	Not gene	Not gene	Not gene	Not gene	Not gene
cfp20797	NimbelGen ISBP	Not assigned	TaaCsp1BL032B04,TaaCsp1BL180A11	ctg539	Not assigned	Not gene	Not gene	Not gene	Not gene	Not gene	Not gene	Not gene	Not gene
cfp20809	NimbelGen ISBP	Not assigned	TaaCsp1BL066D02,TaaCsp1BL177P01,TaaCsp1BL186F02,TaaCsp1BL073J06	ctg468	Not assigned	Not gene	Not gene	Not gene	Not gene	Not gene	Not gene	Not gene	Not gene
cfp20818	NimbelGen ISBP	Not assigned	TaaCsp1BL229F19,TaaCsp1BL173M01	ctg492	Not assigned	Not gene	Not gene	Not gene	Not gene	Not gene	Not gene	Not gene	Not gene
cfp20820	NimbelGen ISBP	Not assigned	TaaCsp1BL206O07	ctg315	Not assigned	Not gene	Not gene	Not gene	Not gene	Not gene	Not gene	Not gene	Not gene
cfp20824	NimbelGen ISBP	1bl6-0.32-0.47	TaaCsp1BL157K18	ctg35	Not assigned	Not gene	Not gene	Not gene	Not gene	Not gene	Not gene	Not gene	Not gene
cfp20826	NimbelGen ISBP	Not assigned	TaaCsp1BL157K18	ctg35	Not assigned	Not gene	Not gene	Not gene	Not gene	Not gene	Not gene	Not gene	Not gene
cfp20836	NimbelGen ISBP	Not assigned	TaaCsp1BL073K24,TaaCsp1BL169F11	ctg178	Not assigned	Not gene	Not gene	Not gene	Not gene	Not gene	Not gene	Not gene	Not gene
cfp20839	NimbelGen ISBP	Not assigned	TaaCsp1BL149E10	ctg340	Not assigned	Not gene	Not gene	Not gene	Not gene	Not gene	Not gene	Not gene	Not gene
cfp20843	NimbelGen ISBP	Not assigned	TaaCsp1BL009B06	ctg474	Not assigned	Not gene	Not gene	Not gene	Not gene	Not gene	Not gene	Not gene	Not gene
cfp20844	NimbelGen ISBP	Not assigned	TaaCsp1BL143D11,TaaCsp1BL130K11,TaaCsp1BL223E15	ctg652	Not assigned	Not gene	Not gene	Not gene	Not gene	Not gene	Not gene	Not gene	Not gene
cfp20847	NimbelGen ISBP	Not assigned	TaaCsp1BL033D03	ctg493	Not assigned	Not gene	Not gene	Not gene	Not gene	Not gene	Not gene	Not gene	Not gene
cfp20848	NimbelGen ISBP	Not assigned	TaaCsp1BL205E04	ctg421	Not assigned	Not gene	Not gene	Not gene	Not gene	Not gene	Not gene	Not gene	Not gene
cfp20860	NimbelGen ISBP	Not assigned	TaaCsp1BL182C17	ctg155	Not assigned	Not gene	Not gene	Not gene	Not gene	Not gene	Not gene	Not gene	Not gene
cfp20862	NimbelGen ISBP	Not assigned	TaaCsp1BL211L21,TaaCsp1BL020P11	ctg691	Not assigned	Not gene	Not gene	Not gene	Not gene	Not gene	Not gene	Not gene	Not gene
cfp20866	NimbelGen ISBP	Not assigned	TaaCsp1BL141I09,TaaCsp1BL090E18	ctg508	Not assigned	Not gene	Not gene	Not gene	Not gene	Not gene	Not gene	Not gene	Not gene
cfp20870	NimbelGen ISBP	Not assigned	TaaCsp1BL152L24,TaaCsp1BL178P16	ctg68	Not assigned	Not gene	Not gene	Not gene	Not gene	Not gene	Not gene	Not gene	Not gene
cfp20872	NimbelGen ISBP	Not assigned	TaaCsp1BL151E22	ctg332	Not assigned	Not gene	Not gene	Not gene	Not gene	Not gene	Not gene	Not gene	Not gene
cfp20873	NimbelGen ISBP	Not assigned	TaaCsp1BL146C08,TaaCsp1BL175H22	ctg622	Not assigned	Not gene	Not gene	Not gene	Not gene	Not gene	Not gene	Not gene	Not gene
cfp20882	NimbelGen ISBP	Not assigned	TaaCsp1BL010H14	ctg126	Not assigned	Not gene	Not gene	Not gene	Not gene	Not gene	Not gene	Not gene	Not gene
cfp20888	NimbelGen ISBP	Not assigned	TaaCsp1BL223H07	ctg587	Not assigned	Not gene	Not gene	Not gene	Not gene	Not gene	Not gene	Not gene	Not gene
cfp20890	NimbelGen ISBP	Not assigned	TaaCsp1BL104N21	ctg243	Not assigned	Not gene	Not gene	Not gene	Not gene	Not gene	Not gene	Not gene	Not gene
cfp20895	NimbelGen ISBP	Not assigned	TaaCsp1BL023H14	ctg327	Not assigned	Not gene	Not gene	Not gene	Not gene	Not gene	Not gene	Not gene	Not gene
cfp20898	NimbelGen ISBP	Not assigned	TaaCsp1BL169J06	ctg105	Not assigned	Not gene	Not gene	Not gene	Not gene	Not gene	Not gene	Not gene	Not gene
cfp20901	NimbelGen ISBP	Not assigned	TaaCsp1BL177G23	ctg343	Not assigned	Not gene	Not gene	Not gene	Not gene	Not gene	Not gene	Not gene	Not gene
cfp20908	NimbelGen ISBP	Not assigned	TaaCsp1BL168A06,TaaCsp1BL030P08	ctg9	Not assigned	Not gene	Not gene	Not gene	Not gene	Not gene	Not gene	Not gene	Not gene
cfp20910	NimbelGen ISBP	Not assigned	TaaCsp1BL193A04	ctg400	Not assigned	Not gene	Not gene	Not gene	Not gene	Not gene	Not gene	Not gene	Not gene
cfp20914	NimbelGen ISBP	Not assigned	TaaCsp1BL146C08,TaaCsp1BL175H22	ctg622	Not assigned	Not gene	Not gene	Not gene	Not gene	Not gene	Not gene	Not gene	Not gene
cfp20921	NimbelGen ISBP	Not assigned	TaaCsp1BL231K23	ctg666	Not assigned	Not gene	Not gene	Not gene	Not gene	Not gene	Not gene	Not gene	Not gene
cfp20923	NimbelGen ISBP	Not assigned	TaaCsp1BL063G23	ctg367	Not assigned	Not gene	Not gene	Not gene	Not gene	Not gene	Not gene	Not gene	Not gene
cfp20924	NimbelGen ISBP	Not assigned	TaaCsp1BL107L20,TaaCsp1BL090H22	ctg361	Not assigned	Not gene	Not gene	Not gene	Not gene	Not gene	Not gene	Not gene	Not gene
cfp20933	NimbelGen ISBP	Not assigned	TaaCsp1BL149G18,TaaCsp1BL224G23	ctg304	Not assigned	Not gene	Not gene	Not gene	Not gene	Not gene	Not gene	Not gene	Not gene
cfp20934	NimbelGen ISBP	Not assigned	TaaCsp1BL149G18,TaaCsp1BL224G23	ctg304	Not assigned	Not gene	Not gene	Not gene	Not gene	Not gene	Not gene	Not gene	Not gene
cfp20938	NimbelGen ISBP	Not assigned	TaaCsp1BL127A21,TaaCsp1BL067O15	ctg129	Not assigned	Not gene	Not gene	Not gene	Not gene	Not gene	Not gene	Not gene	Not gene
cfp20948	NimbelGen ISBP	Not assigned	TaaCsp1BL172G10,TaaCsp1BL021B19	ctg596	Not assigned	Not gene	Not gene	Not gene	Not gene	Not gene	Not gene	Not gene	Not gene
cfp20949	NimbelGen ISBP	Not assigned	TaaCsp1BL130N17	ctg662	Not assigned	Not gene	Not gene	Not gene	Not gene	Not gene	Not gene	Not gene	Not gene
cfp20955	NimbelGen ISBP	Not assigned	TaaCsp1BL071P03,TaaCsp1BL004C16	ctg594	Not assigned	Not gene	Not gene	Not gene	Not gene	Not gene	Not gene	Not gene	Not gene
cfp20960	NimbelGen ISBP	Not assigned	TaaCsp1BL030J12,TaaCsp1BL057C07	ctg483	Not assigned	Not gene	Not gene	Not gene	Not gene	Not gene	Not gene	Not gene	Not gene
cfp20963	NimbelGen ISBP	Not assigned	TaaCsp1BL195E08,TaaCsp1BL123C17	ctg335	Not assigned	Not gene	Not gene	Not gene	Not gene	Not gene	Not gene	Not gene	Not gene
cfp20965	NimbelGen ISBP	Not assigned	TaaCsp1BL020O18,TaaCsp1BL135D24	ctg325	Not assigned	Not gene	Not gene	Not gene	Not gene	Not gene	Not gene	Not gene	Not gene
cfp20966	NimbelGen ISBP	Not assigned	TaaCsp1BL225C09	ctg529	Not assigned	Not gene	Not gene	Not gene	Not gene	Not gene	Not gene	Not gene	Not gene
cfp20969	NimbelGen ISBP	Not assigned	TaaCsp1BL219M09	ctg421	Not assigned	Not gene	Not gene	Not gene	Not gene	Not gene	Not gene	Not gene	Not gene
cfp20970	NimbelGen ISBP	Not assigned	TaaCsp1BL219M09	ctg421	Not assigned	Not gene	Not gene	Not gene	Not gene	Not gene	Not gene	Not gene	Not gene
cfp20976	NimbelGen ISBP	Not assigned	TaaCsp1BL236A19,TaaCsp1BL161O05	ctg590	Not assigned	Not gene	Not gene	Not gene	Not gene	Not gene	Not gene	Not gene	Not gene
cfp20981	NimbelGen ISBP	Not assigned	TaaCsp1BL208O04,TaaCsp1BL136A07	ctg161	Not assigned	Not gene	Not gene	Not gene	Not gene	Not gene	Not gene	Not gene	Not gene
cfp20982	NimbelGen ISBP	Not assigned	TaaCsp1BL225E19	ctg321	Not assigned	Not gene	Not gene	Not gene	Not gene	Not gene	Not gene	Not gene	Not gene
cfp20986	NimbelGen ISBP	Not assigned	TaaCsp1BL181H12	ctg652	Not assigned	Not gene	Not gene	Not gene	Not gene	Not gene	Not gene	Not gene	Not gene
cfp20994	NimbelGen ISBP	Not assigned	TaaCsp1BL181E09,TaaCsp1BL070F14	ctg579	Not assigned	Not gene	Not gene	Not gene	Not gene	Not gene	Not gene	Not gene	Not gene
cfp20995	NimbelGen ISBP	Not assigned	TaaCsp1BL181E09,TaaCsp1BL070F14	ctg579	Not assigned	Not gene	Not gene	Not gene	Not gene	Not gene	Not gene	Not gene	Not gene
cfp20996	NimbelGen ISBP	Not assigned	TaaCsp1BL194A11,TaaCsp1BL068B10	ctg635	Not assigned	Not gene	Not gene	Not gene	Not gene	Not gene	Not gene	Not gene	Not gene
cfp21002	NimbelGen ISBP	Not assigned	TaaCsp1BL172O03,TaaCsp1BL150H07	ctg248	Not assigned	Not gene	Not gene	Not gene	Not gene	Not gene	Not gene	Not gene	Not gene
cfp21007	NimbelGen ISBP	Not assigned	TaaCsp1BL022K17,TaaCsp1BL209D02,TaaCsp1BL121E23	ctg552	Not assigned	Not gene	Not gene	Not gene	Not gene	Not gene	Not gene	Not gene	Not gene
cfp21021	NimbelGen ISBP	Not assigned	TaaCsp1BL186C21,TaaCsp1BL173N21	ctg26	Not assigned	Not gene	Not gene	Not gene	Not gene	Not gene	Not gene	Not gene	Not gene
cfp21024	NimbelGen ISBP	Not assigned	TaaCsp1BL137I04	ctg543	Not assigned	Not gene	Not gene	Not gene	Not gene	Not gene	Not gene	Not gene	Not gene
cfp21027	NimbelGen ISBP	Not assigned	TaaCsp1BL160E16,TaaCsp1BL098H12	ctg406	Not assigned	Not gene	Not gene	Not gene	Not gene	Not gene	Not gene	Not gene	Not gene
cfp21028	NimbelGen ISBP	Not assigned	TaaCsp1BL091L11,TaaCsp1BL066G15	ctg492	Not assigned	Not gene	Not gene	Not gene	Not gene	Not gene	Not gene	Not gene	Not gene
cfp21042	NimbelGen ISBP	Not assigned	TaaCsp1BL042M22	ctg673	Not assigned	Not gene	Not gene	Not gene	Not gene	Not gene	Not gene	Not gene	Not gene
cfp21046	NimbelGen ISBP	Not assigned	TaaCsp1BL183M03	ctg525	Not assigned	Not gene	Not gene	Not gene	Not gene	Not gene	Not gene	Not gene	Not gene
cfp21048	NimbelGen ISBP	Not assigned	TaaCsp1BL028C20	ctg262	Not assigned	Not gene	Not gene	Not gene	Not gene	Not gene	Not gene	Not gene	Not gene
cfp21049	NimbelGen ISBP	Not assigned	TaaCsp1BL028C20	ctg262	Not assigned	Not gene	Not gene	Not gene	Not gene	Not gene	Not gene	Not gene	Not gene
cfp21050	NimbelGen ISBP	Not assigned	TaaCsp1BL028C20	ctg262	Not assigned	Not gene	Not gene	Not gene	Not gene	Not gene	Not gene	Not gene	Not gene
cfp21051	NimbelGen ISBP	Not assigned	TaaCsp1BL041P03	ctg259	Not assigned	Not gene	Not gene	Not gene	Not gene	Not gene	Not gene	Not gene	Not gene
cfp21052	NimbelGen ISBP	Not assigned	TaaCsp1BL160M02	ctg107	Not assigned	Not gene	Not gene	Not gene	Not gene	Not gene	Not gene	Not gene	Not gene
cfp21055	NimbelGen ISBP	Not assigned	TaaCsp1BL069E22,TaaCsp1BL137G02	ctg379	Not assigned	Not gene	Not gene	Not gene	Not gene	Not gene	Not gene	Not gene	Not gene
cfp21056	NimbelGen ISBP	Not assigned	TaaCsp1BL178P04	ctg539	Not assigned	Not gene	Not gene	Not gene	Not gene	Not gene	Not gene	Not gene	Not gene
cfp21057	NimbelGen ISBP	Not assigned	TaaCsp1BL178P04	ctg539	Not assigned	Not gene	Not gene	Not gene	Not gene	Not gene	Not gene	Not gene	Not gene
cfp21058	NimbelGen ISBP	Not assigned	TaaCsp1BL121E08,TaaCsp1BL136I04	ctg158	Not assigned	Not gene	Not gene	Not gene	Not gene	Not gene	Not gene	Not gene	Not gene
cfp21062	NimbelGen ISBP	Not assigned	TaaCsp1BL181D22	ctg622	Not assigned	Not gene	Not gene	Not gene	Not gene	Not gene	Not gene	Not gene	Not gene
cfp21070	NimbelGen ISBP	Not assigned	TaaCsp1BL134E21	ctg334	Not assigned	Not gene	Not gene	Not gene	Not gene	Not gene	Not gene	Not gene	Not gene
cfp21076	NimbelGen ISBP	1bl11-0.23-0.32	TaaCsp1BL136I03,TaaCsp1BL221O07	ctg557	Not assigned	Not gene	Not gene	Not gene	Not gene	Not gene	Not gene	Not gene	Not gene
cfp21087	NimbelGen ISBP	Not assigned	TaaCsp1BL066D02,TaaCsp1BL177P01,TaaCsp1BL186F02,TaaCsp1BL073J06	ctg468	Not assigned	Not gene	Not gene	Not gene	Not gene	Not gene	Not gene	Not gene	Not gene
cfp21091	NimbelGen ISBP	Not assigned	TaaCsp1BL117N22,TaaCsp1BL183B18	ctg358	Not assigned	Not gene	Not gene	Not gene	Not gene	Not gene	Not gene	Not gene	Not gene
cfp21094	NimbelGen ISBP	Not assigned	TaaCsp1BL117N22,TaaCsp1BL183B18	ctg358	Not assigned	Not gene	Not gene	Not gene	Not gene	Not gene	Not gene	Not gene	Not gene
cfp21101	NimbelGen ISBP	Not assigned	TaaCsp1BL090D03	ctg90	Not assigned	Not gene	Not gene	Not gene	Not gene	Not gene	Not gene	Not gene	Not gene
cfp21115	NimbelGen ISBP	Not assigned	TaaCsp1BL131G07	ctg657	Not assigned	Not gene	Not gene	Not gene	Not gene	Not gene	Not gene	Not gene	Not gene
cfp21120	NimbelGen ISBP	Not assigned	TaaCsp1BL216C06,TaaCsp1BL061E17	ctg666	Not assigned	Not gene	Not gene	Not gene	Not gene	Not gene	Not gene	Not gene	Not gene
cfp21123	NimbelGen ISBP	Not assigned	TaaCsp1BL107P17	ctg529	Not assigned	Not gene	Not gene	Not gene	Not gene	Not gene	Not gene	Not gene	Not gene
cfp21126	NimbelGen ISBP	Not assigned	TaaCsp1BL147J24,TaaCsp1BL165F05	ctg67	Not assigned	Not gene	Not gene	Not gene	Not gene	Not gene	Not gene	Not gene	Not gene
cfp21127	NimbelGen ISBP	Not assigned	TaaCsp1BL167E02	ctg428	Not assigned	Not gene	Not gene	Not gene	Not gene	Not gene	Not gene	Not gene	Not gene
cfp21132	NimbelGen ISBP	Not assigned	TaaCsp1BL209M24	ctg160	Not assigned	Not gene	Not gene	Not gene	Not gene	Not gene	Not gene	Not gene	Not gene
cfp21134	NimbelGen ISBP	Not assigned	TaaCsp1BL018J19,TaaCsp1BL180K10	ctg128	Not assigned	Not gene	Not gene	Not gene	Not gene	Not gene	Not gene	Not gene	Not gene
cfp21137	NimbelGen ISBP	Not assigned	TaaCsp1BL123I16	ctg306	Not assigned	Not gene	Not gene	Not gene	Not gene	Not gene	Not gene	Not gene	Not gene
cfp21140	NimbelGen ISBP	Not assigned	TaaCsp1BL213B12	ctg438	Not assigned	Not gene	Not gene	Not gene	Not gene	Not gene	Not gene	Not gene	Not gene
cfp21148	NimbelGen ISBP	Not assigned	TaaCsp1BL021D24	ctg254	Not assigned	Not gene	Not gene	Not gene	Not gene	Not gene	Not gene	Not gene	Not gene
cfp21155	NimbelGen ISBP	Not assigned	TaaCsp1BL125K09	ctg215	Not assigned	Not gene	Not gene	Not gene	Not gene	Not gene	Not gene	Not gene	Not gene
cfp21157	NimbelGen ISBP	Not assigned	TaaCsp1BL041E05	ctg446	Not assigned	Not gene	Not gene	Not gene	Not gene	Not gene	Not gene	Not gene	Not gene
cfp21159	NimbelGen ISBP	Not assigned	TaaCsp1BL127I05	ctg195	Not assigned	Not gene	Not gene	Not gene	Not gene	Not gene	Not gene	Not gene	Not gene
cfp21185	NimbelGen ISBP	Not assigned	TaaCsp1BL139F02,TaaCsp1BL090J21	ctg649	Not assigned	Not gene	Not gene	Not gene	Not gene	Not gene	Not gene	Not gene	Not gene
cfp21202	NimbelGen ISBP	Not assigned	TaaCsp1BL230G07	ctg55	Not assigned	Not gene	Not gene	Not gene	Not gene	Not gene	Not gene	Not gene	Not gene
cfp21204	NimbelGen ISBP	Not assigned	TaaCsp1BL147C06,TaaCsp1BL035F11	ctg410	Not assigned	Not gene	Not gene	Not gene	Not gene	Not gene	Not gene	Not gene	Not gene
cfp21205	NimbelGen ISBP	Not assigned	TaaCsp1BL090J05	ctg550	Not assigned	Not gene	Not gene	Not gene	Not gene	Not gene	Not gene	Not gene	Not gene
cfp21210	NimbelGen ISBP	1bl4-0.89-1.00	TaaCsp1BL090N20	ctg630	Not assigned	Not gene	Not gene	Not gene	Not gene	Not gene	Not gene	Not gene	Not gene
cfp21211	NimbelGen ISBP	Not assigned	TaaCsp1BL186J08,TaaCsp1BL229J19	ctg541	Not assigned	Not gene	Not gene	Not gene	Not gene	Not gene	Not gene	Not gene	Not gene
cfp21214	NimbelGen ISBP	Not assigned	TaaCsp1BL046B23,TaaCsp1BL139J18	ctg324	Not assigned	Not gene	Not gene	Not gene	Not gene	Not gene	Not gene	Not gene	Not gene
cfp21218	NimbelGen ISBP	Not assigned	TaaCsp1BL063O09,TaaCsp1BL185C01	ctg237	Not assigned	Not gene	Not gene	Not gene	Not gene	Not gene	Not gene	Not gene	Not gene
cfp21224	NimbelGen ISBP	Not assigned	TaaCsp1BL183E06,TaaCsp1BL210L11	ctg470	Not assigned	Not gene	Not gene	Not gene	Not gene	Not gene	Not gene	Not gene	Not gene
cfp21225	NimbelGen ISBP	Not assigned	TaaCsp1BL183E06,TaaCsp1BL210L11	ctg470	Not assigned	Not gene	Not gene	Not gene	Not gene	Not gene	Not gene	Not gene	Not gene
cfp21232	NimbelGen ISBP	Not assigned	TaaCsp1BL122K20	ctg359	Not assigned	Not gene	Not gene	Not gene	Not gene	Not gene	Not gene	Not gene	Not gene
cfp21233	NimbelGen ISBP	Not assigned	TaaCsp1BL173M10	ctg572	Not assigned	Not gene	Not gene	Not gene	Not gene	Not gene	Not gene	Not gene	Not gene
cfp21237	NimbelGen ISBP	Not assigned	TaaCsp1BL017L18,TaaCsp1BL130G07	ctg483	Not assigned	Not gene	Not gene	Not gene	Not gene	Not gene	Not gene	Not gene	Not gene
cfp21243	NimbelGen ISBP	1bl4-0.89-1.00	TaaCsp1BL167E02	ctg428	Not assigned	Not gene	Not gene	Not gene	Not gene	Not gene	Not gene	Not gene	Not gene
cfp21244	NimbelGen ISBP	Not assigned	TaaCsp1BL167E02	ctg428	Not assigned	Not gene	Not gene	Not gene	Not gene	Not gene	Not gene	Not gene	Not gene
cfp21260	NimbelGen ISBP	Not assigned	TaaCsp1BL179G01	ctg694	Not assigned	Not gene	Not gene	Not gene	Not gene	Not gene	Not gene	Not gene	Not gene
cfp21261	NimbelGen ISBP	Not assigned	TaaCsp1BL179G01	ctg694	Not assigned	Not gene	Not gene	Not gene	Not gene	Not gene	Not gene	Not gene	Not gene
cfp21265	NimbelGen ISBP	Not assigned	TaaCsp1BL033M22	ctg526	Not assigned	Not gene	Not gene	Not gene	Not gene	Not gene	Not gene	Not gene	Not gene
cfp21266	NimbelGen ISBP	Not assigned	TaaCsp1BL033M22	ctg526	Not assigned	Not gene	Not gene	Not gene	Not gene	Not gene	Not gene	Not gene	Not gene
cfp21268	NimbelGen ISBP	Not assigned	TaaCsp1BL126H04,TaaCsp1BL168B10	ctg470	Not assigned	Not gene	Not gene	Not gene	Not gene	Not gene	Not gene	Not gene	Not gene
cfp21269	NimbelGen ISBP	Not assigned	TaaCsp1BL123K11	ctg622	Not assigned	Not gene	Not gene	Not gene	Not gene	Not gene	Not gene	Not gene	Not gene
cfp21274	NimbelGen ISBP	Not assigned	TaaCsp1BL154E12,TaaCsp1BL077N01	ctg404	Not assigned	Not gene	Not gene	Not gene	Not gene	Not gene	Not gene	Not gene	Not gene
cfp21281	NimbelGen ISBP	Not assigned	TaaCsp1BL167N06,TaaCsp1BL008N22	ctg92	Not assigned	Not gene	Not gene	Not gene	Not gene	Not gene	Not gene	Not gene	Not gene
cfp21283	NimbelGen ISBP	Not assigned	TaaCsp1BL112P04,TaaCsp1BL210H09	ctg625	Not assigned	Not gene	Not gene	Not gene	Not gene	Not gene	Not gene	Not gene	Not gene
cfp21285	NimbelGen ISBP	Not assigned	TaaCsp1BL050H04	ctg283	Not assigned	Not gene	Not gene	Not gene	Not gene	Not gene	Not gene	Not gene	Not gene
cfp21287	NimbelGen ISBP	Not assigned	TaaCsp1BL069F15	ctg474	Not assigned	Not gene	Not gene	Not gene	Not gene	Not gene	Not gene	Not gene	Not gene
cfp21288	NimbelGen ISBP	Not assigned	TaaCsp1BL069F15	ctg474	Not assigned	Not gene	Not gene	Not gene	Not gene	Not gene	Not gene	Not gene	Not gene
cfp21294	NimbelGen ISBP	Not assigned	TaaCsp1BL219M09	ctg421	Not assigned	Not gene	Not gene	Not gene	Not gene	Not gene	Not gene	Not gene	Not gene
cfp21306	NimbelGen ISBP	Not assigned	TaaCsp1BL136G21	ctg93	Not assigned	Not gene	Not gene	Not gene	Not gene	Not gene	Not gene	Not gene	Not gene
cfp21308	NimbelGen ISBP	Not assigned	TaaCsp1BL239C15	ctg654	Not assigned	Not gene	Not gene	Not gene	Not gene	Not gene	Not gene	Not gene	Not gene
cfp21309	NimbelGen ISBP	Not assigned	TaaCsp1BL239C15	ctg654	Not assigned	Not gene	Not gene	Not gene	Not gene	Not gene	Not gene	Not gene	Not gene
cfp21310	NimbelGen ISBP	Not assigned	TaaCsp1BL239C15	ctg654	Not assigned	Not gene	Not gene	Not gene	Not gene	Not gene	Not gene	Not gene	Not gene
cfp21318	NimbelGen ISBP	Not assigned	TaaCsp1BL105N15	ctg411	Not assigned	Not gene	Not gene	Not gene	Not gene	Not gene	Not gene	Not gene	Not gene
cfp21321	NimbelGen ISBP	Not assigned	TaaCsp1BL127E21	ctg342	Not assigned	Not gene	Not gene	Not gene	Not gene	Not gene	Not gene	Not gene	Not gene
cfp21326	NimbelGen ISBP	Not assigned	TaaCsp1BL027J08,TaaCsp1BL087C12	ctg469	Not assigned	Not gene	Not gene	Not gene	Not gene	Not gene	Not gene	Not gene	Not gene
cfp21327	NimbelGen ISBP	Not assigned	TaaCsp1BL092E24,TaaCsp1BL178I06	ctg249	Not assigned	Not gene	Not gene	Not gene	Not gene	Not gene	Not gene	Not gene	Not gene
cfp21331	NimbelGen ISBP	Not assigned	TaaCsp1BL107D16	ctg269	Not assigned	Not gene	Not gene	Not gene	Not gene	Not gene	Not gene	Not gene	Not gene
cfp21333	NimbelGen ISBP	Not assigned	TaaCsp1BL127A04,TaaCsp1BL226L19	ctg584	Not assigned	Not gene	Not gene	Not gene	Not gene	Not gene	Not gene	Not gene	Not gene
cfp21335	NimbelGen ISBP	Not assigned	TaaCsp1BL002B05,TaaCsp1BL149N08	ctg352	Not assigned	Not gene	Not gene	Not gene	Not gene	Not gene	Not gene	Not gene	Not gene
cfp21340	NimbelGen ISBP	Not assigned	TaaCsp1BL172G10,TaaCsp1BL021B19	ctg596	Not assigned	Not gene	Not gene	Not gene	Not gene	Not gene	Not gene	Not gene	Not gene
cfp21343	NimbelGen ISBP	Not assigned	TaaCsp1BL119I21	ctg209	Not assigned	Not gene	Not gene	Not gene	Not gene	Not gene	Not gene	Not gene	Not gene
cfp21345	NimbelGen ISBP	Not assigned	TaaCsp1BL023E16,TaaCsp1BL055P14	ctg563	Not assigned	Not gene	Not gene	Not gene	Not gene	Not gene	Not gene	Not gene	Not gene
cfp21346	NimbelGen ISBP	1bl2-0.69-0.74	TaaCsp1BL023E16,TaaCsp1BL055P14	ctg563	Not assigned	Not gene	Not gene	Not gene	Not gene	Not gene	Not gene	Not gene	Not gene
cfp21347	NimbelGen ISBP	Not assigned	TaaCsp1BL034K14,TaaCsp1BL077F22	ctg163	Not assigned	Not gene	Not gene	Not gene	Not gene	Not gene	Not gene	Not gene	Not gene
cfp21348	NimbelGen ISBP	Not assigned	TaaCsp1BL104F19,TaaCsp1BL226I17	ctg314	Not assigned	Not gene	Not gene	Not gene	Not gene	Not gene	Not gene	Not gene	Not gene
cfp21358	NimbelGen ISBP	Not assigned	TaaCsp1BL180G21	ctg348	Not assigned	Not gene	Not gene	Not gene	Not gene	Not gene	Not gene	Not gene	Not gene
cfp21359	NimbelGen ISBP	Not assigned	TaaCsp1BL213K18,TaaCsp1BL120F01	ctg595	Not assigned	Not gene	Not gene	Not gene	Not gene	Not gene	Not gene	Not gene	Not gene
cfp21362	NimbelGen ISBP	Not assigned	TaaCsp1BL172J08,TaaCsp1BL168K14	ctg444	Not assigned	Not gene	Not gene	Not gene	Not gene	Not gene	Not gene	Not gene	Not gene
cfp21377	NimbelGen ISBP	Not assigned	TaaCsp1BL185C18,TaaCsp1BL231G24	ctg297	Not assigned	Not gene	Not gene	Not gene	Not gene	Not gene	Not gene	Not gene	Not gene
cfp21382	NimbelGen ISBP	Not assigned	TaaCsp1BL058H09,TaaCsp1BL101C20	ctg64	Not assigned	Not gene	Not gene	Not gene	Not gene	Not gene	Not gene	Not gene	Not gene
cfp21383	NimbelGen ISBP	Not assigned	TaaCsp1BL060L16,TaaCsp1BL144P13	ctg379	Not assigned	Not gene	Not gene	Not gene	Not gene	Not gene	Not gene	Not gene	Not gene
cfp21384	NimbelGen ISBP	Not assigned	TaaCsp1BL021E06,TaaCsp1BL125K09	ctg215	Not assigned	Not gene	Not gene	Not gene	Not gene	Not gene	Not gene	Not gene	Not gene
cfp21394	NimbelGen ISBP	Not assigned	TaaCsp1BL172P08,TaaCsp1BL175E20	ctg437	Not assigned	Not gene	Not gene	Not gene	Not gene	Not gene	Not gene	Not gene	Not gene
cfp21401	NimbelGen ISBP	Not assigned	TaaCsp1BL182J17,TaaCsp1BL108B04	ctg72	Not assigned	Not gene	Not gene	Not gene	Not gene	Not gene	Not gene	Not gene	Not gene
cfp21403	NimbelGen ISBP	Not assigned	TaaCsp1BL009M01	ctg491	Not assigned	Not gene	Not gene	Not gene	Not gene	Not gene	Not gene	Not gene	Not gene
cfp21405	NimbelGen ISBP	Not assigned	TaaCsp1BL104N21	ctg243	Not assigned	Not gene	Not gene	Not gene	Not gene	Not gene	Not gene	Not gene	Not gene
cfp21411	NimbelGen ISBP	Not assigned	TaaCsp1BL209B08	ctg289	Not assigned	Not gene	Not gene	Not gene	Not gene	Not gene	Not gene	Not gene	Not gene
cfp21413	NimbelGen ISBP	1bl4-0.89-1.00	TaaCsp1BL207G08	ctg432	Not assigned	Not gene	Not gene	Not gene	Not gene	Not gene	Not gene	Not gene	Not gene
cfp21417	NimbelGen ISBP	Not assigned	TaaCsp1BL172D05	ctg231	Not assigned	Not gene	Not gene	Not gene	Not gene	Not gene	Not gene	Not gene	Not gene
cfp21418	NimbelGen ISBP	Not assigned	TaaCsp1BL172D05	ctg231	Not assigned	Not gene	Not gene	Not gene	Not gene	Not gene	Not gene	Not gene	Not gene
cfp21419	NimbelGen ISBP	1bl3-0.85-0.89	TaaCsp1BL209K06,TaaCsp1BL187H17	ctg148	Not assigned	Not gene	Not gene	Not gene	Not gene	Not gene	Not gene	Not gene	Not gene
cfp21442	NimbelGen ISBP	Not assigned	TaaCsp1BL234N20	ctg28	Not assigned	Not gene	Not gene	Not gene	Not gene	Not gene	Not gene	Not gene	Not gene
cfp21460	NimbelGen ISBP	Not assigned	TaaCsp1BL185C23	ctg401	Not assigned	Not gene	Not gene	Not gene	Not gene	Not gene	Not gene	Not gene	Not gene
cfp21464	NimbelGen ISBP	Not assigned	TaaCsp1BL052C01,TaaCsp1BL205M16	ctg484	Not assigned	Not gene	Not gene	Not gene	Not gene	Not gene	Not gene	Not gene	Not gene
cfp21465	NimbelGen ISBP	Not assigned	TaaCsp1BL117N22,TaaCsp1BL183B18	ctg358	Not assigned	Not gene	Not gene	Not gene	Not gene	Not gene	Not gene	Not gene	Not gene
cfp21470	NimbelGen ISBP	Not assigned	TaaCsp1BL232K11	ctg678	Not assigned	Not gene	Not gene	Not gene	Not gene	Not gene	Not gene	Not gene	Not gene
cfp21479	NimbelGen ISBP	Not assigned	TaaCsp1BL046B23,TaaCsp1BL139J18	ctg324	Not assigned	Not gene	Not gene	Not gene	Not gene	Not gene	Not gene	Not gene	Not gene
cfp21492	NimbelGen ISBP	Not assigned	TaaCsp1BL222H04	ctg483	Not assigned	Not gene	Not gene	Not gene	Not gene	Not gene	Not gene	Not gene	Not gene
cfp21495	NimbelGen ISBP	Not assigned	TaaCsp1BL216I18	ctg470	Not assigned	Not gene	Not gene	Not gene	Not gene	Not gene	Not gene	Not gene	Not gene
cfp21497	NimbelGen ISBP	Not assigned	TaaCsp1BL159B14,TaaCsp1BL120L16	ctg304	Not assigned	Not gene	Not gene	Not gene	Not gene	Not gene	Not gene	Not gene	Not gene
cfp21501	NimbelGen ISBP	Not assigned	TaaCsp1BL006G16	ctg664	Not assigned	Not gene	Not gene	Not gene	Not gene	Not gene	Not gene	Not gene	Not gene
cfp21509	NimbelGen ISBP	Not assigned	TaaCsp1BL208L17,TaaCsp1BL002B05	ctg352	Not assigned	Not gene	Not gene	Not gene	Not gene	Not gene	Not gene	Not gene	Not gene
cfp21511	NimbelGen ISBP	Not assigned	TaaCsp1BL172N07	ctg191	Not assigned	Not gene	Not gene	Not gene	Not gene	Not gene	Not gene	Not gene	Not gene
cfp21517	NimbelGen ISBP	Not assigned	TaaCsp1BL140P04	ctg332	Not assigned	Not gene	Not gene	Not gene	Not gene	Not gene	Not gene	Not gene	Not gene
cfp21522	NimbelGen ISBP	Not assigned	TaaCsp1BL062K01,TaaCsp1BL221M23	ctg151	Not assigned	Not gene	Not gene	Not gene	Not gene	Not gene	Not gene	Not gene	Not gene
cfp21523	NimbelGen ISBP	Not assigned	TaaCsp1BL062K01,TaaCsp1BL221M23	ctg151	Not assigned	Not gene	Not gene	Not gene	Not gene	Not gene	Not gene	Not gene	Not gene
cfp21532	NimbelGen ISBP	Not assigned	TaaCsp1BL022K17,TaaCsp1BL209D02,TaaCsp1BL121E23	ctg552	Not assigned	Not gene	Not gene	Not gene	Not gene	Not gene	Not gene	Not gene	Not gene
cfp21536	NimbelGen ISBP	Not assigned	TaaCsp1BL091E03	ctg507	Not assigned	Not gene	Not gene	Not gene	Not gene	Not gene	Not gene	Not gene	Not gene
cfp21539	NimbelGen ISBP	Not assigned	TaaCsp1BL090D03,TaaCsp1BL011A08	ctg90	Not assigned	Not gene	Not gene	Not gene	Not gene	Not gene	Not gene	Not gene	Not gene
cfp21540	NimbelGen ISBP	Not assigned	TaaCsp1BL090D03,TaaCsp1BL011A08	ctg90	Not assigned	Not gene	Not gene	Not gene	Not gene	Not gene	Not gene	Not gene	Not gene
cfp21544	NimbelGen ISBP	Not assigned	TaaCsp1BL062L10	ctg383	Not assigned	Not gene	Not gene	Not gene	Not gene	Not gene	Not gene	Not gene	Not gene
cfp21551	NimbelGen ISBP	Not assigned	TaaCsp1BL133E06,TaaCsp1BL056K03	ctg264	Not assigned	Not gene	Not gene	Not gene	Not gene	Not gene	Not gene	Not gene	Not gene
cfp21554	NimbelGen ISBP	Not assigned	TaaCsp1BL178C20	ctg161	Not assigned	Not gene	Not gene	Not gene	Not gene	Not gene	Not gene	Not gene	Not gene
cfp21571	NimbelGen ISBP	Not assigned	TaaCsp1BL127I05	ctg195	Not assigned	Not gene	Not gene	Not gene	Not gene	Not gene	Not gene	Not gene	Not gene
cfp21572	NimbelGen ISBP	Not assigned	TaaCsp1BL127I05	ctg195	Not assigned	Not gene	Not gene	Not gene	Not gene	Not gene	Not gene	Not gene	Not gene
cfp21586	NimbelGen ISBP	Not assigned	TaaCsp1BL030L03	ctg401	Not assigned	Not gene	Not gene	Not gene	Not gene	Not gene	Not gene	Not gene	Not gene
cfp21589	NimbelGen ISBP	Not assigned	TaaCsp1BL089O08	ctg303	Not assigned	Not gene	Not gene	Not gene	Not gene	Not gene	Not gene	Not gene	Not gene
cfp21593	NimbelGen ISBP	Not assigned	TaaCsp1BL104D19,TaaCsp1BL177L12	ctg581	Not assigned	Not gene	Not gene	Not gene	Not gene	Not gene	Not gene	Not gene	Not gene
cfp21597	NimbelGen ISBP	Not assigned	TaaCsp1BL040M13,TaaCsp1BL062B13	ctg118	Not assigned	Not gene	Not gene	Not gene	Not gene	Not gene	Not gene	Not gene	Not gene
cfp21598	NimbelGen ISBP	Not assigned	TaaCsp1BL040M13,TaaCsp1BL062B13	ctg118	Not assigned	Not gene	Not gene	Not gene	Not gene	Not gene	Not gene	Not gene	Not gene
cfp21599	NimbelGen ISBP	Not assigned	TaaCsp1BL223P04	ctg574	Not assigned	Not gene	Not gene	Not gene	Not gene	Not gene	Not gene	Not gene	Not gene
cfp21608	NimbelGen ISBP	Not assigned	TaaCsp1BL120L16	ctg304	Not assigned	Not gene	Not gene	Not gene	Not gene	Not gene	Not gene	Not gene	Not gene
cfp21619	NimbelGen ISBP	Not assigned	TaaCsp1BL175K19	ctg113	Not assigned	Not gene	Not gene	Not gene	Not gene	Not gene	Not gene	Not gene	Not gene
cfp21625	NimbelGen ISBP	Not assigned	TaaCsp1BL193C03	ctg444	Not assigned	Not gene	Not gene	Not gene	Not gene	Not gene	Not gene	Not gene	Not gene
cfp21640	NimbelGen ISBP	Not assigned	TaaCsp1BL071D12	ctg26	Not assigned	Not gene	Not gene	Not gene	Not gene	Not gene	Not gene	Not gene	Not gene
cfp21642	NimbelGen ISBP	Not assigned	TaaCsp1BL198M09	ctg264	Not assigned	Not gene	Not gene	Not gene	Not gene	Not gene	Not gene	Not gene	Not gene
cfp21643	NimbelGen ISBP	Not assigned	TaaCsp1BL232O03	ctg152	Not assigned	Not gene	Not gene	Not gene	Not gene	Not gene	Not gene	Not gene	Not gene
cfp21644	NimbelGen ISBP	Not assigned	TaaCsp1BL174K07	ctg612	Not assigned	Not gene	Not gene	Not gene	Not gene	Not gene	Not gene	Not gene	Not gene
cfp21647	NimbelGen ISBP	Not assigned	TaaCsp1BL183A13,TaaCsp1BL136E17	ctg212	Not assigned	Not gene	Not gene	Not gene	Not gene	Not gene	Not gene	Not gene	Not gene
cfp21656	NimbelGen ISBP	Not assigned	TaaCsp1BL218B19	ctg160	Not assigned	Not gene	Not gene	Not gene	Not gene	Not gene	Not gene	Not gene	Not gene
cfp21668	NimbelGen ISBP	Not assigned	TaaCsp1BL131J13,TaaCsp1BL151H23	ctg408	Not assigned	Not gene	Not gene	Not gene	Not gene	Not gene	Not gene	Not gene	Not gene
cfp21677	NimbelGen ISBP	Not assigned	TaaCsp1BL010E11	ctg9	Not assigned	Not gene	Not gene	Not gene	Not gene	Not gene	Not gene	Not gene	Not gene
cfp21683	NimbelGen ISBP	Not assigned	TaaCsp1BL229H21,TaaCsp1BL061D18,TaaCsp1BL182I04	ctg652	Not assigned	Not gene	Not gene	Not gene	Not gene	Not gene	Not gene	Not gene	Not gene
cfp21693	NimbelGen ISBP	Not assigned	TaaCsp1BL093C11,TaaCsp1BL071C09	ctg480	Not assigned	Not gene	Not gene	Not gene	Not gene	Not gene	Not gene	Not gene	Not gene
cfp21695	NimbelGen ISBP	Not assigned	TaaCsp1BL065P15,TaaCsp1BL223E09	ctg238	Not assigned	Not gene	Not gene	Not gene	Not gene	Not gene	Not gene	Not gene	Not gene
cfp21697	NimbelGen ISBP	Not assigned	TaaCsp1BL094H04	ctg83	Not assigned	Not gene	Not gene	Not gene	Not gene	Not gene	Not gene	Not gene	Not gene
cfp21708	NimbelGen ISBP	Not assigned	TaaCsp1BL178M20,TaaCsp1BL203J14	ctg156	Not assigned	Not gene	Not gene	Not gene	Not gene	Not gene	Not gene	Not gene	Not gene
cfp21714	NimbelGen ISBP	Not assigned	TaaCsp1BL027E10	ctg439	Not assigned	Not gene	Not gene	Not gene	Not gene	Not gene	Not gene	Not gene	Not gene
cfp21719	NimbelGen ISBP	Not assigned	TaaCsp1BL039B17	ctg133	Not assigned	Not gene	Not gene	Not gene	Not gene	Not gene	Not gene	Not gene	Not gene
cfp21720	NimbelGen ISBP	Not assigned	TaaCsp1BL039B17	ctg133	Not assigned	Not gene	Not gene	Not gene	Not gene	Not gene	Not gene	Not gene	Not gene
cfp21733	NimbelGen ISBP	Not assigned	TaaCsp1BL064B04	ctg224	Not assigned	Not gene	Not gene	Not gene	Not gene	Not gene	Not gene	Not gene	Not gene
cfp21734	NimbelGen ISBP	Not assigned	TaaCsp1BL064B04	ctg224	Not assigned	Not gene	Not gene	Not gene	Not gene	Not gene	Not gene	Not gene	Not gene
cfp21735	NimbelGen ISBP	Not assigned	TaaCsp1BL046J11	ctg631	Not assigned	Not gene	Not gene	Not gene	Not gene	Not gene	Not gene	Not gene	Not gene
cfp21736	NimbelGen ISBP	Not assigned	TaaCsp1BL046J11	ctg631	Not assigned	Not gene	Not gene	Not gene	Not gene	Not gene	Not gene	Not gene	Not gene
cfp21739	NimbelGen ISBP	Not assigned	TaaCsp1BL137G02	ctg379	Not assigned	Not gene	Not gene	Not gene	Not gene	Not gene	Not gene	Not gene	Not gene
cfp21740	NimbelGen ISBP	Not assigned	TaaCsp1BL032B04,TaaCsp1BL180A11	ctg539	Not assigned	Not gene	Not gene	Not gene	Not gene	Not gene	Not gene	Not gene	Not gene
cfp21742	NimbelGen ISBP	Not assigned	TaaCsp1BL178C20	ctg161	Not assigned	Not gene	Not gene	Not gene	Not gene	Not gene	Not gene	Not gene	Not gene
cfp21743	NimbelGen ISBP	Not assigned	TaaCsp1BL178C20	ctg161	Not assigned	Not gene	Not gene	Not gene	Not gene	Not gene	Not gene	Not gene	Not gene
cfp21755	NimbelGen ISBP	Not assigned	TaaCsp1BL106N13	ctg438	Not assigned	Not gene	Not gene	Not gene	Not gene	Not gene	Not gene	Not gene	Not gene
cfp21758	NimbelGen ISBP	Not assigned	TaaCsp1BL081K20,TaaCsp1BL123C23	ctg152	Not assigned	Not gene	Not gene	Not gene	Not gene	Not gene	Not gene	Not gene	Not gene
cfp21762	NimbelGen ISBP	Not assigned	TaaCsp1BL039B17	ctg133	Not assigned	Not gene	Not gene	Not gene	Not gene	Not gene	Not gene	Not gene	Not gene
cfp21770	NimbelGen ISBP	Not assigned	TaaCsp1BL081C06,TaaCsp1BL007O19	ctg499	Not assigned	Not gene	Not gene	Not gene	Not gene	Not gene	Not gene	Not gene	Not gene
cfp21779	NimbelGen ISBP	Not assigned	TaaCsp1BL112P04,TaaCsp1BL210H09	ctg625	Not assigned	Not gene	Not gene	Not gene	Not gene	Not gene	Not gene	Not gene	Not gene
cfp21784	NimbelGen ISBP	Not assigned	TaaCsp1BL058A16	ctg266	Not assigned	Not gene	Not gene	Not gene	Not gene	Not gene	Not gene	Not gene	Not gene
cfp21799	NimbelGen ISBP	Not assigned	TaaCsp1BL179B19	ctg456	Not assigned	Not gene	Not gene	Not gene	Not gene	Not gene	Not gene	Not gene	Not gene
cfp21803	NimbelGen ISBP	Not assigned	TaaCsp1BL178P24	ctg455	Not assigned	Not gene	Not gene	Not gene	Not gene	Not gene	Not gene	Not gene	Not gene
cfp21809	NimbelGen ISBP	Not assigned	TaaCsp1BL011D10	ctg68	Not assigned	Not gene	Not gene	Not gene	Not gene	Not gene	Not gene	Not gene	Not gene
cfp21826	NimbelGen ISBP	Not assigned	TaaCsp1BL180K20,TaaCsp1BL025N04,TaaCsp1BL013L12	ctg350	Not assigned	Not gene	Not gene	Not gene	Not gene	Not gene	Not gene	Not gene	Not gene
cfp21828	NimbelGen ISBP	Not assigned	TaaCsp1BL004H11	ctg260	Not assigned	Not gene	Not gene	Not gene	Not gene	Not gene	Not gene	Not gene	Not gene
cfp21829	NimbelGen ISBP	Not assigned	TaaCsp1BL043H08	ctg72	Not assigned	Not gene	Not gene	Not gene	Not gene	Not gene	Not gene	Not gene	Not gene
cfp21831	NimbelGen ISBP	Not assigned	TaaCsp1BL160B18,TaaCsp1BL211O07	ctg418	Not assigned	Not gene	Not gene	Not gene	Not gene	Not gene	Not gene	Not gene	Not gene
cfp21835	NimbelGen ISBP	Not assigned	TaaCsp1BL234E14,TaaCsp1BL125A07	ctg570	Not assigned	Not gene	Not gene	Not gene	Not gene	Not gene	Not gene	Not gene	Not gene
cfp21843	NimbelGen ISBP	Not assigned	TaaCsp1BL021E06	ctg215	Not assigned	Not gene	Not gene	Not gene	Not gene	Not gene	Not gene	Not gene	Not gene
cfp21851	NimbelGen ISBP	Not assigned	TaaCsp1BL063K18,TaaCsp1BL081J24	ctg345	Not assigned	Not gene	Not gene	Not gene	Not gene	Not gene	Not gene	Not gene	Not gene
cfp21854	NimbelGen ISBP	Not assigned	TaaCsp1BL215F16,TaaCsp1BL122A05	ctg276	Not assigned	Not gene	Not gene	Not gene	Not gene	Not gene	Not gene	Not gene	Not gene
cfp21856	NimbelGen ISBP	Not assigned	TaaCsp1BL002O19	ctg349	Not assigned	Not gene	Not gene	Not gene	Not gene	Not gene	Not gene	Not gene	Not gene
cfp21857	NimbelGen ISBP	Not assigned	TaaCsp1BL007B20	ctg493	Not assigned	Not gene	Not gene	Not gene	Not gene	Not gene	Not gene	Not gene	Not gene
cfp21863	NimbelGen ISBP	Not assigned	TaaCsp1BL057L20,TaaCsp1BL216N02	ctg455	Not assigned	Not gene	Not gene	Not gene	Not gene	Not gene	Not gene	Not gene	Not gene
cfp21869	NimbelGen ISBP	Not assigned	TaaCsp1BL004B03,TaaCsp1BL203P09	ctg404	Not assigned	Not gene	Not gene	Not gene	Not gene	Not gene	Not gene	Not gene	Not gene
cfp21883	NimbelGen ISBP	Not assigned	TaaCsp1BL219K08	ctg579	Not assigned	Not gene	Not gene	Not gene	Not gene	Not gene	Not gene	Not gene	Not gene
cfp21912	NimbelGen ISBP	Not assigned	TaaCsp1BL063O06	ctg437	Not assigned	Not gene	Not gene	Not gene	Not gene	Not gene	Not gene	Not gene	Not gene
cfp21913	NimbelGen ISBP	Not assigned	TaaCsp1BL111D23,TaaCsp1BL046J22	ctg553	Not assigned	Not gene	Not gene	Not gene	Not gene	Not gene	Not gene	Not gene	Not gene
cfp21914	NimbelGen ISBP	Not assigned	TaaCsp1BL178D17	ctg532	Not assigned	Not gene	Not gene	Not gene	Not gene	Not gene	Not gene	Not gene	Not gene
cfp21915	NimbelGen ISBP	Not assigned	TaaCsp1BL178D17	ctg532	Not assigned	Not gene	Not gene	Not gene	Not gene	Not gene	Not gene	Not gene	Not gene
cfp21917	NimbelGen ISBP	Not assigned	TaaCsp1BL232E15	ctg363	Not assigned	Not gene	Not gene	Not gene	Not gene	Not gene	Not gene	Not gene	Not gene
cfp21929	NimbelGen ISBP	1bl3-0.85-0.89	TaaCsp1BL063I01	ctg476	Not assigned	Not gene	Not gene	Not gene	Not gene	Not gene	Not gene	Not gene	Not gene
cfp21934	NimbelGen ISBP	Not assigned	TaaCsp1BL178A10	ctg50	Not assigned	Not gene	Not gene	Not gene	Not gene	Not gene	Not gene	Not gene	Not gene
cfp21937	NimbelGen ISBP	Not assigned	TaaCsp1BL090J05	ctg550	Not assigned	Not gene	Not gene	Not gene	Not gene	Not gene	Not gene	Not gene	Not gene
cfp21938	NimbelGen ISBP	Not assigned	TaaCsp1BL174N16,TaaCsp1BL034G24	ctg622	Not assigned	Not gene	Not gene	Not gene	Not gene	Not gene	Not gene	Not gene	Not gene
cfp21943	NimbelGen ISBP	Not assigned	TaaCsp1BL062M01	ctg68	Not assigned	Not gene	Not gene	Not gene	Not gene	Not gene	Not gene	Not gene	Not gene
cfp21950	NimbelGen ISBP	Not assigned	TaaCsp1BL211M15	ctg151	Not assigned	Not gene	Not gene	Not gene	Not gene	Not gene	Not gene	Not gene	Not gene
cfp21959	NimbelGen ISBP	Not assigned	TaaCsp1BL011D10	ctg68	Not assigned	Not gene	Not gene	Not gene	Not gene	Not gene	Not gene	Not gene	Not gene
cfp21966	NimbelGen ISBP	Not assigned	TaaCsp1BL021E06,TaaCsp1BL125K09	ctg215	Not assigned	Not gene	Not gene	Not gene	Not gene	Not gene	Not gene	Not gene	Not gene
cfp21967	NimbelGen ISBP	Not assigned	TaaCsp1BL124K07	ctg277	Not assigned	Not gene	Not gene	Not gene	Not gene	Not gene	Not gene	Not gene	Not gene
cfp21972	NimbelGen ISBP	Not assigned	TaaCsp1BL069K14	ctg306	Not assigned	Not gene	Not gene	Not gene	Not gene	Not gene	Not gene	Not gene	Not gene
cfp21978	NimbelGen ISBP	Not assigned	TaaCsp1BL118L20,TaaCsp1BL087L09	ctg482	Not assigned	Not gene	Not gene	Not gene	Not gene	Not gene	Not gene	Not gene	Not gene
cfp21990	NimbelGen ISBP	Not assigned	TaaCsp1BL051N08,TaaCsp1BL209F01	ctg137	Not assigned	Not gene	Not gene	Not gene	Not gene	Not gene	Not gene	Not gene	Not gene
cfp21992	NimbelGen ISBP	Not assigned	TaaCsp1BL194E19	ctg155	Not assigned	Not gene	Not gene	Not gene	Not gene	Not gene	Not gene	Not gene	Not gene
cfp22000	NimbelGen ISBP	1bl6-0.32-0.47	TaaCsp1BL118H06,TaaCsp1BL022E05	ctg309	Not assigned	Not gene	Not gene	Not gene	Not gene	Not gene	Not gene	Not gene	Not gene
cfp22003	NimbelGen ISBP	Not assigned	TaaCsp1BL212H15,TaaCsp1BL009I07	ctg208	Not assigned	Not gene	Not gene	Not gene	Not gene	Not gene	Not gene	Not gene	Not gene
cfp22005	NimbelGen ISBP	Not assigned	TaaCsp1BL190O13	ctg493	Not assigned	Not gene	Not gene	Not gene	Not gene	Not gene	Not gene	Not gene	Not gene
cfp22009	NimbelGen ISBP	Not assigned	TaaCsp1BL038P13,TaaCsp1BL174D16	ctg564	Not assigned	Not gene	Not gene	Not gene	Not gene	Not gene	Not gene	Not gene	Not gene
cfp22015	NimbelGen ISBP	Not assigned	TaaCsp1BL175I11,TaaCsp1BL186E18	ctg655	Not assigned	Not gene	Not gene	Not gene	Not gene	Not gene	Not gene	Not gene	Not gene
cfp22016	NimbelGen ISBP	Not assigned	TaaCsp1BL155C17,TaaCsp1BL101P13,TaaCsp1BL197M05	ctg491	Not assigned	Not gene	Not gene	Not gene	Not gene	Not gene	Not gene	Not gene	Not gene
cfp22024	NimbelGen ISBP	1bl6-0.32-0.47	TaaCsp1BL196B11	ctg382	Not assigned	Not gene	Not gene	Not gene	Not gene	Not gene	Not gene	Not gene	Not gene
cfp22030	NimbelGen ISBP	1bl2-0.69-0.74	TaaCsp1BL056G21	ctg641	Not assigned	Not gene	Not gene	Not gene	Not gene	Not gene	Not gene	Not gene	Not gene
cfp22031	NimbelGen ISBP	Not assigned	TaaCsp1BL172H19,TaaCsp1BL034D20	ctg509	Not assigned	Not gene	Not gene	Not gene	Not gene	Not gene	Not gene	Not gene	Not gene
cfp22033	NimbelGen ISBP	Not assigned	TaaCsp1BL234E14,TaaCsp1BL125A07	ctg570	Not assigned	Not gene	Not gene	Not gene	Not gene	Not gene	Not gene	Not gene	Not gene
cfp22038	NimbelGen ISBP	Not assigned	TaaCsp1BL146C08	ctg622	Not assigned	Not gene	Not gene	Not gene	Not gene	Not gene	Not gene	Not gene	Not gene
cfp22039	NimbelGen ISBP	Not assigned	TaaCsp1BL146C08	ctg622	Not assigned	Not gene	Not gene	Not gene	Not gene	Not gene	Not gene	Not gene	Not gene
cfp22042	NimbelGen ISBP	Not assigned	TaaCsp1BL064D21,TaaCsp1BL133O19	ctg276	Not assigned	Not gene	Not gene	Not gene	Not gene	Not gene	Not gene	Not gene	Not gene
cfp22045	NimbelGen ISBP	Not assigned	TaaCsp1BL069K14	ctg306	Not assigned	Not gene	Not gene	Not gene	Not gene	Not gene	Not gene	Not gene	Not gene
cfp22050	NimbelGen ISBP	Not assigned	TaaCsp1BL063O06	ctg437	Not assigned	Not gene	Not gene	Not gene	Not gene	Not gene	Not gene	Not gene	Not gene
cfp22056	NimbelGen ISBP	Not assigned	TaaCsp1BL133O10,TaaCsp1BL093D08	ctg572	Not assigned	Not gene	Not gene	Not gene	Not gene	Not gene	Not gene	Not gene	Not gene
cfp22057	NimbelGen ISBP	Not assigned	TaaCsp1BL133O10,TaaCsp1BL093D08	ctg572	Not assigned	Not gene	Not gene	Not gene	Not gene	Not gene	Not gene	Not gene	Not gene
cfp22058	NimbelGen ISBP	Not assigned	TaaCsp1BL082M10	ctg402	Not assigned	Not gene	Not gene	Not gene	Not gene	Not gene	Not gene	Not gene	Not gene
cfp22059	NimbelGen ISBP	Not assigned	TaaCsp1BL223H07	ctg587	Not assigned	Not gene	Not gene	Not gene	Not gene	Not gene	Not gene	Not gene	Not gene
cfp22060	NimbelGen ISBP	Not assigned	TaaCsp1BL030L17	ctg259	Not assigned	Not gene	Not gene	Not gene	Not gene	Not gene	Not gene	Not gene	Not gene
cfp22066	NimbelGen ISBP	1bl1-0.47-0.61	TaaCsp1BL038C14	ctg474	Not assigned	Not gene	Not gene	Not gene	Not gene	Not gene	Not gene	Not gene	Not gene
cfp22070	NimbelGen ISBP	Not assigned	TaaCsp1BL157K18	ctg35	Not assigned	Not gene	Not gene	Not gene	Not gene	Not gene	Not gene	Not gene	Not gene
cfp22075	NimbelGen ISBP	Not assigned	TaaCsp1BL184E14,TaaCsp1BL004A03	ctg410	Not assigned	Not gene	Not gene	Not gene	Not gene	Not gene	Not gene	Not gene	Not gene
cfp22080	NimbelGen ISBP	Not assigned	TaaCsp1BL113H14,TaaCsp1BL232J06	ctg480	Not assigned	Not gene	Not gene	Not gene	Not gene	Not gene	Not gene	Not gene	Not gene
cfp22094	NimbelGen ISBP	Not assigned	TaaCsp1BL026L15,TaaCsp1BL197B22	ctg243	Not assigned	Not gene	Not gene	Not gene	Not gene	Not gene	Not gene	Not gene	Not gene
cfp22098	NimbelGen ISBP	Not assigned	TaaCsp1BL043L02	ctg155	Not assigned	Not gene	Not gene	Not gene	Not gene	Not gene	Not gene	Not gene	Not gene
cfp22101	NimbelGen ISBP	Not assigned	TaaCsp1BL002N08	ctg595	Not assigned	Not gene	Not gene	Not gene	Not gene	Not gene	Not gene	Not gene	Not gene
cfp22103	NimbelGen ISBP	Not assigned	TaaCsp1BL197E08	ctg271	Not assigned	Not gene	Not gene	Not gene	Not gene	Not gene	Not gene	Not gene	Not gene
cfp22109	NimbelGen ISBP	Not assigned	TaaCsp1BL200I24	ctg57	Not assigned	Not gene	Not gene	Not gene	Not gene	Not gene	Not gene	Not gene	Not gene
cfp22111	NimbelGen ISBP	Not assigned	TaaCsp1BL183A13,TaaCsp1BL136E17	ctg212	Not assigned	Not gene	Not gene	Not gene	Not gene	Not gene	Not gene	Not gene	Not gene
cfp22115	NimbelGen ISBP	Not assigned	TaaCsp1BL174J09,TaaCsp1BL007G04	ctg541	Not assigned	Not gene	Not gene	Not gene	Not gene	Not gene	Not gene	Not gene	Not gene
cfp22125	NimbelGen ISBP	Not assigned	TaaCsp1BL107D10,TaaCsp1BL204G21	ctg379	Not assigned	Not gene	Not gene	Not gene	Not gene	Not gene	Not gene	Not gene	Not gene
cfp22135	NimbelGen ISBP	Not assigned	TaaCsp1BL068K23	ctg243	Not assigned	Not gene	Not gene	Not gene	Not gene	Not gene	Not gene	Not gene	Not gene
cfp22148	NimbelGen ISBP	Not assigned	TaaCsp1BL136K04,TaaCsp1BL169H24	ctg283	Not assigned	Not gene	Not gene	Not gene	Not gene	Not gene	Not gene	Not gene	Not gene
cfp22151	NimbelGen ISBP	Not assigned	TaaCsp1BL212H14,TaaCsp1BL176B11,TaaCsp1BL061B08	ctg595	Not assigned	Not gene	Not gene	Not gene	Not gene	Not gene	Not gene	Not gene	Not gene
cfp22152	NimbelGen ISBP	Not assigned	TaaCsp1BL176B11,TaaCsp1BL061B08	ctg595	Not assigned	Not gene	Not gene	Not gene	Not gene	Not gene	Not gene	Not gene	Not gene
cfp22166	NimbelGen ISBP	Not assigned	TaaCsp1BL236A19,TaaCsp1BL161O05	ctg590	Not assigned	Not gene	Not gene	Not gene	Not gene	Not gene	Not gene	Not gene	Not gene
cfp22167	NimbelGen ISBP	Not assigned	TaaCsp1BL117L12	ctg437	Not assigned	Not gene	Not gene	Not gene	Not gene	Not gene	Not gene	Not gene	Not gene
cfp22168	NimbelGen ISBP	Not assigned	TaaCsp1BL117L12	ctg437	Not assigned	Not gene	Not gene	Not gene	Not gene	Not gene	Not gene	Not gene	Not gene
cfp22169	NimbelGen ISBP	Not assigned	TaaCsp1BL117L12	ctg437	Not assigned	Not gene	Not gene	Not gene	Not gene	Not gene	Not gene	Not gene	Not gene
cfp22173	NimbelGen ISBP	Not assigned	TaaCsp1BL113L06	ctg602	Not assigned	Not gene	Not gene	Not gene	Not gene	Not gene	Not gene	Not gene	Not gene
cfp22182	NimbelGen ISBP	Not assigned	TaaCsp1BL040P24,TaaCsp1BL075A06	ctg157	Not assigned	Not gene	Not gene	Not gene	Not gene	Not gene	Not gene	Not gene	Not gene
cfp22184	NimbelGen ISBP	Not assigned	TaaCsp1BL030L17,TaaCsp1BL031D01	ctg259	Not assigned	Not gene	Not gene	Not gene	Not gene	Not gene	Not gene	Not gene	Not gene
cfp22194	NimbelGen ISBP	Not assigned	TaaCsp1BL127P13,TaaCsp1BL009A17	ctg196	Not assigned	Not gene	Not gene	Not gene	Not gene	Not gene	Not gene	Not gene	Not gene
cfp22198	NimbelGen ISBP	Not assigned	TaaCsp1BL178A10,TaaCsp1BL089B19	ctg50	Not assigned	Not gene	Not gene	Not gene	Not gene	Not gene	Not gene	Not gene	Not gene
cfp22199	NimbelGen ISBP	Not assigned	TaaCsp1BL217I11	ctg265	Not assigned	Not gene	Not gene	Not gene	Not gene	Not gene	Not gene	Not gene	Not gene
cfp22201	NimbelGen ISBP	Not assigned	TaaCsp1BL004L06	ctg600	Not assigned	Not gene	Not gene	Not gene	Not gene	Not gene	Not gene	Not gene	Not gene
cfp22207	NimbelGen ISBP	Not assigned	TaaCsp1BL182E12	ctg167	Not assigned	Not gene	Not gene	Not gene	Not gene	Not gene	Not gene	Not gene	Not gene
cfp22208	NimbelGen ISBP	Not assigned	TaaCsp1BL138I21	ctg616	Not assigned	Not gene	Not gene	Not gene	Not gene	Not gene	Not gene	Not gene	Not gene
cfp22220	NimbelGen ISBP	Not assigned	TaaCsp1BL209J17	ctg694	Not assigned	Not gene	Not gene	Not gene	Not gene	Not gene	Not gene	Not gene	Not gene
cfp22226	NimbelGen ISBP	Not assigned	TaaCsp1BL130D24	ctg119	Not assigned	Not gene	Not gene	Not gene	Not gene	Not gene	Not gene	Not gene	Not gene
cfp22229	NimbelGen ISBP	Not assigned	TaaCsp1BL216C06,TaaCsp1BL061E17	ctg666	Not assigned	Not gene	Not gene	Not gene	Not gene	Not gene	Not gene	Not gene	Not gene
cfp22231	NimbelGen ISBP	Not assigned	TaaCsp1BL011D10	ctg68	Not assigned	Not gene	Not gene	Not gene	Not gene	Not gene	Not gene	Not gene	Not gene
cfp22233	NimbelGen ISBP	Not assigned	TaaCsp1BL021E06,TaaCsp1BL125K09	ctg215	Not assigned	Not gene	Not gene	Not gene	Not gene	Not gene	Not gene	Not gene	Not gene
cfp22241	NimbelGen ISBP	Not assigned	TaaCsp1BL160E16,TaaCsp1BL098H12	ctg406	Not assigned	Not gene	Not gene	Not gene	Not gene	Not gene	Not gene	Not gene	Not gene
cfp22244	NimbelGen ISBP	Not assigned	TaaCsp1BL001C13,TaaCsp1BL072I09,TaaCsp1BL192L05	ctg301	Not assigned	Not gene	Not gene	Not gene	Not gene	Not gene	Not gene	Not gene	Not gene
cfp22246	NimbelGen ISBP	Not assigned	TaaCsp1BL211L05	ctg173	Not assigned	Not gene	Not gene	Not gene	Not gene	Not gene	Not gene	Not gene	Not gene
cfp22247	NimbelGen ISBP	Not assigned	TaaCsp1BL211L05	ctg173	Not assigned	Not gene	Not gene	Not gene	Not gene	Not gene	Not gene	Not gene	Not gene
cfp22248	NimbelGen ISBP	Not assigned	TaaCsp1BL175N05	ctg328	Not assigned	Not gene	Not gene	Not gene	Not gene	Not gene	Not gene	Not gene	Not gene
cfp22254	NimbelGen ISBP	Not assigned	TaaCsp1BL176E06,TaaCsp1BL156B18	ctg508	Not assigned	Not gene	Not gene	Not gene	Not gene	Not gene	Not gene	Not gene	Not gene
cfp22255	NimbelGen ISBP	Not assigned	TaaCsp1BL068G18,TaaCsp1BL082M18	ctg677	Not assigned	Not gene	Not gene	Not gene	Not gene	Not gene	Not gene	Not gene	Not gene
cfp22261	NimbelGen ISBP	Not assigned	TaaCsp1BL208N04,TaaCsp1BL113L12	ctg276	Not assigned	Not gene	Not gene	Not gene	Not gene	Not gene	Not gene	Not gene	Not gene
cfp22267	NimbelGen ISBP	Not assigned	TaaCsp1BL084D08	ctg470	Not assigned	Not gene	Not gene	Not gene	Not gene	Not gene	Not gene	Not gene	Not gene
cfp22275	NimbelGen ISBP	Not assigned	TaaCsp1BL073C11	ctg336	Not assigned	Not gene	Not gene	Not gene	Not gene	Not gene	Not gene	Not gene	Not gene
cfp22282	NimbelGen ISBP	Not assigned	TaaCsp1BL039F20,TaaCsp1BL164K24	ctg243	Not assigned	Not gene	Not gene	Not gene	Not gene	Not gene	Not gene	Not gene	Not gene
cfp22283	NimbelGen ISBP	Not assigned	TaaCsp1BL167O02,TaaCsp1BL210F20	ctg124	Not assigned	Not gene	Not gene	Not gene	Not gene	Not gene	Not gene	Not gene	Not gene
cfp22288	NimbelGen ISBP	Not assigned	TaaCsp1BL228M13,TaaCsp1BL001M18	ctg239	Not assigned	Not gene	Not gene	Not gene	Not gene	Not gene	Not gene	Not gene	Not gene
cfp22292	NimbelGen ISBP	Not assigned	TaaCsp1BL036G03	ctg257	Not assigned	Not gene	Not gene	Not gene	Not gene	Not gene	Not gene	Not gene	Not gene
cfp22301	NimbelGen ISBP	Not assigned	TaaCsp1BL060L19	ctg614	Not assigned	Not gene	Not gene	Not gene	Not gene	Not gene	Not gene	Not gene	Not gene
cfp22306	NimbelGen ISBP	Not assigned	TaaCsp1BL175G09	ctg496	Not assigned	Not gene	Not gene	Not gene	Not gene	Not gene	Not gene	Not gene	Not gene
cfp22307	NimbelGen ISBP	Not assigned	TaaCsp1BL149L03,TaaCsp1BL046N09	ctg359	Not assigned	Not gene	Not gene	Not gene	Not gene	Not gene	Not gene	Not gene	Not gene
cfp22308	NimbelGen ISBP	Not assigned	TaaCsp1BL071P03,TaaCsp1BL004C16	ctg594	Not assigned	Not gene	Not gene	Not gene	Not gene	Not gene	Not gene	Not gene	Not gene
cfp22310	NimbelGen ISBP	Not assigned	TaaCsp1BL002F13,TaaCsp1BL172L03	ctg508	Not assigned	Not gene	Not gene	Not gene	Not gene	Not gene	Not gene	Not gene	Not gene
cfp22314	NimbelGen ISBP	Not assigned	TaaCsp1BL046J11	ctg631	Not assigned	Not gene	Not gene	Not gene	Not gene	Not gene	Not gene	Not gene	Not gene
cfp22315	NimbelGen ISBP	Not assigned	TaaCsp1BL046J11	ctg631	Not assigned	Not gene	Not gene	Not gene	Not gene	Not gene	Not gene	Not gene	Not gene
cfp22316	NimbelGen ISBP	Not assigned	TaaCsp1BL046J11	ctg631	Not assigned	Not gene	Not gene	Not gene	Not gene	Not gene	Not gene	Not gene	Not gene
cfp22318	NimbelGen ISBP	Not assigned	TaaCsp1BL223P04	ctg574	Not assigned	Not gene	Not gene	Not gene	Not gene	Not gene	Not gene	Not gene	Not gene
cfp22319	NimbelGen ISBP	Not assigned	TaaCsp1BL006N11,TaaCsp1BL172L24	ctg398	Not assigned	Not gene	Not gene	Not gene	Not gene	Not gene	Not gene	Not gene	Not gene
cfp22321	NimbelGen ISBP	Not assigned	TaaCsp1BL063I01	ctg476	Not assigned	Not gene	Not gene	Not gene	Not gene	Not gene	Not gene	Not gene	Not gene
cfp22328	NimbelGen ISBP	Not assigned	TaaCsp1BL066G08,TaaCsp1BL114B16	ctg568	Not assigned	Not gene	Not gene	Not gene	Not gene	Not gene	Not gene	Not gene	Not gene
cfp22336	NimbelGen ISBP	Not assigned	TaaCsp1BL174F04,TaaCsp1BL005B13	ctg561	Not assigned	Not gene	Not gene	Not gene	Not gene	Not gene	Not gene	Not gene	Not gene
cfp22343	NimbelGen ISBP	1bl2-0.69-0.74	TaaCsp1BL227A18,TaaCsp1BL007F10	ctg613	Not assigned	Not gene	Not gene	Not gene	Not gene	Not gene	Not gene	Not gene	Not gene
cfp22352	NimbelGen ISBP	Not assigned	TaaCsp1BL136K04,TaaCsp1BL169H24	ctg283	Not assigned	Not gene	Not gene	Not gene	Not gene	Not gene	Not gene	Not gene	Not gene
cfp22357	NimbelGen ISBP	Not assigned	TaaCsp1BL015A12,TaaCsp1BL009B06	ctg474	Not assigned	Not gene	Not gene	Not gene	Not gene	Not gene	Not gene	Not gene	Not gene
cfp22361	NimbelGen ISBP	Not assigned	TaaCsp1BL045P04	ctg50	Not assigned	Not gene	Not gene	Not gene	Not gene	Not gene	Not gene	Not gene	Not gene
cfp22379	NimbelGen ISBP	Not assigned	TaaCsp1BL236A19,TaaCsp1BL161O05	ctg590	Not assigned	Not gene	Not gene	Not gene	Not gene	Not gene	Not gene	Not gene	Not gene
cfp22384	NimbelGen ISBP	Not assigned	TaaCsp1BL211L05	ctg173	Not assigned	Not gene	Not gene	Not gene	Not gene	Not gene	Not gene	Not gene	Not gene
cfp22389	NimbelGen ISBP	Not assigned	TaaCsp1BL113F07,TaaCsp1BL034K12	ctg281	Not assigned	Not gene	Not gene	Not gene	Not gene	Not gene	Not gene	Not gene	Not gene
cfp22391	NimbelGen ISBP	Not assigned	TaaCsp1BL072H20	ctg636	Not assigned	Not gene	Not gene	Not gene	Not gene	Not gene	Not gene	Not gene	Not gene
cfp22394	NimbelGen ISBP	Not assigned	TaaCsp1BL089O08	ctg303	Not assigned	Not gene	Not gene	Not gene	Not gene	Not gene	Not gene	Not gene	Not gene
cfp22396	NimbelGen ISBP	Not assigned	TaaCsp1BL032E09,TaaCsp1BL026K01	ctg610	Not assigned	Not gene	Not gene	Not gene	Not gene	Not gene	Not gene	Not gene	Not gene
cfp22408	NimbelGen ISBP	Not assigned	TaaCsp1BL138P12,TaaCsp1BL215B24	ctg653	Not assigned	Not gene	Not gene	Not gene	Not gene	Not gene	Not gene	Not gene	Not gene
cfp22409	NimbelGen ISBP	Not assigned	TaaCsp1BL126N02,TaaCsp1BL043F14	ctg643	Not assigned	Not gene	Not gene	Not gene	Not gene	Not gene	Not gene	Not gene	Not gene
cfp22419	NimbelGen ISBP	1bl1-0.47-0.61	TaaCsp1BL109N02	ctg559	Not assigned	Not gene	Not gene	Not gene	Not gene	Not gene	Not gene	Not gene	Not gene
cfp22420	NimbelGen ISBP	Not assigned	TaaCsp1BL149N24,TaaCsp1BL041A06	ctg655	Not assigned	Not gene	Not gene	Not gene	Not gene	Not gene	Not gene	Not gene	Not gene
cfp22424	NimbelGen ISBP	Not assigned	TaaCsp1BL209F16	ctg319	Not assigned	Not gene	Not gene	Not gene	Not gene	Not gene	Not gene	Not gene	Not gene
cfp22425	NimbelGen ISBP	Not assigned	TaaCsp1BL209F16	ctg319	Not assigned	Not gene	Not gene	Not gene	Not gene	Not gene	Not gene	Not gene	Not gene
cfp22430	NimbelGen ISBP	Not assigned	TaaCsp1BL093E17	ctg619	Not assigned	Not gene	Not gene	Not gene	Not gene	Not gene	Not gene	Not gene	Not gene
cfp22434	NimbelGen ISBP	Not assigned	TaaCsp1BL122K20	ctg359	Not assigned	Not gene	Not gene	Not gene	Not gene	Not gene	Not gene	Not gene	Not gene
cfp22438	NimbelGen ISBP	Not assigned	TaaCsp1BL237P24	ctg493	Not assigned	Not gene	Not gene	Not gene	Not gene	Not gene	Not gene	Not gene	Not gene
cfp22439	NimbelGen ISBP	Not assigned	TaaCsp1BL237P24	ctg493	Not assigned	Not gene	Not gene	Not gene	Not gene	Not gene	Not gene	Not gene	Not gene
cfp22441	NimbelGen ISBP	Not assigned	TaaCsp1BL179P07,TaaCsp1BL069A23	ctg539	Not assigned	Not gene	Not gene	Not gene	Not gene	Not gene	Not gene	Not gene	Not gene
cfp22443	NimbelGen ISBP	Not assigned	TaaCsp1BL173I09	ctg385	Not assigned	Not gene	Not gene	Not gene	Not gene	Not gene	Not gene	Not gene	Not gene
cfp22448	NimbelGen ISBP	Not assigned	TaaCsp1BL056O05,TaaCsp1BL180F13	ctg4	Not assigned	Not gene	Not gene	Not gene	Not gene	Not gene	Not gene	Not gene	Not gene
cfp22458	NimbelGen ISBP	Not assigned	TaaCsp1BL049B14,TaaCsp1BL128O17	ctg207	Not assigned	Not gene	Not gene	Not gene	Not gene	Not gene	Not gene	Not gene	Not gene
cfp22460	NimbelGen ISBP	Not assigned	TaaCsp1BL174J09	ctg541	Not assigned	Not gene	Not gene	Not gene	Not gene	Not gene	Not gene	Not gene	Not gene
cfp22461	NimbelGen ISBP	Not assigned	TaaCsp1BL062L04	ctg237	Not assigned	Not gene	Not gene	Not gene	Not gene	Not gene	Not gene	Not gene	Not gene
cfp22474	NimbelGen ISBP	Not assigned	TaaCsp1BL185C23	ctg401	Not assigned	Not gene	Not gene	Not gene	Not gene	Not gene	Not gene	Not gene	Not gene
cfp22480	NimbelGen ISBP	Not assigned	TaaCsp1BL175B11,TaaCsp1BL064E09	ctg643	Not assigned	Not gene	Not gene	Not gene	Not gene	Not gene	Not gene	Not gene	Not gene
cfp22486	NimbelGen ISBP	Not assigned	TaaCsp1BL179B24,TaaCsp1BL120B13	ctg292	Not assigned	Not gene	Not gene	Not gene	Not gene	Not gene	Not gene	Not gene	Not gene
cfp22495	NimbelGen ISBP	Not assigned	TaaCsp1BL160B18,TaaCsp1BL211O07	ctg418	Not assigned	Not gene	Not gene	Not gene	Not gene	Not gene	Not gene	Not gene	Not gene
cfp22507	NimbelGen ISBP	Not assigned	TaaCsp1BL060L16,TaaCsp1BL144P13	ctg379	Not assigned	Not gene	Not gene	Not gene	Not gene	Not gene	Not gene	Not gene	Not gene
cfp22510	NimbelGen ISBP	Not assigned	TaaCsp1BL179B24,TaaCsp1BL120B13	ctg292	Not assigned	Not gene	Not gene	Not gene	Not gene	Not gene	Not gene	Not gene	Not gene
cfp22515	NimbelGen ISBP	Not assigned	TaaCsp1BL193A04	ctg400	Not assigned	Not gene	Not gene	Not gene	Not gene	Not gene	Not gene	Not gene	Not gene
cfp22516	NimbelGen ISBP	Not assigned	TaaCsp1BL186J08,TaaCsp1BL229J19	ctg541	Not assigned	Not gene	Not gene	Not gene	Not gene	Not gene	Not gene	Not gene	Not gene
cfp22520	NimbelGen ISBP	Not assigned	TaaCsp1BL204D04	ctg395	Not assigned	Not gene	Not gene	Not gene	Not gene	Not gene	Not gene	Not gene	Not gene
cfp22525	NimbelGen ISBP	Not assigned	TaaCsp1BL061K21	ctg155	Not assigned	Not gene	Not gene	Not gene	Not gene	Not gene	Not gene	Not gene	Not gene
cfp22529	NimbelGen ISBP	Not assigned	TaaCsp1BL173M10	ctg572	Not assigned	Not gene	Not gene	Not gene	Not gene	Not gene	Not gene	Not gene	Not gene
cfp22531	NimbelGen ISBP	Not assigned	TaaCsp1BL183A13,TaaCsp1BL136E17	ctg212	Not assigned	Not gene	Not gene	Not gene	Not gene	Not gene	Not gene	Not gene	Not gene
cfp22532	NimbelGen ISBP	Not assigned	TaaCsp1BL183A13,TaaCsp1BL136E17	ctg212	Not assigned	Not gene	Not gene	Not gene	Not gene	Not gene	Not gene	Not gene	Not gene
cfp22536	NimbelGen ISBP	Not assigned	TaaCsp1BL226A22	ctg575	Not assigned	Not gene	Not gene	Not gene	Not gene	Not gene	Not gene	Not gene	Not gene
cfp22543	NimbelGen ISBP	Not assigned	TaaCsp1BL218G21,TaaCsp1BL065C03	ctg540	Not assigned	Not gene	Not gene	Not gene	Not gene	Not gene	Not gene	Not gene	Not gene
cfp22545	NimbelGen ISBP	Not assigned	TaaCsp1BL175K18,TaaCsp1BL110I09	ctg480	Not assigned	Not gene	Not gene	Not gene	Not gene	Not gene	Not gene	Not gene	Not gene
cfp22546	NimbelGen ISBP	Not assigned	TaaCsp1BL175K18,TaaCsp1BL110I09	ctg480	Not assigned	Not gene	Not gene	Not gene	Not gene	Not gene	Not gene	Not gene	Not gene
cfp22548	NimbelGen ISBP	Not assigned	TaaCsp1BL066G06	ctg191	Not assigned	Not gene	Not gene	Not gene	Not gene	Not gene	Not gene	Not gene	Not gene
cfp22549	NimbelGen ISBP	Not assigned	TaaCsp1BL219K08	ctg579	Not assigned	Not gene	Not gene	Not gene	Not gene	Not gene	Not gene	Not gene	Not gene
cfp22560	NimbelGen ISBP	Not assigned	TaaCsp1BL207H07	ctg487	Not assigned	Not gene	Not gene	Not gene	Not gene	Not gene	Not gene	Not gene	Not gene
cfp22575	NimbelGen ISBP	Not assigned	TaaCsp1BL211L05	ctg173	Not assigned	Not gene	Not gene	Not gene	Not gene	Not gene	Not gene	Not gene	Not gene
cfp22576	NimbelGen ISBP	Not assigned	TaaCsp1BL138I21	ctg616	Not assigned	Not gene	Not gene	Not gene	Not gene	Not gene	Not gene	Not gene	Not gene
cfp22580	NimbelGen ISBP	1bl8-0.74-0.85	TaaCsp1BL201F21,TaaCsp1BL139J11	ctg308	Not assigned	Not gene	Not gene	Not gene	Not gene	Not gene	Not gene	Not gene	Not gene
cfp22584	NimbelGen ISBP	Not assigned	TaaCsp1BL217K15	ctg600	Not assigned	Not gene	Not gene	Not gene	Not gene	Not gene	Not gene	Not gene	Not gene
cfp22585	NimbelGen ISBP	Not assigned	TaaCsp1BL215C09,TaaCsp1BL172F23	ctg528	Not assigned	Not gene	Not gene	Not gene	Not gene	Not gene	Not gene	Not gene	Not gene
cfp22591	NimbelGen ISBP	Not assigned	TaaCsp1BL036E07,TaaCsp1BL117H22	ctg434	Not assigned	Not gene	Not gene	Not gene	Not gene	Not gene	Not gene	Not gene	Not gene
cfp22599	NimbelGen ISBP	Not assigned	TaaCsp1BL147D22,TaaCsp1BL087F22,TaaCsp1BL124O11	ctg651	Not assigned	Not gene	Not gene	Not gene	Not gene	Not gene	Not gene	Not gene	Not gene
cfp22601	NimbelGen ISBP	Not assigned	TaaCsp1BL064D21,TaaCsp1BL133O19	ctg276	Not assigned	Not gene	Not gene	Not gene	Not gene	Not gene	Not gene	Not gene	Not gene
cfp22606	NimbelGen ISBP	Not assigned	TaaCsp1BL011H12,TaaCsp1BL139H04,TaaCsp1BL207E06	ctg129	Not assigned	Not gene	Not gene	Not gene	Not gene	Not gene	Not gene	Not gene	Not gene
cfp22612	NimbelGen ISBP	Not assigned	TaaCsp1BL186I16	ctg282	Not assigned	Not gene	Not gene	Not gene	Not gene	Not gene	Not gene	Not gene	Not gene
cfp22613	NimbelGen ISBP	Not assigned	TaaCsp1BL071P03,TaaCsp1BL040N17,TaaCsp1BL004C16	ctg594	Not assigned	Not gene	Not gene	Not gene	Not gene	Not gene	Not gene	Not gene	Not gene
cfp22614	NimbelGen ISBP	Not assigned	TaaCsp1BL227L13	ctg636	Not assigned	Not gene	Not gene	Not gene	Not gene	Not gene	Not gene	Not gene	Not gene
cfp22618	NimbelGen ISBP	Not assigned	TaaCsp1BL234G23	ctg453	Not assigned	Not gene	Not gene	Not gene	Not gene	Not gene	Not gene	Not gene	Not gene
cfp22620	NimbelGen ISBP	1bl14-0.61-0.69	TaaCsp1BL130E07	ctg535	Not assigned	Not gene	Not gene	Not gene	Not gene	Not gene	Not gene	Not gene	Not gene
cfp22621	NimbelGen ISBP	Not assigned	TaaCsp1BL130E07	ctg535	Not assigned	Not gene	Not gene	Not gene	Not gene	Not gene	Not gene	Not gene	Not gene
cfp22625	NimbelGen ISBP	Not assigned	TaaCsp1BL003B19,TaaCsp1BL154I12	ctg497	Not assigned	Not gene	Not gene	Not gene	Not gene	Not gene	Not gene	Not gene	Not gene
cfp22626	NimbelGen ISBP	Not assigned	TaaCsp1BL080J16	ctg269	Not assigned	Not gene	Not gene	Not gene	Not gene	Not gene	Not gene	Not gene	Not gene
cfp22627	NimbelGen ISBP	Not assigned	TaaCsp1BL080J16	ctg269	Not assigned	Not gene	Not gene	Not gene	Not gene	Not gene	Not gene	Not gene	Not gene
cfp22646	NimbelGen ISBP	Not assigned	TaaCsp1BL214G04	ctg455	Not assigned	Not gene	Not gene	Not gene	Not gene	Not gene	Not gene	Not gene	Not gene
cfp22647	NimbelGen ISBP	Not assigned	TaaCsp1BL104D05	ctg117	Not assigned	Not gene	Not gene	Not gene	Not gene	Not gene	Not gene	Not gene	Not gene
cfp22658	NimbelGen ISBP	Not assigned	TaaCsp1BL034N18,TaaCsp1BL221H02	ctg332	Not assigned	Not gene	Not gene	Not gene	Not gene	Not gene	Not gene	Not gene	Not gene
cfp22668	NimbelGen ISBP	Not assigned	TaaCsp1BL009M01	ctg491	Not assigned	Not gene	Not gene	Not gene	Not gene	Not gene	Not gene	Not gene	Not gene
cfp22676	NimbelGen ISBP	Not assigned	TaaCsp1BL234N20	ctg28	Not assigned	Not gene	Not gene	Not gene	Not gene	Not gene	Not gene	Not gene	Not gene
cfp22677	NimbelGen ISBP	Not assigned	TaaCsp1BL160L03,TaaCsp1BL003G04	ctg370	Not assigned	Not gene	Not gene	Not gene	Not gene	Not gene	Not gene	Not gene	Not gene
cfp22685	NimbelGen ISBP	Not assigned	TaaCsp1BL214D22	ctg508	Not assigned	Not gene	Not gene	Not gene	Not gene	Not gene	Not gene	Not gene	Not gene
cfp22687	NimbelGen ISBP	Not assigned	TaaCsp1BL127A21,TaaCsp1BL067O15	ctg129	Not assigned	Not gene	Not gene	Not gene	Not gene	Not gene	Not gene	Not gene	Not gene
cfp22689	NimbelGen ISBP	Not assigned	TaaCsp1BL178P04,TaaCsp1BL032K02	ctg539	Not assigned	Not gene	Not gene	Not gene	Not gene	Not gene	Not gene	Not gene	Not gene
cfp22690	NimbelGen ISBP	Not assigned	TaaCsp1BL136J20	ctg377	Not assigned	Not gene	Not gene	Not gene	Not gene	Not gene	Not gene	Not gene	Not gene
cfp22692	NimbelGen ISBP	Not assigned	TaaCsp1BL239F05	ctg571	Not assigned	Not gene	Not gene	Not gene	Not gene	Not gene	Not gene	Not gene	Not gene
cfp22693	NimbelGen ISBP	Not assigned	TaaCsp1BL239F05	ctg571	Not assigned	Not gene	Not gene	Not gene	Not gene	Not gene	Not gene	Not gene	Not gene
cfp22695	NimbelGen ISBP	Not assigned	TaaCsp1BL104N21	ctg243	Not assigned	Not gene	Not gene	Not gene	Not gene	Not gene	Not gene	Not gene	Not gene
cfp22703	NimbelGen ISBP	Not assigned	TaaCsp1BL209J01,TaaCsp1BL172C23	ctg336	Not assigned	Not gene	Not gene	Not gene	Not gene	Not gene	Not gene	Not gene	Not gene
cfp22710	NimbelGen ISBP	Not assigned	TaaCsp1BL002K14,TaaCsp1BL064I22,TaaCsp1BL123G13	ctg367	Not assigned	Not gene	Not gene	Not gene	Not gene	Not gene	Not gene	Not gene	Not gene
cfp22719	NimbelGen ISBP	Not assigned	TaaCsp1BL213K16,TaaCsp1BL054C12	ctg539	Not assigned	Not gene	Not gene	Not gene	Not gene	Not gene	Not gene	Not gene	Not gene
cfp22727	NimbelGen ISBP	Not assigned	TaaCsp1BL010A09	ctg10	Not assigned	Not gene	Not gene	Not gene	Not gene	Not gene	Not gene	Not gene	Not gene
cfp22732	NimbelGen ISBP	Not assigned	TaaCsp1BL175H19	ctg345	Not assigned	Not gene	Not gene	Not gene	Not gene	Not gene	Not gene	Not gene	Not gene
cfp22737	NimbelGen ISBP	Not assigned	TaaCsp1BL230G07	ctg55	Not assigned	Not gene	Not gene	Not gene	Not gene	Not gene	Not gene	Not gene	Not gene
cfp22738	NimbelGen ISBP	Not assigned	TaaCsp1BL144H23,TaaCsp1BL136M11	ctg579	Not assigned	Not gene	Not gene	Not gene	Not gene	Not gene	Not gene	Not gene	Not gene
cfp22757	NimbelGen ISBP	Not assigned	TaaCsp1BL060J11	ctg545	Not assigned	Not gene	Not gene	Not gene	Not gene	Not gene	Not gene	Not gene	Not gene
cfp22767	NimbelGen ISBP	Not assigned	TaaCsp1BL027E10	ctg439	Not assigned	Not gene	Not gene	Not gene	Not gene	Not gene	Not gene	Not gene	Not gene
cfp22768	NimbelGen ISBP	Not assigned	TaaCsp1BL175K23,TaaCsp1BL128D18	ctg151	Not assigned	Not gene	Not gene	Not gene	Not gene	Not gene	Not gene	Not gene	Not gene
cfp22769	NimbelGen ISBP	Not assigned	TaaCsp1BL006I11	ctg582	Not assigned	Not gene	Not gene	Not gene	Not gene	Not gene	Not gene	Not gene	Not gene
cfp22771	NimbelGen ISBP	Not assigned	TaaCsp1BL069E05,TaaCsp1BL116J22	ctg401	Not assigned	Not gene	Not gene	Not gene	Not gene	Not gene	Not gene	Not gene	Not gene
cfp22779	NimbelGen ISBP	Not assigned	TaaCsp1BL072P13,TaaCsp1BL194F16	ctg246	Not assigned	Not gene	Not gene	Not gene	Not gene	Not gene	Not gene	Not gene	Not gene
cfp22780	NimbelGen ISBP	Not assigned	TaaCsp1BL062K01,TaaCsp1BL221M23	ctg151	Not assigned	Not gene	Not gene	Not gene	Not gene	Not gene	Not gene	Not gene	Not gene
cfp22785	NimbelGen ISBP	Not assigned	TaaCsp1BL174L18	ctg455	Not assigned	Not gene	Not gene	Not gene	Not gene	Not gene	Not gene	Not gene	Not gene
cfp22786	NimbelGen ISBP	Not assigned	TaaCsp1BL175B11	ctg643	Not assigned	Not gene	Not gene	Not gene	Not gene	Not gene	Not gene	Not gene	Not gene
cfp22791	NimbelGen ISBP	Not assigned	TaaCsp1BL153M05,TaaCsp1BL179B06	ctg680	Not assigned	Not gene	Not gene	Not gene	Not gene	Not gene	Not gene	Not gene	Not gene
cfp22794	NimbelGen ISBP	Not assigned	TaaCsp1BL118H06,TaaCsp1BL022E05	ctg309	Not assigned	Not gene	Not gene	Not gene	Not gene	Not gene	Not gene	Not gene	Not gene
cfp22798	NimbelGen ISBP	Not assigned	TaaCsp1BL178F03	ctg254	Not assigned	Not gene	Not gene	Not gene	Not gene	Not gene	Not gene	Not gene	Not gene
cfp22806	NimbelGen ISBP	Not assigned	TaaCsp1BL140O03,TaaCsp1BL008G19	ctg67	Not assigned	Not gene	Not gene	Not gene	Not gene	Not gene	Not gene	Not gene	Not gene
cfp22813	NimbelGen ISBP	Not assigned	TaaCsp1BL030J12,TaaCsp1BL057C07	ctg483	Not assigned	Not gene	Not gene	Not gene	Not gene	Not gene	Not gene	Not gene	Not gene
cfp22818	NimbelGen ISBP	Not assigned	TaaCsp1BL038P13,TaaCsp1BL174D16	ctg564	Not assigned	Not gene	Not gene	Not gene	Not gene	Not gene	Not gene	Not gene	Not gene
cfp22820	NimbelGen ISBP	Not assigned	TaaCsp1BL174I07	ctg618	Not assigned	Not gene	Not gene	Not gene	Not gene	Not gene	Not gene	Not gene	Not gene
cfp22821	NimbelGen ISBP	Not assigned	TaaCsp1BL174I07	ctg618	Not assigned	Not gene	Not gene	Not gene	Not gene	Not gene	Not gene	Not gene	Not gene
cfp22822	NimbelGen ISBP	Not assigned	TaaCsp1BL066G08,TaaCsp1BL114B16	ctg568	Not assigned	Not gene	Not gene	Not gene	Not gene	Not gene	Not gene	Not gene	Not gene
cfp22825	NimbelGen ISBP	Not assigned	TaaCsp1BL180N11	ctg219	Not assigned	Not gene	Not gene	Not gene	Not gene	Not gene	Not gene	Not gene	Not gene
cfp22831	NimbelGen ISBP	Not assigned	TaaCsp1BL147A13,TaaCsp1BL083M24	ctg241	Not assigned	Not gene	Not gene	Not gene	Not gene	Not gene	Not gene	Not gene	Not gene
cfp22834	NimbelGen ISBP	Not assigned	TaaCsp1BL131J13,TaaCsp1BL151H23	ctg408	Not assigned	Not gene	Not gene	Not gene	Not gene	Not gene	Not gene	Not gene	Not gene
cfp22836	NimbelGen ISBP	Not assigned	TaaCsp1BL046P23	ctg405	Not assigned	Not gene	Not gene	Not gene	Not gene	Not gene	Not gene	Not gene	Not gene
cfp22846	NimbelGen ISBP	Not assigned	TaaCsp1BL175K18,TaaCsp1BL110I09	ctg480	Not assigned	Not gene	Not gene	Not gene	Not gene	Not gene	Not gene	Not gene	Not gene
cfp22851	NimbelGen ISBP	Not assigned	TaaCsp1BL064D21,TaaCsp1BL133O19	ctg276	Not assigned	Not gene	Not gene	Not gene	Not gene	Not gene	Not gene	Not gene	Not gene
cfp22857	NimbelGen ISBP	Not assigned	TaaCsp1BL106M01	ctg574	Not assigned	Not gene	Not gene	Not gene	Not gene	Not gene	Not gene	Not gene	Not gene
cfp22861	NimbelGen ISBP	Not assigned	TaaCsp1BL064F15,TaaCsp1BL135N12	ctg390	Not assigned	Not gene	Not gene	Not gene	Not gene	Not gene	Not gene	Not gene	Not gene
cfp22862	NimbelGen ISBP	Not assigned	TaaCsp1BL064F15,TaaCsp1BL135N12	ctg390	Not assigned	Not gene	Not gene	Not gene	Not gene	Not gene	Not gene	Not gene	Not gene
cfp22869	NimbelGen ISBP	Not assigned	TaaCsp1BL008A15,TaaCsp1BL079C03	ctg164	Not assigned	Not gene	Not gene	Not gene	Not gene	Not gene	Not gene	Not gene	Not gene
cfp22872	NimbelGen ISBP	Not assigned	TaaCsp1BL178C24,TaaCsp1BL001A03,TaaCsp1BL204A04	ctg283	Not assigned	Not gene	Not gene	Not gene	Not gene	Not gene	Not gene	Not gene	Not gene
cfp22879	NimbelGen ISBP	Not assigned	TaaCsp1BL147A13,TaaCsp1BL083M24	ctg241	Not assigned	Not gene	Not gene	Not gene	Not gene	Not gene	Not gene	Not gene	Not gene
cfp22883	NimbelGen ISBP	Not assigned	TaaCsp1BL126N20,TaaCsp1BL021M16	ctg506	Not assigned	Not gene	Not gene	Not gene	Not gene	Not gene	Not gene	Not gene	Not gene
cfp22885	NimbelGen ISBP	Not assigned	TaaCsp1BL185A20,TaaCsp1BL220M01	ctg253	Not assigned	Not gene	Not gene	Not gene	Not gene	Not gene	Not gene	Not gene	Not gene
cfp22888	NimbelGen ISBP	Not assigned	TaaCsp1BL173M10	ctg572	Not assigned	Not gene	Not gene	Not gene	Not gene	Not gene	Not gene	Not gene	Not gene
cfp22897	NimbelGen ISBP	Not assigned	TaaCsp1BL227L13,TaaCsp1BL106C09	ctg636	Not assigned	Not gene	Not gene	Not gene	Not gene	Not gene	Not gene	Not gene	Not gene
cfp22900	NimbelGen ISBP	Not assigned	TaaCsp1BL063C15	ctg141	Not assigned	Not gene	Not gene	Not gene	Not gene	Not gene	Not gene	Not gene	Not gene
cfp22909	NimbelGen ISBP	Not assigned	TaaCsp1BL212P06,TaaCsp1BL075M08	ctg652	Not assigned	Not gene	Not gene	Not gene	Not gene	Not gene	Not gene	Not gene	Not gene
cfp22920	NimbelGen ISBP	Not assigned	TaaCsp1BL036M14	ctg596	Not assigned	Not gene	Not gene	Not gene	Not gene	Not gene	Not gene	Not gene	Not gene
cfp22921	NimbelGen ISBP	Not assigned	TaaCsp1BL045B23,TaaCsp1BL040P24	ctg157	Not assigned	Not gene	Not gene	Not gene	Not gene	Not gene	Not gene	Not gene	Not gene
cfp22924	NimbelGen ISBP	Not assigned	TaaCsp1BL087K22,TaaCsp1BL054C06	ctg119	Not assigned	Not gene	Not gene	Not gene	Not gene	Not gene	Not gene	Not gene	Not gene
cfp22929	NimbelGen ISBP	Not assigned	TaaCsp1BL064L10,TaaCsp1BL153P12	ctg406	Not assigned	Not gene	Not gene	Not gene	Not gene	Not gene	Not gene	Not gene	Not gene
cfp22932	NimbelGen ISBP	Not assigned	TaaCsp1BL080J16	ctg269	Not assigned	Not gene	Not gene	Not gene	Not gene	Not gene	Not gene	Not gene	Not gene
cfp22933	NimbelGen ISBP	Not assigned	TaaCsp1BL080J16	ctg269	Not assigned	Not gene	Not gene	Not gene	Not gene	Not gene	Not gene	Not gene	Not gene
cfp22940	NimbelGen ISBP	Not assigned	TaaCsp1BL123G17,TaaCsp1BL068A23	ctg161	Not assigned	Not gene	Not gene	Not gene	Not gene	Not gene	Not gene	Not gene	Not gene
cfp22941	NimbelGen ISBP	Not assigned	TaaCsp1BL210L18,TaaCsp1BL092I02	ctg533	Not assigned	Not gene	Not gene	Not gene	Not gene	Not gene	Not gene	Not gene	Not gene
cfp22946	NimbelGen ISBP	Not assigned	TaaCsp1BL172J08,TaaCsp1BL168K14	ctg444	Not assigned	Not gene	Not gene	Not gene	Not gene	Not gene	Not gene	Not gene	Not gene
cfp22954	NimbelGen ISBP	Not assigned	TaaCsp1BL002B06,TaaCsp1BL132F01	ctg385	Not assigned	Not gene	Not gene	Not gene	Not gene	Not gene	Not gene	Not gene	Not gene
cfp22956	NimbelGen ISBP	Not assigned	TaaCsp1BL030B06,TaaCsp1BL097C14	ctg445	Not assigned	Not gene	Not gene	Not gene	Not gene	Not gene	Not gene	Not gene	Not gene
cfp22962	NimbelGen ISBP	Not assigned	TaaCsp1BL172F09	ctg543	Not assigned	Not gene	Not gene	Not gene	Not gene	Not gene	Not gene	Not gene	Not gene
cfp22964	NimbelGen ISBP	Not assigned	TaaCsp1BL117H06,TaaCsp1BL155J20	ctg128	Not assigned	Not gene	Not gene	Not gene	Not gene	Not gene	Not gene	Not gene	Not gene
cfp22976	NimbelGen ISBP	Not assigned	TaaCsp1BL057K03,TaaCsp1BL151H05	ctg475	Not assigned	Not gene	Not gene	Not gene	Not gene	Not gene	Not gene	Not gene	Not gene
cfp22978	NimbelGen ISBP	Not assigned	TaaCsp1BL185C01	ctg237	Not assigned	Not gene	Not gene	Not gene	Not gene	Not gene	Not gene	Not gene	Not gene
cfp22979	NimbelGen ISBP	Not assigned	TaaCsp1BL185C01	ctg237	Not assigned	Not gene	Not gene	Not gene	Not gene	Not gene	Not gene	Not gene	Not gene
cfp22989	NimbelGen ISBP	Not assigned	TaaCsp1BL105D14,TaaCsp1BL017L23	ctg124	Not assigned	Not gene	Not gene	Not gene	Not gene	Not gene	Not gene	Not gene	Not gene
cfp22996	NimbelGen ISBP	Not assigned	TaaCsp1BL213K18,TaaCsp1BL120F01	ctg595	Not assigned	Not gene	Not gene	Not gene	Not gene	Not gene	Not gene	Not gene	Not gene
cfp22999	NimbelGen ISBP	Not assigned	TaaCsp1BL045P04	ctg50	Not assigned	Not gene	Not gene	Not gene	Not gene	Not gene	Not gene	Not gene	Not gene
cfp23002	NimbelGen ISBP	Not assigned	TaaCsp1BL194F16,TaaCsp1BL146O09	ctg246	Not assigned	Not gene	Not gene	Not gene	Not gene	Not gene	Not gene	Not gene	Not gene
cfp23003	NimbelGen ISBP	Not assigned	TaaCsp1BL044F18	ctg659	Not assigned	Not gene	Not gene	Not gene	Not gene	Not gene	Not gene	Not gene	Not gene
cfp23005	NimbelGen ISBP	Not assigned	TaaCsp1BL007D23,TaaCsp1BL073B03	ctg498	Not assigned	Not gene	Not gene	Not gene	Not gene	Not gene	Not gene	Not gene	Not gene
cfp23012	NimbelGen ISBP	Not assigned	TaaCsp1BL133E06,TaaCsp1BL056K03	ctg264	Not assigned	Not gene	Not gene	Not gene	Not gene	Not gene	Not gene	Not gene	Not gene
cfp23013	NimbelGen ISBP	Not assigned	TaaCsp1BL133E06,TaaCsp1BL056K03	ctg264	Not assigned	Not gene	Not gene	Not gene	Not gene	Not gene	Not gene	Not gene	Not gene
cfp23014	NimbelGen ISBP	Not assigned	TaaCsp1BL136K04,TaaCsp1BL169H24	ctg283	Not assigned	Not gene	Not gene	Not gene	Not gene	Not gene	Not gene	Not gene	Not gene
cfp23021	NimbelGen ISBP	Not assigned	TaaCsp1BL118L20	ctg482	Not assigned	Not gene	Not gene	Not gene	Not gene	Not gene	Not gene	Not gene	Not gene
cfp23022	NimbelGen ISBP	Not assigned	TaaCsp1BL191M01	ctg387	Not assigned	Not gene	Not gene	Not gene	Not gene	Not gene	Not gene	Not gene	Not gene
cfp23033	NimbelGen ISBP	Not assigned	TaaCsp1BL063K18,TaaCsp1BL081J24	ctg345	Not assigned	Not gene	Not gene	Not gene	Not gene	Not gene	Not gene	Not gene	Not gene
cfp23044	NimbelGen ISBP	Not assigned	TaaCsp1BL213B12	ctg438	Not assigned	Not gene	Not gene	Not gene	Not gene	Not gene	Not gene	Not gene	Not gene
cfp23047	NimbelGen ISBP	Not assigned	TaaCsp1BL016L19,TaaCsp1BL142I13	ctg553	Not assigned	Not gene	Not gene	Not gene	Not gene	Not gene	Not gene	Not gene	Not gene
cfp23053	NimbelGen ISBP	Not assigned	TaaCsp1BL063O09,TaaCsp1BL185C01	ctg237	Not assigned	Not gene	Not gene	Not gene	Not gene	Not gene	Not gene	Not gene	Not gene
cfp23057	NimbelGen ISBP	Not assigned	TaaCsp1BL017B06,TaaCsp1BL186I16	ctg282	Not assigned	Not gene	Not gene	Not gene	Not gene	Not gene	Not gene	Not gene	Not gene
cfp23058	NimbelGen ISBP	Not assigned	TaaCsp1BL186I16	ctg282	Not assigned	Not gene	Not gene	Not gene	Not gene	Not gene	Not gene	Not gene	Not gene
cfp23074	NimbelGen ISBP	Not assigned	TaaCsp1BL037P13	ctg621	Not assigned	Not gene	Not gene	Not gene	Not gene	Not gene	Not gene	Not gene	Not gene
cfp23080	NimbelGen ISBP	Not assigned	TaaCsp1BL077N01,TaaCsp1BL008H11	ctg404	Not assigned	Not gene	Not gene	Not gene	Not gene	Not gene	Not gene	Not gene	Not gene
cfp23081	NimbelGen ISBP	Not assigned	TaaCsp1BL077N01,TaaCsp1BL008H11	ctg404	Not assigned	Not gene	Not gene	Not gene	Not gene	Not gene	Not gene	Not gene	Not gene
cfp23091	NimbelGen ISBP	Not assigned	TaaCsp1BL178C04	ctg498	Not assigned	Not gene	Not gene	Not gene	Not gene	Not gene	Not gene	Not gene	Not gene
cfp23094	NimbelGen ISBP	Not assigned	TaaCsp1BL175A19,TaaCsp1BL238H17	ctg472	Not assigned	Not gene	Not gene	Not gene	Not gene	Not gene	Not gene	Not gene	Not gene
cfp23095	NimbelGen ISBP	Not assigned	TaaCsp1BL036N10,TaaCsp1BL112J05	ctg325	Not assigned	Not gene	Not gene	Not gene	Not gene	Not gene	Not gene	Not gene	Not gene
cfp23110	NimbelGen ISBP	Not assigned	TaaCsp1BL035N05	ctg616	Not assigned	Not gene	Not gene	Not gene	Not gene	Not gene	Not gene	Not gene	Not gene
cfp23119	NimbelGen ISBP	Not assigned	TaaCsp1BL040A10	ctg380	Not assigned	Not gene	Not gene	Not gene	Not gene	Not gene	Not gene	Not gene	Not gene
cfp23120	NimbelGen ISBP	c-1bl11-0.00-0.23	TaaCsp1BL172F17	ctg422	Not assigned	Not gene	Not gene	Not gene	Not gene	Not gene	Not gene	Not gene	Not gene
cfp23121	NimbelGen ISBP	Not assigned	TaaCsp1BL127M24,TaaCsp1BL114M04	ctg492	Not assigned	Not gene	Not gene	Not gene	Not gene	Not gene	Not gene	Not gene	Not gene
cfp23141	NimbelGen ISBP	Not assigned	TaaCsp1BL124K07	ctg277	Not assigned	Not gene	Not gene	Not gene	Not gene	Not gene	Not gene	Not gene	Not gene
cfp23143	NimbelGen ISBP	Not assigned	TaaCsp1BL071L15	ctg492	Not assigned	Not gene	Not gene	Not gene	Not gene	Not gene	Not gene	Not gene	Not gene
cfp23147	NimbelGen ISBP	Not assigned	TaaCsp1BL066K07	ctg266	Not assigned	Not gene	Not gene	Not gene	Not gene	Not gene	Not gene	Not gene	Not gene
cfp23148	NimbelGen ISBP	Not assigned	TaaCsp1BL084F22,TaaCsp1BL225A07,TaaCsp1BL105D12	ctg192	Not assigned	Not gene	Not gene	Not gene	Not gene	Not gene	Not gene	Not gene	Not gene
cfp23149	NimbelGen ISBP	Not assigned	TaaCsp1BL001F02,TaaCsp1BL047A05	ctg259	Not assigned	Not gene	Not gene	Not gene	Not gene	Not gene	Not gene	Not gene	Not gene
cfp23155	NimbelGen ISBP	Not assigned	TaaCsp1BL147J24,TaaCsp1BL165F05	ctg67	Not assigned	Not gene	Not gene	Not gene	Not gene	Not gene	Not gene	Not gene	Not gene
cfp23162	NimbelGen ISBP	Not assigned	TaaCsp1BL006N13	ctg484	Not assigned	Not gene	Not gene	Not gene	Not gene	Not gene	Not gene	Not gene	Not gene
cfp23164	NimbelGen ISBP	Not assigned	TaaCsp1BL069K14	ctg306	Not assigned	Not gene	Not gene	Not gene	Not gene	Not gene	Not gene	Not gene	Not gene
cfp23165	NimbelGen ISBP	Not assigned	TaaCsp1BL069K14	ctg306	Not assigned	Not gene	Not gene	Not gene	Not gene	Not gene	Not gene	Not gene	Not gene
cfp23170	NimbelGen ISBP	Not assigned	TaaCsp1BL204P14	ctg493	Not assigned	Not gene	Not gene	Not gene	Not gene	Not gene	Not gene	Not gene	Not gene
cfp23179	NimbelGen ISBP	Not assigned	TaaCsp1BL106C09	ctg636	Not assigned	Not gene	Not gene	Not gene	Not gene	Not gene	Not gene	Not gene	Not gene
cfp23182	NimbelGen ISBP	Not assigned	TaaCsp1BL218B19	ctg160	Not assigned	Not gene	Not gene	Not gene	Not gene	Not gene	Not gene	Not gene	Not gene
cfp23184	NimbelGen ISBP	Not assigned	TaaCsp1BL023E16,TaaCsp1BL055P14	ctg563	Not assigned	Not gene	Not gene	Not gene	Not gene	Not gene	Not gene	Not gene	Not gene
cfp23186	NimbelGen ISBP	Not assigned	TaaCsp1BL017M15	ctg133	Not assigned	Not gene	Not gene	Not gene	Not gene	Not gene	Not gene	Not gene	Not gene
cfp23187	NimbelGen ISBP	Not assigned	TaaCsp1BL017M15	ctg133	Not assigned	Not gene	Not gene	Not gene	Not gene	Not gene	Not gene	Not gene	Not gene
cfp23188	NimbelGen ISBP	Not assigned	TaaCsp1BL090K13,TaaCsp1BL214G11	ctg318	Not assigned	Not gene	Not gene	Not gene	Not gene	Not gene	Not gene	Not gene	Not gene
cfp23190	NimbelGen ISBP	Not assigned	TaaCsp1BL009M01	ctg491	Not assigned	Not gene	Not gene	Not gene	Not gene	Not gene	Not gene	Not gene	Not gene
cfp23191	NimbelGen ISBP	Not assigned	TaaCsp1BL131J13,TaaCsp1BL151H23	ctg408	Not assigned	Not gene	Not gene	Not gene	Not gene	Not gene	Not gene	Not gene	Not gene
cfp23195	NimbelGen ISBP	Not assigned	TaaCsp1BL178B19	ctg254	Not assigned	Not gene	Not gene	Not gene	Not gene	Not gene	Not gene	Not gene	Not gene
cfp23200	NimbelGen ISBP	Not assigned	TaaCsp1BL228M13	ctg239	Not assigned	Not gene	Not gene	Not gene	Not gene	Not gene	Not gene	Not gene	Not gene
cfp23207	NimbelGen ISBP	1bl2-0.69-0.74	TaaCsp1BL072P13	ctg246	Not assigned	Not gene	Not gene	Not gene	Not gene	Not gene	Not gene	Not gene	Not gene
cfp23211	NimbelGen ISBP	Not assigned	TaaCsp1BL051N08,TaaCsp1BL209F01	ctg137	Not assigned	Not gene	Not gene	Not gene	Not gene	Not gene	Not gene	Not gene	Not gene
cfp23222	NimbelGen ISBP	Not assigned	TaaCsp1BL180K20,TaaCsp1BL025N04,TaaCsp1BL013L12	ctg350	Not assigned	Not gene	Not gene	Not gene	Not gene	Not gene	Not gene	Not gene	Not gene
cfp23224	NimbelGen ISBP	Not assigned	TaaCsp1BL012H23,TaaCsp1BL178K24	ctg504	Not assigned	Not gene	Not gene	Not gene	Not gene	Not gene	Not gene	Not gene	Not gene
cfp23233	NimbelGen ISBP	Not assigned	TaaCsp1BL138M07	ctg141	Not assigned	Not gene	Not gene	Not gene	Not gene	Not gene	Not gene	Not gene	Not gene
cfp23236	NimbelGen ISBP	Not assigned	TaaCsp1BL140K02,TaaCsp1BL238L07,TaaCsp1BL211N18	ctg678	Not assigned	Not gene	Not gene	Not gene	Not gene	Not gene	Not gene	Not gene	Not gene
cfp23243	NimbelGen ISBP	1bl1-0.47-0.61	TaaCsp1BL165A20	ctg158	Not assigned	Not gene	Not gene	Not gene	Not gene	Not gene	Not gene	Not gene	Not gene
cfp23244	NimbelGen ISBP	Not assigned	TaaCsp1BL165A20	ctg158	Not assigned	Not gene	Not gene	Not gene	Not gene	Not gene	Not gene	Not gene	Not gene
cfp23245	NimbelGen ISBP	Not assigned	TaaCsp1BL165A20	ctg158	Not assigned	Not gene	Not gene	Not gene	Not gene	Not gene	Not gene	Not gene	Not gene
cfp23251	NimbelGen ISBP	Not assigned	TaaCsp1BL039B17	ctg133	Not assigned	Not gene	Not gene	Not gene	Not gene	Not gene	Not gene	Not gene	Not gene
cfp23257	NimbelGen ISBP	Not assigned	TaaCsp1BL095J01	ctg294	Not assigned	Not gene	Not gene	Not gene	Not gene	Not gene	Not gene	Not gene	Not gene
cfp23262	NimbelGen ISBP	Not assigned	TaaCsp1BL107D10,TaaCsp1BL204G21	ctg379	Not assigned	Not gene	Not gene	Not gene	Not gene	Not gene	Not gene	Not gene	Not gene
cfp23264	NimbelGen ISBP	Not assigned	TaaCsp1BL118L20,TaaCsp1BL087L09	ctg482	Not assigned	Not gene	Not gene	Not gene	Not gene	Not gene	Not gene	Not gene	Not gene
cfp23266	NimbelGen ISBP	Not assigned	TaaCsp1BL045B23,TaaCsp1BL040P24	ctg157	Not assigned	Not gene	Not gene	Not gene	Not gene	Not gene	Not gene	Not gene	Not gene
cfp23267	NimbelGen ISBP	Not assigned	TaaCsp1BL195N08	ctg675	Not assigned	Not gene	Not gene	Not gene	Not gene	Not gene	Not gene	Not gene	Not gene
cfp23268	NimbelGen ISBP	Not assigned	TaaCsp1BL195N08	ctg675	Not assigned	Not gene	Not gene	Not gene	Not gene	Not gene	Not gene	Not gene	Not gene
cfp23283	NimbelGen ISBP	Not assigned	TaaCsp1BL095J01	ctg294	Not assigned	Not gene	Not gene	Not gene	Not gene	Not gene	Not gene	Not gene	Not gene
cfp23286	NimbelGen ISBP	Not assigned	TaaCsp1BL002B05,TaaCsp1BL149N08	ctg352	Not assigned	Not gene	Not gene	Not gene	Not gene	Not gene	Not gene	Not gene	Not gene
cfp23287	NimbelGen ISBP	Not assigned	TaaCsp1BL081K20,TaaCsp1BL123C23	ctg152	Not assigned	Not gene	Not gene	Not gene	Not gene	Not gene	Not gene	Not gene	Not gene
cfp23290	NimbelGen ISBP	Not assigned	TaaCsp1BL140G17,TaaCsp1BL097N22	ctg612	Not assigned	Not gene	Not gene	Not gene	Not gene	Not gene	Not gene	Not gene	Not gene
cfp23296	NimbelGen ISBP	Not assigned	TaaCsp1BL060L19	ctg614	Not assigned	Not gene	Not gene	Not gene	Not gene	Not gene	Not gene	Not gene	Not gene
cfp23298	NimbelGen ISBP	Not assigned	TaaCsp1BL149E10	ctg340	Not assigned	Not gene	Not gene	Not gene	Not gene	Not gene	Not gene	Not gene	Not gene
cfp23301	NimbelGen ISBP	Not assigned	TaaCsp1BL008F13,TaaCsp1BL067E10	ctg529	Not assigned	Not gene	Not gene	Not gene	Not gene	Not gene	Not gene	Not gene	Not gene
cfp23302	NimbelGen ISBP	c-1bl11-0.00-0.23	TaaCsp1BL211B12	ctg403	Not assigned	Not gene	Not gene	Not gene	Not gene	Not gene	Not gene	Not gene	Not gene
cfp23303	NimbelGen ISBP	Not assigned	TaaCsp1BL211B12	ctg403	Not assigned	Not gene	Not gene	Not gene	Not gene	Not gene	Not gene	Not gene	Not gene
cfp23304	NimbelGen ISBP	Not assigned	TaaCsp1BL205N01	ctg151	Not assigned	Not gene	Not gene	Not gene	Not gene	Not gene	Not gene	Not gene	Not gene
cfp23308	NimbelGen ISBP	Not assigned	TaaCsp1BL219M19,TaaCsp1BL174J09	ctg541	Not assigned	Not gene	Not gene	Not gene	Not gene	Not gene	Not gene	Not gene	Not gene
cfp23311	NimbelGen ISBP	1bl2-0.69-0.74	TaaCsp1BL022K17,TaaCsp1BL209D02,TaaCsp1BL121E23	ctg552	Not assigned	Not gene	Not gene	Not gene	Not gene	Not gene	Not gene	Not gene	Not gene
cfp23318	NimbelGen ISBP	Not assigned	TaaCsp1BL046P23	ctg405	Not assigned	Not gene	Not gene	Not gene	Not gene	Not gene	Not gene	Not gene	Not gene
cfp23321	NimbelGen ISBP	Not assigned	TaaCsp1BL007G09	ctg401	Not assigned	Not gene	Not gene	Not gene	Not gene	Not gene	Not gene	Not gene	Not gene
cfp23323	NimbelGen ISBP	Not assigned	TaaCsp1BL207H07	ctg487	Not assigned	Not gene	Not gene	Not gene	Not gene	Not gene	Not gene	Not gene	Not gene
cfp23324	NimbelGen ISBP	Not assigned	TaaCsp1BL207H07	ctg487	Not assigned	Not gene	Not gene	Not gene	Not gene	Not gene	Not gene	Not gene	Not gene
cfp23325	NimbelGen ISBP	Not assigned	TaaCsp1BL207H07	ctg487	Not assigned	Not gene	Not gene	Not gene	Not gene	Not gene	Not gene	Not gene	Not gene
cfp23327	NimbelGen ISBP	Not assigned	TaaCsp1BL187D23	ctg294	Not assigned	Not gene	Not gene	Not gene	Not gene	Not gene	Not gene	Not gene	Not gene
cfp23337	NimbelGen ISBP	Not assigned	TaaCsp1BL023G13	ctg659	Not assigned	Not gene	Not gene	Not gene	Not gene	Not gene	Not gene	Not gene	Not gene
cfp23338	NimbelGen ISBP	Not assigned	TaaCsp1BL211B12	ctg403	Not assigned	Not gene	Not gene	Not gene	Not gene	Not gene	Not gene	Not gene	Not gene
cfp23344	NimbelGen ISBP	Not assigned	TaaCsp1BL087K22,TaaCsp1BL054C06	ctg119	Not assigned	Not gene	Not gene	Not gene	Not gene	Not gene	Not gene	Not gene	Not gene
cfp23352	NimbelGen ISBP	Not assigned	TaaCsp1BL051N08,TaaCsp1BL209F01	ctg137	Not assigned	Not gene	Not gene	Not gene	Not gene	Not gene	Not gene	Not gene	Not gene
cfp23354	NimbelGen ISBP	Not assigned	TaaCsp1BL128C06,TaaCsp1BL096N06	ctg180	Not assigned	Not gene	Not gene	Not gene	Not gene	Not gene	Not gene	Not gene	Not gene
cfp23357	NimbelGen ISBP	Not assigned	TaaCsp1BL178F03	ctg254	Not assigned	Not gene	Not gene	Not gene	Not gene	Not gene	Not gene	Not gene	Not gene
cfp23360	NimbelGen ISBP	Not assigned	TaaCsp1BL120P14,TaaCsp1BL034M20	ctg506	Not assigned	Not gene	Not gene	Not gene	Not gene	Not gene	Not gene	Not gene	Not gene
cfp23361	NimbelGen ISBP	Not assigned	TaaCsp1BL082M10	ctg402	Not assigned	Not gene	Not gene	Not gene	Not gene	Not gene	Not gene	Not gene	Not gene
cfp23381	NimbelGen ISBP	Not assigned	TaaCsp1BL123K11	ctg622	Not assigned	Not gene	Not gene	Not gene	Not gene	Not gene	Not gene	Not gene	Not gene
cfp23382	NimbelGen ISBP	Not assigned	TaaCsp1BL175C01	ctg71	Not assigned	Not gene	Not gene	Not gene	Not gene	Not gene	Not gene	Not gene	Not gene
cfp23385	NimbelGen ISBP	Not assigned	TaaCsp1BL182C17	ctg155	Not assigned	Not gene	Not gene	Not gene	Not gene	Not gene	Not gene	Not gene	Not gene
cfp23386	NimbelGen ISBP	Not assigned	TaaCsp1BL062M01	ctg68	Not assigned	Not gene	Not gene	Not gene	Not gene	Not gene	Not gene	Not gene	Not gene
cfp23387	NimbelGen ISBP	1bl3-0.85-0.89	TaaCsp1BL083B16	ctg443	Not assigned	Not gene	Not gene	Not gene	Not gene	Not gene	Not gene	Not gene	Not gene
cfp23388	NimbelGen ISBP	Not assigned	TaaCsp1BL083B16	ctg443	Not assigned	Not gene	Not gene	Not gene	Not gene	Not gene	Not gene	Not gene	Not gene
cfp23389	NimbelGen ISBP	Not assigned	TaaCsp1BL083B16	ctg443	Not assigned	Not gene	Not gene	Not gene	Not gene	Not gene	Not gene	Not gene	Not gene
cfp23394	NimbelGen ISBP	Not assigned	TaaCsp1BL053H18	ctg283	Not assigned	Not gene	Not gene	Not gene	Not gene	Not gene	Not gene	Not gene	Not gene
cfp23395	NimbelGen ISBP	Not assigned	TaaCsp1BL053H18	ctg283	Not assigned	Not gene	Not gene	Not gene	Not gene	Not gene	Not gene	Not gene	Not gene
cfp23399	NimbelGen ISBP	Not assigned	TaaCsp1BL136B17,TaaCsp1BL113J14	ctg335	Not assigned	Not gene	Not gene	Not gene	Not gene	Not gene	Not gene	Not gene	Not gene
cfp23410	NimbelGen ISBP	Not assigned	TaaCsp1BL134M01,TaaCsp1BL037I03	ctg151	Not assigned	Not gene	Not gene	Not gene	Not gene	Not gene	Not gene	Not gene	Not gene
cfp23413	NimbelGen ISBP	Not assigned	TaaCsp1BL211L05	ctg173	Not assigned	Not gene	Not gene	Not gene	Not gene	Not gene	Not gene	Not gene	Not gene
cfp23416	NimbelGen ISBP	Not assigned	TaaCsp1BL211L05	ctg173	Not assigned	Not gene	Not gene	Not gene	Not gene	Not gene	Not gene	Not gene	Not gene
cfp23417	NimbelGen ISBP	Not assigned	TaaCsp1BL211L05	ctg173	Not assigned	Not gene	Not gene	Not gene	Not gene	Not gene	Not gene	Not gene	Not gene
cfp23421	NimbelGen ISBP	Not assigned	TaaCsp1BL081K20,TaaCsp1BL123C23	ctg152	Not assigned	Not gene	Not gene	Not gene	Not gene	Not gene	Not gene	Not gene	Not gene
cfp23426	NimbelGen ISBP	Not assigned	TaaCsp1BL235N04	ctg368	Not assigned	Not gene	Not gene	Not gene	Not gene	Not gene	Not gene	Not gene	Not gene
cfp23435	NimbelGen ISBP	Not assigned	TaaCsp1BL160E16,TaaCsp1BL098H12	ctg406	Not assigned	Not gene	Not gene	Not gene	Not gene	Not gene	Not gene	Not gene	Not gene
cfp23439	NimbelGen ISBP	Not assigned	TaaCsp1BL004F22,TaaCsp1BL084H21	ctg470	Not assigned	Not gene	Not gene	Not gene	Not gene	Not gene	Not gene	Not gene	Not gene
cfp23440	NimbelGen ISBP	1bl2-0.69-0.74	TaaCsp1BL083E11	ctg66	Not assigned	Not gene	Not gene	Not gene	Not gene	Not gene	Not gene	Not gene	Not gene
cfp23443	NimbelGen ISBP	1bl3-0.85-0.89	TaaCsp1BL108L02	ctg362	Not assigned	Not gene	Not gene	Not gene	Not gene	Not gene	Not gene	Not gene	Not gene
cfp23444	NimbelGen ISBP	Not assigned	TaaCsp1BL108L02	ctg362	Not assigned	Not gene	Not gene	Not gene	Not gene	Not gene	Not gene	Not gene	Not gene
cfp23445	NimbelGen ISBP	Not assigned	TaaCsp1BL108L02	ctg362	Not assigned	Not gene	Not gene	Not gene	Not gene	Not gene	Not gene	Not gene	Not gene
cfp23451	NimbelGen ISBP	Not assigned	TaaCsp1BL130A15,TaaCsp1BL214H03	ctg347	Not assigned	Not gene	Not gene	Not gene	Not gene	Not gene	Not gene	Not gene	Not gene
cfp23454	NimbelGen ISBP	Not assigned	TaaCsp1BL215C09,TaaCsp1BL172F23	ctg528	Not assigned	Not gene	Not gene	Not gene	Not gene	Not gene	Not gene	Not gene	Not gene
cfp23456	NimbelGen ISBP	Not assigned	TaaCsp1BL012D12,TaaCsp1BL133O10	ctg572	Not assigned	Not gene	Not gene	Not gene	Not gene	Not gene	Not gene	Not gene	Not gene
cfp23463	NimbelGen ISBP	Not assigned	TaaCsp1BL140G17,TaaCsp1BL097N22	ctg612	Not assigned	Not gene	Not gene	Not gene	Not gene	Not gene	Not gene	Not gene	Not gene
cfp23475	NimbelGen ISBP	Not assigned	TaaCsp1BL211J13	ctg173	Not assigned	Not gene	Not gene	Not gene	Not gene	Not gene	Not gene	Not gene	Not gene
cfp23481	NimbelGen ISBP	Not assigned	TaaCsp1BL022C11,TaaCsp1BL001P03	ctg50	Not assigned	Not gene	Not gene	Not gene	Not gene	Not gene	Not gene	Not gene	Not gene
cfp23489	NimbelGen ISBP	Not assigned	TaaCsp1BL172H19,TaaCsp1BL034D20	ctg509	Not assigned	Not gene	Not gene	Not gene	Not gene	Not gene	Not gene	Not gene	Not gene
cfp23492	NimbelGen ISBP	Not assigned	TaaCsp1BL239F24	ctg539	Not assigned	Not gene	Not gene	Not gene	Not gene	Not gene	Not gene	Not gene	Not gene
cfp23493	NimbelGen ISBP	Not assigned	TaaCsp1BL088G07,TaaCsp1BL127C10	ctg541	Not assigned	Not gene	Not gene	Not gene	Not gene	Not gene	Not gene	Not gene	Not gene
cfp23499	NimbelGen ISBP	Not assigned	TaaCsp1BL194L23,TaaCsp1BL211P16	ctg614	Not assigned	Not gene	Not gene	Not gene	Not gene	Not gene	Not gene	Not gene	Not gene
cfp23504	NimbelGen ISBP	Not assigned	TaaCsp1BL212M05,TaaCsp1BL002K06	ctg206	Not assigned	Not gene	Not gene	Not gene	Not gene	Not gene	Not gene	Not gene	Not gene
cfp23511	NimbelGen ISBP	Not assigned	TaaCsp1BL040M13,TaaCsp1BL062B13	ctg118	Not assigned	Not gene	Not gene	Not gene	Not gene	Not gene	Not gene	Not gene	Not gene
cfp23517	NimbelGen ISBP	Not assigned	TaaCsp1BL062C15,TaaCsp1BL214N18	ctg219	Not assigned	Not gene	Not gene	Not gene	Not gene	Not gene	Not gene	Not gene	Not gene
cfp23521	NimbelGen ISBP	Not assigned	TaaCsp1BL125K09	ctg215	Not assigned	Not gene	Not gene	Not gene	Not gene	Not gene	Not gene	Not gene	Not gene
cfp23525	NimbelGen ISBP	Not assigned	TaaCsp1BL175K18	ctg480	Not assigned	Not gene	Not gene	Not gene	Not gene	Not gene	Not gene	Not gene	Not gene
cfp23526	NimbelGen ISBP	Not assigned	TaaCsp1BL210N03,TaaCsp1BL091D20,TaaCsp1BL233E08	ctg272	Not assigned	Not gene	Not gene	Not gene	Not gene	Not gene	Not gene	Not gene	Not gene
cfp23531	NimbelGen ISBP	1bl14-0.61-0.69	TaaCsp1BL147H23	ctg387	Not assigned	Not gene	Not gene	Not gene	Not gene	Not gene	Not gene	Not gene	Not gene
cfp23532	NimbelGen ISBP	Not assigned	TaaCsp1BL147H23	ctg387	Not assigned	Not gene	Not gene	Not gene	Not gene	Not gene	Not gene	Not gene	Not gene
cfp23540	NimbelGen ISBP	Not assigned	TaaCsp1BL047P15	ctg158	Not assigned	Not gene	Not gene	Not gene	Not gene	Not gene	Not gene	Not gene	Not gene
cfp23542	NimbelGen ISBP	Not assigned	TaaCsp1BL087H17	ctg659	Not assigned	Not gene	Not gene	Not gene	Not gene	Not gene	Not gene	Not gene	Not gene
cfp23544	NimbelGen ISBP	Not assigned	TaaCsp1BL002K14,TaaCsp1BL064I22,TaaCsp1BL123G13	ctg367	Not assigned	Not gene	Not gene	Not gene	Not gene	Not gene	Not gene	Not gene	Not gene
cfp23564	NimbelGen ISBP	Not assigned	TaaCsp1BL174B03,TaaCsp1BL053K16	ctg158	Not assigned	Not gene	Not gene	Not gene	Not gene	Not gene	Not gene	Not gene	Not gene
cfp23566	NimbelGen ISBP	Not assigned	TaaCsp1BL020I21,TaaCsp1BL145H18,TaaCsp1BL064O23	ctg88	Not assigned	Not gene	Not gene	Not gene	Not gene	Not gene	Not gene	Not gene	Not gene
cfp23568	NimbelGen ISBP	Not assigned	TaaCsp1BL138I21	ctg616	Not assigned	Not gene	Not gene	Not gene	Not gene	Not gene	Not gene	Not gene	Not gene
cfp23569	NimbelGen ISBP	Not assigned	TaaCsp1BL138I21	ctg616	Not assigned	Not gene	Not gene	Not gene	Not gene	Not gene	Not gene	Not gene	Not gene
cfp23570	NimbelGen ISBP	Not assigned	TaaCsp1BL104D05	ctg117	Not assigned	Not gene	Not gene	Not gene	Not gene	Not gene	Not gene	Not gene	Not gene
cfp23572	NimbelGen ISBP	Not assigned	TaaCsp1BL196B11	ctg382	Not assigned	Not gene	Not gene	Not gene	Not gene	Not gene	Not gene	Not gene	Not gene
cfp23574	NimbelGen ISBP	Not assigned	TaaCsp1BL162N16,TaaCsp1BL056D07	ctg531	Not assigned	Not gene	Not gene	Not gene	Not gene	Not gene	Not gene	Not gene	Not gene
cfp23581	NimbelGen ISBP	Not assigned	TaaCsp1BL084F22,TaaCsp1BL225A07,TaaCsp1BL105D12	ctg192	Not assigned	Not gene	Not gene	Not gene	Not gene	Not gene	Not gene	Not gene	Not gene
cfp23590	NimbelGen ISBP	Not assigned	TaaCsp1BL128C06,TaaCsp1BL096N06	ctg180	Not assigned	Not gene	Not gene	Not gene	Not gene	Not gene	Not gene	Not gene	Not gene
cfp23592	NimbelGen ISBP	Not assigned	TaaCsp1BL023F24,TaaCsp1BL129M08	ctg418	Not assigned	Not gene	Not gene	Not gene	Not gene	Not gene	Not gene	Not gene	Not gene
cfp23610	NimbelGen ISBP	Not assigned	TaaCsp1BL045A21	ctg445	Not assigned	Not gene	Not gene	Not gene	Not gene	Not gene	Not gene	Not gene	Not gene
cfp23613	NimbelGen ISBP	Not assigned	TaaCsp1BL057O03,TaaCsp1BL062M01	ctg68	Not assigned	Not gene	Not gene	Not gene	Not gene	Not gene	Not gene	Not gene	Not gene
[truncated: 3,492 more rows]
