# Supplementary material for: A high density physical map of chromosome 1BL supports evolutionary studies, map-based cloning and sequencing in wheat
Source: Genome Biol. 2013 Jun 25;14(6):R64. doi: 10.1186/gb-2013-14-6-r64 (PMC4054855; doi:10.1186/gb-2013-14-6-r64)
Supplement: Additional file 2 — Features of the 616 contigs of the final LTC physical map of the wheat chromosome 1BL. Table listing the contig name, the number of clones, the contig size, the total number of markers, the number of genes, the name of the deletion bin to which the contig is assigned, the position on the 1BL neighbor genetic map and the number of the ordered contigs. [file gb-2013-14-6-r64-S2.XLSX]

## Sheet: Feuil1
Additional file 2. Features of the 616 contigs of the final LTC physical map of the wheat chromosome 1BL.
contig name	number of clones	contig size (Kb)	total number of markers	number of unigenes	deletion bin assignation	position in the 1BL neighbor genetic map (cM)	number of the ordered contigs
ctg634	64	780	6	2	junction between centromere and c-1bl11-0.00-0.23	5.4	1
ctg657	15	266.4	11	1	c-1bl11-0.00-0.23	Not assigned	2
ctg419	69	855.6	5	2	c-1bl11-0.00-0.23	Not assigned	3
ctg462	231	2523.6	9	3	c-1bl11-0.00-0.23	Not assigned	4
ctg582	60	939.6	6	4	c-1bl11-0.00-0.23	Not assigned	5
ctg648	175	2200.8	9	2	c-1bl11-0.00-0.23	Not assigned	6
ctg385	113	1364.4	14	2	c-1bl11-0.00-0.23	Not assigned	7
ctg646	137	1750.8	7	2	c-1bl11-0.00-0.23	Not assigned	8
ctg445	136	1636.8	17	3	c-1bl11-0.00-0.23	Not assigned	9
ctg253	221	2557.2	13	4	c-1bl11-0.00-0.23	Not assigned	10
ctg441	233	2755.2	19	7	c-1bl11-0.00-0.23	7.04	11
ctg162	49	712.8	3	2	c-1bl11-0.00-0.23	Not assigned	12
ctg543	244	2611.2	27	6	c-1bl11-0.00-0.23	Not assigned	13
ctg616	274	3162	32	9	c-1bl11-0.00-0.23	7.04	14
ctg133	414	4537.2	32	6	c-1bl11-0.00-0.23	Not assigned	15
ctg72	96	931.2	15	3	c-1bl11-0.00-0.23	Not assigned	16
ctg212	103	1046.4	15	2	c-1bl11-0.00-0.23	6.26	17
ctg446	86	1219.2	17	2	c-1bl11-0.00-0.23	Not assigned	18
ctg283	245	2772	43	9	c-1bl11-0.00-0.23	6.16	19
ctg186	79	826.8	5	1	c-1bl11-0.00-0.23	Not assigned	20
ctg529	143	1929.6	30	5	c-1bl11-0.00-0.23	Not assigned	21
ctg574	149	1531.2	38	12	c-1bl11-0.00-0.23	6.33	22
ctg268	75	714	6	2	c-1bl11-0.00-0.23	Not assigned	23
ctg410	124	1381.2	10	4	c-1bl11-0.00-0.23	Not assigned	24
ctg438	128	1274.4	22	7	c-1bl11-0.00-0.23	Not assigned	25
ctg374	122	1350	26	6	c-1bl11-0.00-0.23	Not assigned	26
ctg303	166	1920	24	8	c-1bl11-0.00-0.23	Not assigned	27
ctg484	152	1773.6	14	3	c-1bl11-0.00-0.23	Not assigned	28
ctg422	71	937.2	2	1	c-1bl11-0.00-0.23	Not assigned	29
ctg621	598	6480	30	10	c-1bl11-0.00-0.23	Not assigned	30
ctg50	128	1243.2	20	4	1bl11-0.23-0.32	Not assigned	31
ctg639	62	775.2	10	1	1bl11-0.23-0.32	Not assigned	32
ctg666	248	2868	38	7	1bl11-0.23-0.32	8.77	33
ctg539	350	3279.6	41	3	1bl11-0.23-0.32	Not assigned	34
ctg482	119	1405.2	21	2	1bl11-0.23-0.32	Not assigned	35
ctg405	105	1147.2	19	5	1bl11-0.23-0.32	7.08	36
ctg659	218	2353.2	17	2	1bl11-0.23-0.32	7.28	37
ctg664	60	801.6	8	2	1bl11-0.23-0.32	Not assigned	38
ctg237	173	1657.2	37	10	1bl11-0.23-0.32	Not assigned	39
ctg326	188	1780.8	15	7	1bl11-0.23-0.32	Not assigned	40
ctg119	239	2823.6	21	5	1bl11-0.23-0.32	Not assigned	41
ctg424	25	481.2	3	1	1bl6-0.32-0.47	Not assigned	42
ctg184	41	469.2	4	2	1bl6-0.32-0.47	Not assigned	43
ctg522	112	1053.6	8	3	1bl6-0.32-0.47	7.75	44
ctg191	208	2475.6	29	3	1bl6-0.32-0.47	Not assigned	45
ctg221	20	337.2	10	2	1bl6-0.32-0.47	Not assigned	46
ctg631	143	1459.2	19	4	1bl6-0.32-0.47	7.99	47
ctg67	81	834	9	1	1bl6-0.32-0.47	Not assigned	48
ctg550	110	1036.8	9	3	1bl6-0.32-0.47	Not assigned	49
ctg128	94	1045.2	14	4	1bl6-0.32-0.47	Not assigned	50
ctg399	213	2214	18	7	1bl6-0.32-0.47	Not assigned	51
ctg292	174	1657.2	11	3	1bl6-0.32-0.47	Not assigned	52
ctg206	141	1531.2	8	5	1bl6-0.32-0.47	Not assigned	53
ctg457	29	415.2	6	4	1bl6-0.32-0.47	Not assigned	54
ctg382	186	2121.6	6	3	1bl6-0.32-0.47	Not assigned	55
ctg380	59	716.4	5	2	1bl6-0.32-0.47	Not assigned	56
ctg597	70	1000.8	5	2	1bl6-0.32-0.47	7.13	57
ctg564	114	1225.2	13	6	1bl6-0.32-0.47	6.88	58
ctg32	132	1376.4	8	2	1bl6-0.32-0.47	6.99	59
ctg18	162	1924.8	13	4	1bl6-0.32-0.47	7.17	60
ctg517	133	1796.4	10	5	1bl1-0.47-0.61	Not assigned	61
ctg579	199	2181.6	45	10	1bl1-0.47-0.61	Not assigned	62
ctg297	225	2556	15	5	1bl1-0.47-0.61	Not assigned	63
ctg158	205	2283.6	49	9	1bl1-0.47-0.61	Not assigned	64
ctg439	50	606	22	2	1bl1-0.47-0.61	Not assigned	65
ctg678	169	1782	19	1	1bl1-0.47-0.61	Not assigned	66
ctg151	266	2912.4	34	11	1bl1-0.47-0.61	7.02	67
ctg361	68	883.2	11	1	1bl1-0.47-0.61	Not assigned	68
ctg259	174	1884	27	8	1bl1-0.47-0.61	Not assigned	69
ctg499	118	1564.8	13	3	1bl1-0.47-0.61	10.65	70
ctg266	232	2386.8	20	6	1bl1-0.47-0.61	Not assigned	71
ctg526	178	1766.4	9	2	1bl1-0.47-0.61	Not assigned	72
ctg53	106	1128	10	5	1bl1-0.47-0.61	Not assigned	73
ctg651	52	596.4	15	1	1bl1-0.47-0.61	11.1	74
ctg321	151	1486.8	26	2	1bl1-0.47-0.61	Not assigned	75
ctg444	164	1942.8	48	8	1bl1-0.47-0.61	11.24	76
ctg378	60	679.2	4	2	1bl1-0.47-0.61	Not assigned	77
ctg588	72	871.2	6	1	1bl1-0.47-0.61	11.2	78
ctg108	73	838.8	13	5	1bl1-0.47-0.61	Not assigned	79
ctg411	129	1368	19	4	1bl1-0.47-0.61	Not assigned	80
ctg590	8	190.8	16	2	1bl1-0.47-0.61	Not assigned	81
ctg264	132	1519.2	16	3	1bl1-0.47-0.61	11.3	82
ctg514	91	890.4	6	3	1bl1-0.47-0.61	11.93	83
ctg474	182	2175.6	22	7	1bl1-0.47-0.61	Not assigned	84
ctg402	76	813.6	9	2	1bl1-0.47-0.61	Not assigned	85
ctg370	172	1749.6	5	1	1bl1-0.47-0.61	Not assigned	86
ctg295	103	1276.8	3	1	1bl1-0.47-0.61	11.66	87
ctg493	741	5337.6	76	18	1bl1-0.47-0.61	Not assigned	88
ctg242	126	1606.8	11	6	1bl1-0.47-0.61	Not assigned	89
ctg401	115	1396.8	31	7	1bl1-0.47-0.61	24.59	90
ctg381	92	842.4	10	3	1bl1-0.47-0.61	12.39	91
ctg68	196	2289.6	45	7	1bl1-0.47-0.61	Not assigned	92
ctg49	35	454.8	4	1	1bl1-0.47-0.61	Not assigned	93
ctg304	106	1455.6	35	5	1bl1-0.47-0.61	Not assigned	94
ctg83	39	562.8	9	1	1bl1-0.47-0.61	Not assigned	95
ctg406	170	1756.8	31	5	1bl1-0.47-0.61	Not assigned	96
ctg627	150	1420.8	12	4	1bl1-0.47-0.61	Not assigned	97
ctg408	155	1868.4	14	2	1bl1-0.47-0.61	Not assigned	98
ctg469	140	1318.8	24	8	1bl1-0.47-0.61	Not assigned	99
ctg635	96	1020	7	3	1bl1-0.47-0.61	Not assigned	100
ctg195	84	1191.6	25	1	1bl1-0.47-0.61	Not assigned	101
ctg254	117	1344	28	6	1bl1-0.47-0.61	Not assigned	102
ctg238	112	1377.6	24	4	1bl1-0.47-0.61	Not assigned	103
ctg161	427	3127.2	58	8	1bl1-0.47-0.61	15.6	104
ctg306	101	991.2	23	2	1bl1-0.47-0.61	Not assigned	105
ctg379	132	1678.8	38	6	1bl1-0.47-0.61	Not assigned	106
ctg448	128	1459.2	5	1	1bl1-0.47-0.61	Not assigned	107
ctg559	25	265.2	6	1	1bl1-0.47-0.61	Not assigned	108
ctg414	88	1095.6	9	4	1bl1-0.47-0.61	Not assigned	109
ctg269	121	1422	17	3	1bl1-0.47-0.61	Not assigned	110
ctg535	107	1279.2	11	3	1bl14-0.61-0.69	Not assigned	111
ctg421	119	1521.6	19	10	1bl14-0.61-0.69	Not assigned	112
ctg623	42	576	9	3	1bl14-0.61-0.69	Not assigned	113
ctg219	256	2846.4	10	3	1bl14-0.61-0.69	Not assigned	114
ctg348	68	792	10	5	1bl14-0.61-0.69	Not assigned	115
ctg239	86	985.2	14	3	1bl14-0.61-0.69	Not assigned	116
ctg625	344	3644.4	45	13	1bl14-0.61-0.69	24.13	117
ctg152	213	2359.2	16	4	1bl14-0.61-0.69	Not assigned	118
ctg562	183	2503.2	34	12	1bl14-0.61-0.69	Not assigned	119
ctg437	252	2404.8	29	7	1bl14-0.61-0.69	25.42	120
ctg587	90	1076.4	7	3	1bl2-0.69-0.74	Not assigned	121
ctg9	71	1048.8	17	4	1bl2-0.69-0.74	Not assigned	122
ctg325	190	1932	54	8	1bl2-0.69-0.74	27.29	123
ctg483	505	4647.6	77	23	1bl2-0.69-0.74	29	124
ctg571	23	248.4	25	4	1bl2-0.69-0.74	Not assigned	125
ctg155	251	2616	30	5	1bl2-0.69-0.74	32.34	126
ctg104	30	477.6	4	1	1bl2-0.69-0.74	Not assigned	127
ctg54	136	1368	11	5	1bl2-0.69-0.74	Not assigned	128
ctg92	111	1326	25	3	1bl2-0.69-0.74	31.5	129
ctg88	70	630	10	2	1bl2-0.69-0.74	30.51	130
ctg66	59	688.8	12	2	1bl2-0.69-0.74	Not assigned	131
ctg409	87	968.4	13	5	1bl2-0.69-0.74	30.09	132
ctg636	58	778.8	16	3	1bl2-0.69-0.74	Not assigned	133
ctg267	52	651.6	11	2	1bl2-0.69-0.74	Not assigned	134
ctg612	86	1059.6	17	5	1bl2-0.69-0.74	Not assigned	135
ctg652	123	1784.4	21	6	1bl2-0.69-0.74	Not assigned	136
ctg694	97	926.4	35	1	1bl2-0.69-0.74	38.01	137
ctg335	152	1531.2	27	6	1bl2-0.69-0.74	Not assigned	138
ctg468	256	2812.8	16	6	1bl2-0.69-0.74	39.5	139
ctg282	107	1434	17	4	1bl2-0.69-0.74	Not assigned	140
ctg552	91	1008	15	6	1bl2-0.69-0.74	Not assigned	141
ctg563	62	514.8	14	5	1bl2-0.69-0.74	Not assigned	142
ctg600	102	1180.8	13	4	1bl2-0.69-0.74	Not assigned	143
ctg390	14	253.2	4	1	1bl8-0.74-0.85	Not assigned	144
ctg110	46	691.2	4	2	1bl8-0.74-0.85	Not assigned	145
ctg124	164	1761.6	16	4	1bl8-0.74-0.85	Not assigned	146
ctg622	178	2053.2	64	9	1bl8-0.74-0.85	57.86	147
ctg276	141	1532.4	28	6	1bl8-0.74-0.85	49.8	148
ctg196	10	164.4	9	3	1bl8-0.74-0.85	57.69	149
ctg129	35	458.4	28	6	1bl8-0.74-0.85	59.8	150
ctg475	37	508.8	13	2	1bl8-0.74-0.85	Not assigned	151
ctg26	207	2078.4	34	6	1bl8-0.74-0.85	Not assigned	152
ctg595	136	1562.4	26	4	1bl8-0.74-0.85	63.8	153
ctg455	201	2072.4	40	2	1bl3-0.85-0.89	Not assigned	154
ctg148	27	356.4	10	1	1bl3-0.85-0.89	Not assigned	155
ctg207	57	480	3	1	1bl3-0.85-0.89	Not assigned	156
ctg243	95	864	33	3	1bl3-0.85-0.89	Not assigned	157
ctg107	48	654	15	4	1bl3-0.85-0.89	68.42	158
ctg90	101	1192.8	17	1	1bl3-0.85-0.89	Not assigned	159
ctg463	70	810	24	8	1bl3-0.85-0.89	71.16	160
ctg662	63	502.8	11	1	1bl3-0.85-0.89	73.5	161
ctg480	132	1302	50	8	1bl3-0.85-0.89	Not assigned	162
ctg350	53	633.6	23	3	1bl3-0.85-0.89	Not assigned	163
ctg566	73	742.8	12	5	1bl3-0.85-0.89	90	164
ctg43	15	243.6	11	2	1bl3-0.85-0.89	Not assigned	165
ctg367	151	1618.8	32	3	1bl3-0.85-0.89	87.74	166
ctg192	74	958.8	27	7	1bl3-0.85-0.89	93.7	167
ctg654	99	1123.2	31	5	1bl3-0.85-0.89	98.56	168
ctg173	52	757.2	41	6	1bl3-0.85-0.89	Not assigned	169
ctg168	48	567.6	11	4	1bl3-0.85-0.89	Not assigned	170
ctg570	83	902.4	23	1	junction between 1bl3-0.85-0.89 and 1bl4-0.89-1.00	Not assigned	171
ctg596	99	1230	20	5	1bl4-0.89-1.00	Not assigned	172
ctg93	85	518.4	8	4	1bl4-0.89-1.00	Not assigned	173
ctg470	110	1184.4	46	14	1bl4-0.89-1.00	Not assigned	174
ctg602	54	652.8	12	5	1bl4-0.89-1.00	Not assigned	175
ctg432	87	1035.6	20	2	1bl4-0.89-1.00	Not assigned	176
ctg541	44	618	28	5	1bl4-0.89-1.00	124.36	177
ctg172	15	237.6	6	2	1bl4-0.89-1.00	Not assigned	178
ctg314	20	460.8	12	4	1bl4-0.89-1.00	121.8	179
ctg614	79	1012.8	42	7	1bl4-0.89-1.00	122.82	180
ctg506	233	3056.4	7	1	c-1bl11-0.00-0.23	Not assigned	Not ordered
ctg189	235	2794.8	27	9	Not assigned	Not assigned	Not ordered
ctg656	225	2482.8	8	1	1bl11-0.23-0.32	Not assigned	Not ordered
ctg246	246	2420.4	28	7	1bl2-0.69-0.74	Not assigned	Not ordered
ctg531	187	2209.2	14	5	c-1bl11-0.00-0.23	Not assigned	Not ordered
ctg593	199	2196	12	5	Not assigned	Not assigned	Not ordered
ctg332	213	2161.2	28	3	Not assigned	Not assigned	Not ordered
ctg508	170	2066.4	19	2	Not assigned	Not assigned	Not ordered
ctg113	172	2060.4	21	3	1bl11-0.23-0.32	Not assigned	Not ordered
ctg487	269	2058	22	0	1bl1-0.47-0.61	Not assigned	Not ordered
ctg262	229	1933.2	16	4	Not assigned	Not assigned	Not ordered
ctg209	142	1820.4	5	1	1bl11-0.23-0.32	Not assigned	Not ordered
ctg320	146	1785.6	9	0	c-1bl11-0.00-0.23	Not assigned	Not ordered
ctg249	151	1700.4	6	0	1bl2-0.69-0.74	34.08	Not ordered
ctg418	166	1677.6	21	7	Not assigned	Not assigned	Not ordered
ctg599	121	1672.8	3	0	c-1bl11-0.00-0.23	Not assigned	Not ordered
ctg356	137	1660.8	5	1	1bl11-0.23-0.32	Not assigned	Not ordered
ctg589	143	1538.4	1	1	Not assigned	Not assigned	Not ordered
ctg111	127	1515.6	4	0	c-1bl11-0.00-0.23	Not assigned	Not ordered
ctg368	116	1513.2	7	2	1bl11-0.23-0.32	Not assigned	Not ordered
ctg216	123	1501.2	9	1	1bl14-0.61-0.69	Not assigned	Not ordered
ctg272	104	1491.6	13	5	c-1bl11-0.00-0.23	6.74	Not ordered
ctg260	126	1479.6	15	4	1bl1-0.47-0.61	16.27	Not ordered
ctg301	116	1456.8	9	1	c-1bl11-0.00-0.23	6.1	Not ordered
ctg334	137	1366.8	9	2	1bl8-0.74-0.85	Not assigned	Not ordered
ctg81	100	1362	4	1	centromere	Not assigned	Not ordered
ctg137	126	1344	15	5	1bl11-0.23-0.32	Not assigned	Not ordered
ctg479	116	1342.8	9	0	Not assigned	Not assigned	Not ordered
ctg389	109	1282.8	4	2	1bl2-0.69-0.74	Not assigned	Not ordered
ctg343	108	1256.4	10	2	c-1bl11-0.00-0.23	Not assigned	Not ordered
ctg649	123	1250.4	7	0	c-1bl11-0.00-0.23	Not assigned	Not ordered
ctg674	107	1246.8	15	3	1bl6-0.32-0.47	8.03	Not ordered
ctg4	101	1240.8	17	5	1bl11-0.23-0.32	Not assigned	Not ordered
ctg160	105	1218	16	2	Not assigned	Not assigned	Not ordered
ctg629	128	1215.6	5	2	c-1bl11-0.00-0.23	Not assigned	Not ordered
ctg525	85	1207.2	22	5	Not assigned	Not assigned	Not ordered
ctg289	114	1197.6	16	2	Not assigned	Not assigned	Not ordered
ctg498	114	1192.8	20	4	1bl8-0.74-0.85	Not assigned	Not ordered
ctg302	93	1183.2	10	5	1bl14-0.61-0.69	Not assigned	Not ordered
ctg324	100	1153.2	10	0	1bl2-0.69-0.74	Not assigned	Not ordered
ctg141	128	1135.2	17	4	Not assigned	Not assigned	Not ordered
ctg663	90	1130.4	7	4	1bl1-0.47-0.61	Not assigned	Not ordered
ctg555	95	1120.8	8	0	1bl6-0.32-0.47	Not assigned	Not ordered
ctg220	102	1090.8	3	0	1bl2-0.69-0.74	Not assigned	Not ordered
ctg492	97	1081.2	14	2	1bl8-0.74-0.85	Not assigned	Not ordered
ctg190	109	1077.6	5	0	1bl3-0.85-0.89	72.4	Not ordered
ctg165	113	1072.8	0	0	Not assigned	Not assigned	Not ordered
ctg366	101	1064.4	4	2	c-1bl11-0.00-0.23	Not assigned	Not ordered
ctg572	81	1057.2	41	1	1bl8-0.74-0.85	Not assigned	Not ordered
ctg345	93	1056	7	1	Not assigned	Not assigned	Not ordered
ctg180	82	1051.2	5	0	c-1bl11-0.00-0.23	Not assigned	Not ordered
ctg497	98	1042.8	15	6	Not assigned	Not assigned	Not ordered
ctg655	90	1040.4	11	0	1bl14-0.61-0.69	Not assigned	Not ordered
ctg294	90	1033.2	13	1	1bl4-0.89-1.00	108	Not ordered
ctg428	73	1032	19	0	1bl4-0.89-1.00	Not assigned	Not ordered
ctg64	80	1016.4	29	2	Not assigned	Not assigned	Not ordered
ctg603	68	1011.6	3	0	1bl1-0.47-0.61	Not assigned	Not ordered
ctg328	88	1010.4	5	1	c-1bl11-0.00-0.23	Not assigned	Not ordered
ctg233	80	972	5	0	1bl14-0.61-0.69	Not assigned	Not ordered
ctg244	78	961.2	1	0	c-1bl11-0.00-0.23	Not assigned	Not ordered
ctg605	71	938.4	4	2	1bl1-0.47-0.61	Not assigned	Not ordered
ctg126	79	936	11	3	c-1bl11-0.00-0.23	6.49	Not ordered
ctg183	56	928.8	1	1	Not assigned	Not assigned	Not ordered
ctg142	66	921.6	4	0	c-1bl11-0.00-0.23	Not assigned	Not ordered
ctg557	78	914.4	1	0	1bl11-0.23-0.32	Not assigned	Not ordered
ctg57	73	910.8	8	3	Not assigned	Not assigned	Not ordered
ctg342	93	896.4	2	1	Not assigned	Not assigned	Not ordered
ctg2	69	888	1	0	1bl2-0.69-0.74	Not assigned	Not ordered
ctg315	77	873.6	3	0	1bl1-0.47-0.61	Not assigned	Not ordered
ctg156	76	867.6	13	4	Not assigned	Not assigned	Not ordered
ctg467	84	865.2	2	0	1bl1-0.47-0.61	Not assigned	Not ordered
ctg513	89	864	2	1	1bl2-0.69-0.74	41.34	Not ordered
ctg584	68	856.8	7	0	Not assigned	Not assigned	Not ordered
ctg7	68	853.2	1	0	c-1bl11-0.00-0.23	Not assigned	Not ordered
ctg383	75	853.2	2	0	1bl1-0.47-0.61	Not assigned	Not ordered
ctg404	96	849.6	12	5	Not assigned	Not assigned	Not ordered
ctg398	65	838.8	16	4	1bl2-0.69-0.74	Not assigned	Not ordered
ctg166	69	826.8	4	1	c-1bl11-0.00-0.23	Not assigned	Not ordered
ctg105	92	824.4	24	2	1bl2-0.69-0.74	Not assigned	Not ordered
ctg287	77	824.4	5	3	Not assigned	Not assigned	Not ordered
ctg546	66	823.2	14	0	1bl2-0.69-0.74	Not assigned	Not ordered
ctg431	68	822	8	6	Not assigned	Not assigned	Not ordered
ctg618	62	822	9	2	Not assigned	Not assigned	Not ordered
ctg510	64	820.8	3	0	1bl2-0.69-0.74	Not assigned	Not ordered
ctg530	69	813.6	0	0	Not assigned	Not assigned	Not ordered
ctg224	56	810	12	2	1bl2-0.69-0.74	Not assigned	Not ordered
ctg281	72	806.4	7	0	1bl6-0.32-0.47	Not assigned	Not ordered
ctg504	60	804	2	0	c-1bl11-0.00-0.23	Not assigned	Not ordered
ctg638	68	802.8	5	4	Not assigned	Not assigned	Not ordered
ctg673	63	795.6	13	0	1bl14-0.61-0.69	Not assigned	Not ordered
ctg87	71	790.8	15	3	1bl2-0.69-0.74	Not assigned	Not ordered
ctg232	70	786	1	0	1bl6-0.32-0.47	Not assigned	Not ordered
ctg319	92	783.6	15	1	Not assigned	Not assigned	Not ordered
ctg496	58	778.8	4	0	c-1bl11-0.00-0.23	Not assigned	Not ordered
ctg358	47	777.6	8	3	1bl3-0.85-0.89	Not assigned	Not ordered
ctg127	45	774	4	1	Not assigned	Not assigned	Not ordered
ctg175	51	772.8	5	1	1bl3-0.85-0.89	70.4	Not ordered
ctg391	72	771.6	1	0	1bl1-0.47-0.61	Not assigned	Not ordered
ctg692	78	764.4	2	1	1bl14-0.61-0.69	Not assigned	Not ordered
ctg561	45	759.6	9	2	1bl4-0.89-1.00	Not assigned	Not ordered
ctg336	57	758.4	6	1	1bl8-0.74-0.85	Not assigned	Not ordered
ctg48	68	750	1	0	c-1bl11-0.00-0.23	6.44	Not ordered
ctg626	53	750	7	2	1bl4-0.89-1.00	Not assigned	Not ordered
ctg643	58	750	12	2	Not assigned	Not assigned	Not ordered
ctg154	49	746.4	12	2	Not assigned	Not assigned	Not ordered
ctg575	61	742.8	13	5	c-1bl11-0.00-0.23	Not assigned	Not ordered
ctg681	173	741.6	5	0	Not assigned	Not assigned	Not ordered
ctg466	63	730.8	3	2	1bl11-0.23-0.32	Not assigned	Not ordered
ctg226	61	727.2	14	1	1bl2-0.69-0.74	Not assigned	Not ordered
ctg509	86	705.6	13	0	1bl14-0.61-0.69	Not assigned	Not ordered
ctg77	53	704.4	5	1	1bl3-0.85-0.89	68.87	Not ordered
ctg578	52	703.2	8	1	1bl2-0.69-0.74	Not assigned	Not ordered
ctg187	45	693.6	2	1	Not assigned	Not assigned	Not ordered
ctg407	53	693.6	0	0	Not assigned	Not assigned	Not ordered
ctg10	51	690	3	1	1bl14-0.61-0.69	Not assigned	Not ordered
ctg214	39	688.8	2	0	1bl6-0.32-0.47	Not assigned	Not ordered
ctg5	51	685.2	7	0	1bl2-0.69-0.74	Not assigned	Not ordered
ctg680	67	680.4	3	0	1bl1-0.47-0.61	11.29	Not ordered
ctg300	51	679.2	2	0	1bl1-0.47-0.61	Not assigned	Not ordered
ctg675	59	676.8	4	0	Not assigned	Not assigned	Not ordered
ctg73	49	675.6	4	0	c-1bl11-0.00-0.23	Not assigned	Not ordered
ctg352	53	668.4	12	1	1bl2-0.69-0.74	Not assigned	Not ordered
ctg146	57	666	3	1	1bl1-0.47-0.61	Not assigned	Not ordered
ctg387	65	661.2	7	2	1bl14-0.61-0.69	Not assigned	Not ordered
ctg478	47	658.8	6	1	c-1bl11-0.00-0.23	Not assigned	Not ordered
ctg227	53	652.8	1	0	c-1bl11-0.00-0.23	Not assigned	Not ordered
ctg45	51	646.8	10	1	1bl3-0.85-0.89	91.42	Not ordered
ctg558	61	640.8	4	1	1bl6-0.32-0.47	Not assigned	Not ordered
ctg532	67	639.6	9	3	Not assigned	Not assigned	Not ordered
ctg647	46	639.6	7	3	Not assigned	Not assigned	Not ordered
ctg305	40	634.8	16	1	1bl4-0.89-1.00	116.3	Not ordered
ctg691	38	626.4	7	0	c-1bl11-0.00-0.23	6.6	Not ordered
ctg75	47	621.6	1	0	c-1bl11-0.00-0.23	Not assigned	Not ordered
ctg143	39	618	12	4	1bl14-0.61-0.69	Not assigned	Not ordered
ctg667	46	612	7	1	1bl3-0.85-0.89	Not assigned	Not ordered
ctg653	44	610.8	16	8	1bl11-0.23-0.32	Not assigned	Not ordered
ctg537	48	609.6	3	2	c-1bl11-0.00-0.23	Not assigned	Not ordered
ctg533	46	608.4	8	1	1bl1-0.47-0.61	11.35	Not ordered
ctg501	42	606	3	1	Not assigned	Not assigned	Not ordered
ctg55	41	602.4	5	1	1bl1-0.47-0.61	Not assigned	Not ordered
ctg568	44	600	8	0	c-1bl11-0.00-0.23	Not assigned	Not ordered
ctg641	40	592.8	3	1	1bl2-0.69-0.74	Not assigned	Not ordered
ctg528	59	591.6	3	0	Not assigned	Not assigned	Not ordered
ctg581	48	590.4	6	0	1bl14-0.61-0.69	Not assigned	Not ordered
ctg695	51	590.4	1	1	Not assigned	Not assigned	Not ordered
ctg388	45	588	4	0	Not assigned	Not assigned	Not ordered
ctg447	37	588	5	3	1bl2-0.69-0.74	Not assigned	Not ordered
ctg490	65	586.8	4	3	1bl2-0.69-0.74	Not assigned	Not ordered
ctg610	30	585.6	6	2	1bl1-0.47-0.61	24.59	Not ordered
ctg426	52	582	2	1	1bl4-0.89-1.00	123.36	Not ordered
ctg38	48	573.6	7	3	c-1bl11-0.00-0.23	0	Not ordered
ctg611	34	573.6	1	0	1bl8-0.74-0.85	Not assigned	Not ordered
ctg594	29	571.2	11	0	Not assigned	Not assigned	Not ordered
ctg79	42	570	3	1	1bl3-0.85-0.89	Not assigned	Not ordered
ctg449	42	565.2	2	0	Not assigned	Not assigned	Not ordered
ctg71	51	558	3	0	1bl11-0.23-0.32	Not assigned	Not ordered
ctg1	46	555.6	1	1	Not assigned	Not assigned	Not ordered
ctg585	44	552	1	0	c-1bl11-0.00-0.23	Not assigned	Not ordered
ctg177	44	548.4	9	3	1bl3-0.85-0.89	Not assigned	Not ordered
ctg633	44	547.2	3	1	Not assigned	Not assigned	Not ordered
ctg494	33	546	4	2	c-1bl11-0.00-0.23	7.19	Not ordered
ctg676	39	543.6	5	2	Not assigned	Not assigned	Not ordered
ctg138	47	541.2	0	0	Not assigned	Not assigned	Not ordered
ctg454	49	541.2	1	0	1bl1-0.47-0.61	Not assigned	Not ordered
ctg225	41	540	1	0	Not assigned	Not assigned	Not ordered
ctg607	43	535.2	7	0	c-1bl11-0.00-0.23	6.12	Not ordered
ctg372	53	531.6	0	0	Not assigned	Not assigned	Not ordered
ctg56	41	523.2	1	0	Not assigned	Not assigned	Not ordered
ctg613	40	522	6	0	1bl2-0.69-0.74	Not assigned	Not ordered
ctg117	38	519.6	8	0	1bl8-0.74-0.85	Not assigned	Not ordered
ctg472	30	512.4	4	0	Not assigned	Not assigned	Not ordered
ctg82	45	511.2	1	0	c-1bl11-0.00-0.23	5.63	Not ordered
ctg322	34	508.8	1	0	Not assigned	Not assigned	Not ordered
ctg359	38	507.6	12	0	Not assigned	Not assigned	Not ordered
ctg601	49	505.2	0	0	Not assigned	Not assigned	Not ordered
ctg617	36	499.2	2	0	1bl2-0.69-0.74	Not assigned	Not ordered
ctg245	41	498	1	0	c-1bl11-0.00-0.23	Not assigned	Not ordered
ctg553	35	496.8	14	1	Not assigned	Not assigned	Not ordered
ctg583	62	496.8	8	0	Not assigned	Not assigned	Not ordered
ctg96	32	492	2	1	Not assigned	Not assigned	Not ordered
ctg628	29	492	0	0	Not assigned	Not assigned	Not ordered
ctg122	39	489.6	0	0	Not assigned	Not assigned	Not ordered
ctg604	45	489.6	5	0	1bl3-0.85-0.89	Not assigned	Not ordered
ctg257	38	487.2	7	2	Not assigned	Not assigned	Not ordered
ctg201	25	482.4	4	0	1bl1-0.47-0.61	Not assigned	Not ordered
ctg222	30	482.4	0	0	Not assigned	Not assigned	Not ordered
ctg677	37	482.4	10	0	Not assigned	Not assigned	Not ordered
ctg100	45	480	0	0	Not assigned	Not assigned	Not ordered
ctg205	33	478.8	1	1	Not assigned	Not assigned	Not ordered
ctg491	40	476.4	17	3	1bl14-0.61-0.69	23.5	Not ordered
ctg384	44	472.8	2	1	1bl2-0.69-0.74	Not assigned	Not ordered
ctg157	38	469.2	11	2	Not assigned	Not assigned	Not ordered
ctg684	40	469.2	3	1	1bl2-0.69-0.74	Not assigned	Not ordered
ctg147	32	462	7	0	1bl1-0.47-0.61	Not assigned	Not ordered
ctg365	47	462	1	0	1bl1-0.47-0.61	Not assigned	Not ordered
ctg130	34	459.6	1	0	c-1bl11-0.00-0.23	Not assigned	Not ordered
ctg425	32	459.6	7	1	1bl8-0.74-0.85	52.6	Not ordered
ctg396	30	457.2	0	0	Not assigned	Not assigned	Not ordered
ctg452	30	457.2	3	0	1bl1-0.47-0.61	17.5	Not ordered
ctg98	34	452.4	7	3	Not assigned	13.63	Not ordered
ctg202	33	452.4	3	1	c-1bl11-0.00-0.23	Not assigned	Not ordered
ctg169	27	447.6	2	1	Not assigned	Not assigned	Not ordered
ctg178	36	447.6	17	1	Not assigned	Not assigned	Not ordered
ctg339	31	446.4	1	0	c-1bl11-0.00-0.23	Not assigned	Not ordered
ctg620	23	439.2	1	0	Not assigned	Not assigned	Not ordered
ctg99	21	434.4	1	0	1bl4-0.89-1.00	Not assigned	Not ordered
ctg102	21	434.4	3	3	Not assigned	Not assigned	Not ordered
ctg318	28	434.4	6	1	Not assigned	Not assigned	Not ordered
ctg251	29	433.2	0	0	Not assigned	Not assigned	Not ordered
ctg353	23	432	2	0	Not assigned	Not assigned	Not ordered
ctg507	35	432	14	2	Not assigned	Not assigned	Not ordered
ctg285	24	429.6	1	0	1bl3-0.85-0.89	Not assigned	Not ordered
ctg203	32	427.2	3	0	1bl8-0.74-0.85	59.8	Not ordered
ctg135	22	426	1	0	Not assigned	Not assigned	Not ordered
ctg534	33	424.8	0	0	Not assigned	Not assigned	Not ordered
ctg644	26	418.8	4	0	1bl4-0.89-1.00	Not assigned	Not ordered
ctg11	31	416.4	1	1	Not assigned	Not assigned	Not ordered
ctg288	41	416.4	6	0	1bl8-0.74-0.85	57.69	Not ordered
ctg549	31	414	6	0	c-1bl11-0.00-0.23	Not assigned	Not ordered
ctg78	44	411.6	0	0	Not assigned	Not assigned	Not ordered
ctg94	34	406.8	3	3	Not assigned	Not assigned	Not ordered
ctg565	23	402	1	0	Not assigned	Not assigned	Not ordered
ctg540	31	397.2	13	0	1bl1-0.47-0.61	Not assigned	Not ordered
ctg271	21	390	1	0	Not assigned	Not assigned	Not ordered
ctg188	32	384	0	0	Not assigned	Not assigned	Not ordered
ctg683	35	384	3	1	c-1bl11-0.00-0.23	Not assigned	Not ordered
ctg308	22	382.8	2	1	1bl8-0.74-0.85	Not assigned	Not ordered
ctg118	42	381.6	8	1	Not assigned	Not assigned	Not ordered
ctg420	32	380.4	4	2	1bl2-0.69-0.74	Not assigned	Not ordered
ctg331	18	379.2	1	0	Not assigned	Not assigned	Not ordered
ctg95	16	376.8	3	0	Not assigned	Not assigned	Not ordered
ctg15	17	375.6	2	0	1bl4-0.89-1.00	Not assigned	Not ordered
ctg250	18	373.2	3	0	1bl4-0.89-1.00	Not assigned	Not ordered
ctg556	25	370.8	0	0	Not assigned	Not assigned	Not ordered
ctg354	13	367.2	4	0	1bl3-0.85-0.89	Not assigned	Not ordered
ctg523	26	366	0	0	Not assigned	Not assigned	Not ordered
ctg145	28	358.8	2	0	Not assigned	Not assigned	Not ordered
ctg338	25	357.6	4	2	1bl2-0.69-0.74	Not assigned	Not ordered
ctg261	23	355.2	8	3	Not assigned	Not assigned	Not ordered
ctg263	21	355.2	2	1	Not assigned	Not assigned	Not ordered
ctg481	17	340.8	0	0	Not assigned	Not assigned	Not ordered
ctg296	16	338.4	0	0	Not assigned	Not assigned	Not ordered
ctg280	27	336	4	2	1bl8-0.74-0.85	Not assigned	Not ordered
ctg170	8	333.6	0	0	Not assigned	Not assigned	Not ordered
ctg231	21	332.4	5	0	1bl14-0.61-0.69	Not assigned	Not ordered
ctg74	20	331.2	0	0	Not assigned	Not assigned	Not ordered
ctg645	21	330	1	0	1bl11-0.23-0.32	Not assigned	Not ordered
ctg91	23	325.2	0	0	Not assigned	Not assigned	Not ordered
ctg139	30	324	1	0	1bl2-0.69-0.74	Not assigned	Not ordered
ctg185	23	324	1	1	Not assigned	Not assigned	Not ordered
ctg386	21	319.2	0	0	Not assigned	Not assigned	Not ordered
ctg547	13	316.8	0	0	Not assigned	Not assigned	Not ordered
ctg637	16	315.6	2	2	Not assigned	Not assigned	Not ordered
ctg41	23	314.4	2	1	1bl8-0.74-0.85	Not assigned	Not ordered
ctg686	20	314.4	0	0	Not assigned	Not assigned	Not ordered
ctg275	6	312	0	0	Not assigned	Not assigned	Not ordered
ctg349	20	309.6	10	4	Not assigned	Not assigned	Not ordered
ctg120	22	308.4	0	0	Not assigned	Not assigned	Not ordered
ctg125	19	306	0	0	Not assigned	Not assigned	Not ordered
ctg182	22	303.6	0	0	Not assigned	Not assigned	Not ordered
ctg397	17	303.6	4	0	Not assigned	Not assigned	Not ordered
ctg685	29	302.4	0	0	Not assigned	Not assigned	Not ordered
ctg218	13	300	4	3	1bl2-0.69-0.74	Not assigned	Not ordered
ctg351	13	300	4	1	Not assigned	Not assigned	Not ordered
ctg347	15	298.8	2	0	1bl3-0.85-0.89	Not assigned	Not ordered
ctg377	12	298.8	2	0	Not assigned	Not assigned	Not ordered
ctg650	13	298.8	0	0	Not assigned	Not assigned	Not ordered
ctg471	31	297.6	0	0	Not assigned	Not assigned	Not ordered
ctg131	24	296.4	6	2	Not assigned	Not assigned	Not ordered
ctg163	23	295.2	1	0	Not assigned	Not assigned	Not ordered
ctg248	16	295.2	4	0	1bl8-0.74-0.85	Not assigned	Not ordered
ctg640	20	295.2	7	1	1bl8-0.74-0.85	Not assigned	Not ordered
ctg672	16	292.8	4	1	Not assigned	Not assigned	Not ordered
ctg477	26	289.2	5	3	Not assigned	Not assigned	Not ordered
ctg13	22	285.6	0	0	Not assigned	Not assigned	Not ordered
ctg576	10	285.6	2	0	Not assigned	Not assigned	Not ordered
ctg240	15	283.2	0	0	Not assigned	Not assigned	Not ordered
ctg488	6	282	0	0	Not assigned	Not assigned	Not ordered
ctg76	14	279.6	1	0	Not assigned	Not assigned	Not ordered
ctg545	17	279.6	3	1	1bl1-0.47-0.61	Not assigned	Not ordered
ctg344	10	278.4	6	2	Not assigned	Not assigned	Not ordered
ctg395	21	278.4	18	6	Not assigned	Not assigned	Not ordered
ctg642	16	276	1	0	centromere	Not assigned	Not ordered
ctg524	15	274.8	1	0	1bl14-0.61-0.69	Not assigned	Not ordered
ctg20	14	271.2	0	0	Not assigned	Not assigned	Not ordered
ctg211	19	270	5	1	1bl11-0.23-0.32	Not assigned	Not ordered
ctg495	13	270	0	0	Not assigned	Not assigned	Not ordered
ctg520	20	270	1	0	c-1bl11-0.00-0.23	Not assigned	Not ordered
ctg403	20	268.8	10	1	c-1bl11-0.00-0.23	Not assigned	Not ordered
ctg323	12	267.6	0	0	Not assigned	Not assigned	Not ordered
ctg215	7	265.2	24	1	Not assigned	Not assigned	Not ordered
ctg278	5	264	0	0	Not assigned	Not assigned	Not ordered
ctg586	5	262.8	0	0	Not assigned	Not assigned	Not ordered
ctg682	21	262.8	10	1	1bl4-0.89-1.00	Not assigned	Not ordered
ctg316	5	260.4	0	0	Not assigned	Not assigned	Not ordered
ctg615	5	258	0	0	Not assigned	Not assigned	Not ordered
ctg19	13	255.6	3	3	Not assigned	Not assigned	Not ordered
ctg159	15	254.4	0	0	Not assigned	Not assigned	Not ordered
ctg284	10	254.4	0	0	Not assigned	Not assigned	Not ordered
ctg132	5	250.8	0	0	Not assigned	Not assigned	Not ordered
ctg277	14	246	9	4	Not assigned	Not assigned	Not ordered
ctg450	11	243.6	0	0	Not assigned	Not assigned	Not ordered
ctg485	7	242.4	0	0	Not assigned	Not assigned	Not ordered
ctg167	11	241.2	2	1	Not assigned	Not assigned	Not ordered
ctg688	16	241.2	0	0	Not assigned	Not assigned	Not ordered
ctg330	11	240	0	0	Not assigned	53.21	Not ordered
ctg265	19	238.8	10	1	1bl8-0.74-0.85	Not assigned	Not ordered
ctg569	5	237.6	0	0	Not assigned	Not assigned	Not ordered
ctg194	7	236.4	5	1	1bl2-0.69-0.74	Not assigned	Not ordered
ctg234	16	236.4	0	0	Not assigned	Not assigned	Not ordered
ctg619	9	236.4	6	1	1bl8-0.74-0.85	Not assigned	Not ordered
ctg3	20	235.2	3	1	Not assigned	Not assigned	Not ordered
ctg23	15	235.2	1	0	c-1bl11-0.00-0.23	Not assigned	Not ordered
ctg363	12	235.2	7	2	1bl3-0.85-0.89	Not assigned	Not ordered
ctg536	5	234	0	0	Not assigned	Not assigned	Not ordered
ctg503	14	232.8	1	1	Not assigned	Not assigned	Not ordered
ctg70	15	231.6	0	0	Not assigned	Not assigned	Not ordered
ctg357	13	231.6	0	0	Not assigned	Not assigned	Not ordered
ctg204	6	229.2	6	0	1bl3-0.85-0.89	Not assigned	Not ordered
ctg665	11	229.2	0	0	Not assigned	Not assigned	Not ordered
ctg21	14	228	0	0	Not assigned	Not assigned	Not ordered
ctg502	6	228	0	0	Not assigned	Not assigned	Not ordered
ctg273	8	226.8	0	0	Not assigned	Not assigned	Not ordered
ctg429	11	226.8	1	1	Not assigned	Not assigned	Not ordered
ctg208	17	225.6	4	0	1bl1-0.47-0.61	Not assigned	Not ordered
ctg28	19	224.4	4	0	Not assigned	Not assigned	Not ordered
ctg362	15	224.4	3	0	1bl3-0.85-0.89	Not assigned	Not ordered
ctg451	5	224.4	0	0	Not assigned	Not assigned	Not ordered
ctg176	5	223.2	0	0	Not assigned	Not assigned	Not ordered
ctg393	11	223.2	0	0	Not assigned	Not assigned	Not ordered
ctg512	7	223.2	0	0	Not assigned	Not assigned	Not ordered
ctg453	18	222	3	1	1bl8-0.74-0.85	Not assigned	Not ordered
ctg598	5	222	0	0	Not assigned	Not assigned	Not ordered
ctg660	15	222	0	0	Not assigned	Not assigned	Not ordered
ctg144	8	219.6	1	0	c-1bl11-0.00-0.23	Not assigned	Not ordered
ctg37	5	218.4	0	0	Not assigned	Not assigned	Not ordered
ctg312	6	218.4	4	3	1bl8-0.74-0.85	Not assigned	Not ordered
ctg327	9	218.4	6	1	Not assigned	Not assigned	Not ordered
ctg567	9	218.4	2	1	1bl2-0.69-0.74	Not assigned	Not ordered
ctg608	11	218.4	1	1	Not assigned	Not assigned	Not ordered
ctg671	5	218.4	0	0	Not assigned	Not assigned	Not ordered
ctg29	13	217.2	3	3	Not assigned	Not assigned	Not ordered
ctg369	5	217.2	0	0	Not assigned	Not assigned	Not ordered
ctg560	8	216	1	1	Not assigned	Not assigned	Not ordered
ctg340	15	214.8	11	2	Not assigned	Not assigned	Not ordered
ctg373	5	214.8	0	0	Not assigned	Not assigned	Not ordered
ctg27	10	213.6	1	0	1bl1-0.47-0.61	Not assigned	Not ordered
ctg505	6	213.6	0	0	Not assigned	Not assigned	Not ordered
ctg136	13	212.4	0	0	Not assigned	Not assigned	Not ordered
ctg464	5	211.2	1	1	Not assigned	Not assigned	Not ordered
ctg630	6	211.2	1	0	1bl4-0.89-1.00	Not assigned	Not ordered
ctg52	13	210	0	0	Not assigned	Not assigned	Not ordered
ctg258	11	210	1	1	Not assigned	Not assigned	Not ordered
ctg580	5	210	0	0	Not assigned	Not assigned	Not ordered
ctg542	22	208.8	0	0	Not assigned	Not assigned	Not ordered
ctg153	6	207.6	0	0	Not assigned	Not assigned	Not ordered
ctg123	14	205.2	0	0	Not assigned	Not assigned	Not ordered
ctg179	12	205.2	1	0	c-1bl11-0.00-0.23	10.83	Not ordered
ctg337	5	205.2	0	0	Not assigned	Not assigned	Not ordered
ctg400	14	205.2	5	0	Not assigned	Not assigned	Not ordered
ctg217	8	204	1	0	1bl1-0.47-0.61	Not assigned	Not ordered
ctg241	11	202.8	18	0	1bl8-0.74-0.85	Not assigned	Not ordered
ctg329	23	202.8	2	0	1bl4-0.89-1.00	Not assigned	Not ordered
ctg355	6	202.8	1	1	Not assigned	Not assigned	Not ordered
ctg415	5	202.8	0	0	Not assigned	Not assigned	Not ordered
ctg476	11	202.8	5	1	1bl3-0.85-0.89	Not assigned	Not ordered
ctg31	23	201.6	0	0	Not assigned	Not assigned	Not ordered
ctg458	9	201.6	0	0	Not assigned	Not assigned	Not ordered
ctg511	5	200.4	0	0	Not assigned	Not assigned	Not ordered
ctg8	14	198	2	0	1bl1-0.47-0.61	Not assigned	Not ordered
ctg670	6	198	0	0	Not assigned	Not assigned	Not ordered
ctg661	11	196.8	0	0	Not assigned	Not assigned	Not ordered
ctg35	18	195.6	5	1	1bl6-0.32-0.47	Not assigned	Not ordered
ctg460	5	195.6	0	0	Not assigned	Not assigned	Not ordered
ctg413	9	194.4	0	0	Not assigned	Not assigned	Not ordered
ctg544	5	194.4	0	0	Not assigned	Not assigned	Not ordered
ctg44	18	193.2	0	0	Not assigned	Not assigned	Not ordered
ctg255	5	193.2	0	0	Not assigned	Not assigned	Not ordered
ctg252	15	192	2	0	1bl2-0.69-0.74	Not assigned	Not ordered
ctg229	11	190.8	5	0	Not assigned	Not assigned	Not ordered
ctg309	6	190.8	7	2	1bl6-0.32-0.47	Not assigned	Not ordered
ctg609	5	189.6	0	0	Not assigned	Not assigned	Not ordered
ctg213	9	188.4	0	0	Not assigned	Not assigned	Not ordered
ctg364	6	188.4	0	0	Not assigned	Not assigned	Not ordered
ctg434	7	188.4	6	0	Not assigned	Not assigned	Not ordered
ctg69	16	187.2	0	0	Not assigned	Not assigned	Not ordered
ctg333	10	187.2	0	0	Not assigned	Not assigned	Not ordered
ctg360	6	187.2	0	0	Not assigned	Not assigned	Not ordered
ctg181	5	186	0	0	Not assigned	Not assigned	Not ordered
ctg456	9	184.8	7	0	1bl8-0.74-0.85	59.91	Not ordered
ctg149	9	182.4	8	2	Not assigned	Not assigned	Not ordered
ctg291	5	182.4	0	0	Not assigned	Not assigned	Not ordered
ctg687	9	182.4	0	0	Not assigned	Not assigned	Not ordered
ctg61	19	181.2	6	0	1bl3-0.85-0.89	Not assigned	Not ordered
ctg210	6	181.2	0	0	Not assigned	Not assigned	Not ordered
ctg518	14	181.2	0	0	Not assigned	Not assigned	Not ordered
ctg443	7	180	13	2	1bl3-0.85-0.89	Not assigned	Not ordered
ctg36	9	177.6	1	0	c-1bl11-0.00-0.23	Not assigned	Not ordered
ctg59	12	175.2	0	0	Not assigned	Not assigned	Not ordered
ctg140	7	175.2	1	0	1bl8-0.74-0.85	Not assigned	Not ordered
ctg658	5	174	0	0	Not assigned	Not assigned	Not ordered
ctg30	11	172.8	0	0	Not assigned	Not assigned	Not ordered
ctg40	7	172.8	0	0	Not assigned	Not assigned	Not ordered
ctg521	5	171.6	1	0	1bl4-0.89-1.00	Not assigned	Not ordered
ctg80	6	170.4	0	0	Not assigned	Not assigned	Not ordered
ctg519	5	170.4	0	0	Not assigned	Not assigned	Not ordered
ctg164	6	169.2	8	1	1bl8-0.74-0.85	Not assigned	Not ordered
ctg313	14	168	0	0	Not assigned	Not assigned	Not ordered
ctg228	6	165.6	0	0	Not assigned	Not assigned	Not ordered
ctg435	5	165.6	0	0	Not assigned	Not assigned	Not ordered
ctg235	7	164.4	1	0	1bl2-0.69-0.74	Not assigned	Not ordered
ctg417	7	164.4	0	0	Not assigned	Not assigned	Not ordered
ctg34	13	163.2	2	1	1bl4-0.89-1.00	Not assigned	Not ordered
ctg200	40	163.2	0	0	Not assigned	Not assigned	Not ordered
ctg6	10	159.6	1	0	1bl8-0.74-0.85	Not assigned	Not ordered
ctg440	6	159.6	0	0	Not assigned	Not assigned	Not ordered
ctg459	5	159.6	1	0	Not assigned	Not assigned	Not ordered
ctg554	5	156	0	0	Not assigned	Not assigned	Not ordered
ctg16	5	154.8	0	0	Not assigned	Not assigned	Not ordered
ctg392	31	153.6	0	0	Not assigned	Not assigned	Not ordered
ctg346	5	152.4	0	0	Not assigned	Not assigned	Not ordered
ctg516	6	152.4	0	0	Not assigned	Not assigned	Not ordered
ctg527	5	152.4	0	0	Not assigned	Not assigned	Not ordered
ctg317	5	151.2	0	0	Not assigned	Not assigned	Not ordered
ctg310	6	150	2	0	1bl4-0.89-1.00	Not assigned	Not ordered
ctg473	8	150	1	0	Not assigned	Not assigned	Not ordered
ctg150	6	147.6	0	0	Not assigned	Not assigned	Not ordered
ctg116	9	145.2	0	0	Not assigned	Not assigned	Not ordered
ctg17	18	141.6	0	0	Not assigned	Not assigned	Not ordered
ctg39	16	140.4	0	0	Not assigned	Not assigned	Not ordered
ctg592	5	139.2	3	0	1bl4-0.89-1.00	117.3	Not ordered
ctg689	5	139.2	1	0	Not assigned	Not assigned	Not ordered
ctg538	5	134.4	0	0	Not assigned	Not assigned	Not ordered
ctg86	5	133.2	0	0	Not assigned	Not assigned	Not ordered
ctg174	7	120	0	0	Not assigned	Not assigned	Not ordered
ctg62	7	116.4	0	0	Not assigned	Not assigned	Not ordered
