# Supplementary material for: A high density physical map of chromosome 1BL supports evolutionary studies, map-based cloning and sequencing in wheat
Source: Genome Biol. 2013 Jun 25;14(6):R64. doi: 10.1186/gb-2013-14-6-r64 (PMC4054855; doi:10.1186/gb-2013-14-6-r64)
Supplement: Additional file 3 — GenomeZipper of wheat chromosome 1BL. Table listing the marker name, the position on the genotyping by sequencing genetic map, the ID of the orthologous genes in rice, sorghum and Brachypodium, the ID of the full-length cDNA matching the marker or the orthologous genes, the wheat Illumina reads matching the marker or orthologous gene and the ID of the wheat ESTs matching the marker or orthologous gene. [file gb-2013-14-6-r64-S3.XLSX]

## Sheet: Sheet1
Additional file 3. GenomeZipper of wheat chromosome 1BL
syntenic block	GZ number	marker	cm	Bd	Os	Sb	flcDNA matching marker	flcDNA matching Bd	flcDNA matching Os	flcDNA matching Sb	reads matching marker stringent	reads matching marker	reads matching Bd stringent	reads matching Bd	reads matching Os stringent	reads matching Os	reads matching Sb stringent	reads matching Sb	reads matching flcDNA_marker stringent	reads matching flcDNA_marker	reads matching flcDNA_Bd stringent	reads matching flcDNA_Bd	reads matching flcDNA_Os stringent	reads matching flcDNA_Os	reads matching flcDNA_Sb stringent	reads matching flcDNA_Sb	all non red. reads stringent	all non red. reads	ESTs matching marker	all non red. ESTs stringent	all non red. ESTs
1		3869403_1bl_synopGBS117750	149.5	-	-	-	-	-	-	-	3869403_1bl_1bl	3869403_1bl_1bl	-	-	-	-	-	-	-	-	-	-	-	-	-	-	3869403_1bl_1bl	3869403_1bl_1bl	-	-	-
		2940229_1bl_synopGBS127432	149.5	-	-	-	-	-	-	-	2940229_1bl_1bl	2940229_1bl_1bl	-	-	-	-	-	-	-	-	-	-	-	-	-	-	2940229_1bl_1bl	2940229_1bl_1bl	-	-	-
		961968_1bl_synopGBS126087	149.5	-	-	-	-	-	-	-	961968_1bl_1bl	961968_1bl_1bl	-	-	-	-	-	-	-	-	-	-	-	-	-	-	961968_1bl_1bl	961968_1bl_1bl	-	-	-
		3817127_1bl_synopGBS129510	149.5	-	-	-	-	-	-	-	3817127_1bl_1bl	3817127_1bl_1bl	-	-	-	-	-	-	-	-	-	-	-	-	-	-	3817127_1bl_1bl	3817127_1bl_1bl	-	-	-
		3836381_1bl_synopGBS114473	149.5	-	-	-	-	-	-	-	3836381_1bl_1bl	3836381_1bl_1bl	-	-	-	-	-	-	-	-	-	-	-	-	-	-	3836381_1bl_1bl	3836381_1bl_1bl	-	-	-
	1	-	-	-	-	Sb01g027590.1	-	-	-	-	-	-	-	-	-	-	-	3886321_1bl_1bl	-	-	-	-	-	-	-	-	-	3886321_1bl_1bl	-	-	WHE3021_G01_M01ZS
	2	-	-	-	-	Sb01g027600.1	-	-	-	-	-	-	-	-	-	-	-	3873482_1bl_1bl	-	-	-	-	-	-	-	-	-	3873482_1bl_1bl	-	-	-
	3	-	-	-	-	Sb01g027630.1	-	-	-	-	-	-	-	-	-	-	-	3820185_1bl_1bl	-	-	-	-	-	-	-	-	-	3820185_1bl_1bl	-	-	WHE0941_A11_A21ZT
	4	-	-	-	-	Sb01g027680.1	-	-	-	tplb0012p05	-	-	-	-	-	-	-	-	-	-	-	-	-	-	3886321_1bl_1bl	3886321_1bl_1bl	3886321_1bl_1bl	3886321_1bl_1bl	-	WHE3021_G01_M01ZS	WHE3021_G01_M01ZS
	5	-	-	-	-	Sb01g027690.1	-	-	-	-	-	-	-	-	-	-	-	3881773_1bl_1bl;3818597_1bl_1bl	-	-	-	-	-	-	-	-	-	3818597_1bl_1bl;3881773_1bl_1bl	-	-	WHE2839_G08_N15ZS
	6	-	-	-	-	Sb01g027710.1	-	-	-	-	-	-	-	-	-	-	-	3847496_1bl_1bl	-	-	-	-	-	-	-	-	-	3847496_1bl_1bl	-	-	WHE2868_E03_I06ZS
	7	-	-	-	-	Sb01g027720.1	-	-	-	-	-	-	-	-	-	-	-	3911742_1bl_1bl	-	-	-	-	-	-	-	-	-	3911742_1bl_1bl	-	-	WHE2818_A05_A10ZS
	8	-	-	-	-	Sb01g027740.1	-	-	-	-	-	-	-	-	-	-	-	3895282_1bl_1bl;3909083_1bl_1bl	-	-	-	-	-	-	-	-	-	3909083_1bl_1bl;3895282_1bl_1bl	-	-	-
	9	-	-	-	-	Sb01g027780.1	-	-	-	-	-	-	-	-	-	-	-	3872086_1bl_1bl	-	-	-	-	-	-	-	-	-	3872086_1bl_1bl	-	-	-
	10	-	-	-	-	Sb01g027790.1	-	-	-	tplb0047m14	-	-	-	-	-	-	3854719_1bl_1bl	3854719_1bl_1bl	-	-	-	-	-	-	3854719_1bl_1bl	3854719_1bl_1bl	3854719_1bl_1bl	3854719_1bl_1bl	-	WHE0409_A12_A12ZB	WHE0409_A12_A12ZB
	11	-	-	-	-	Sb01g027800.1	-	-	-	-	-	-	-	-	-	-	-	3875866_1bl_1bl	-	-	-	-	-	-	-	-	-	3875866_1bl_1bl	-	-	WHE1139_C09_F17ZS
	12	-	-	-	-	Sb01g027810.1	-	-	-	-	-	-	-	-	-	-	3846997_1bl_1bl	3846997_1bl_1bl	-	-	-	-	-	-	-	-	3846997_1bl_1bl	3846997_1bl_1bl	-	-	-
	13	-	-	-	-	Sb01g027840.1	-	-	-	-	-	-	-	-	-	-	3807038_1bl_1bl	3807038_1bl_1bl	-	-	-	-	-	-	-	-	3807038_1bl_1bl	3807038_1bl_1bl	-	-	-
	14	-	-	-	-	Sb01g027860.1	-	-	-	-	-	-	-	-	-	-	-	3796035_1bl_1bl	-	-	-	-	-	-	-	-	-	3796035_1bl_1bl	-	-	-
	15	-	-	-	-	Sb01g027870.1	-	-	-	-	-	-	-	-	-	-	3900380_1bl_1bl	3900380_1bl_1bl	-	-	-	-	-	-	-	-	3900380_1bl_1bl	3900380_1bl_1bl	-	WHE3508_G06_N12ZS	WHE3508_G06_N12ZS
	16	-	-	Bradi3g34270.1	-	Sb01g027890.1	-	-	-	-	-	-	3911035_1bl_1bl	3911035_1bl_1bl	-	-	-	3911035_1bl_1bl	-	-	-	-	-	-	-	-	3911035_1bl_1bl	3911035_1bl_1bl	-	WHE3366_C04_F08ZS	WHE3366_C04_F08ZS
	17	-	-	Bradi3g34260.1	-	Sb01g027910.1	-	-	-	-	-	-	-	-	-	-	-	194505_1bl_1bl	-	-	-	-	-	-	-	-	-	194505_1bl_1bl	-	-	-
	18	-	-	Bradi3g34250.1	Os10g0577800	Sb01g027920.1	-	-	-	-	-	-	-	3808171_1bl_1bl	-	3808171_1bl_1bl	-	-	-	-	-	-	-	-	-	-	-	3808171_1bl_1bl	-	-	-
	19	-	-	Bradi3g34240.1	Os10g0577600	Sb01g027940.1	-	-	-	-	-	-	-	-	-	-	-	3808171_1bl_1bl	-	-	-	-	-	-	-	-	-	3808171_1bl_1bl	-	-	-
	20	-	-	-	-	Sb01g028000.1	-	-	-	-	-	-	-	-	-	-	-	3792214_1bl_1bl	-	-	-	-	-	-	-	-	-	3792214_1bl_1bl	-	-	-
	21	-	-	-	Os10g0577000	Sb01g028020.1	-	-	-	-	-	-	-	-	3792672_1bl_1bl	3792672_1bl_1bl	-	3792672_1bl_1bl	-	-	-	-	-	-	-	-	3792672_1bl_1bl	3792672_1bl_1bl	-	-	-
	22	-	-	-	Os10g0576900	Sb01g028030.1	-	-	-	-	-	-	-	-	-	-	-	3892785_1bl_1bl	-	-	-	-	-	-	-	-	-	3892785_1bl_1bl	-	-	-
	23	-	-	-	-	Sb01g028050.1	-	-	-	-	-	-	-	-	-	-	3916402_1bl_1bl	3916402_1bl_1bl	-	-	-	-	-	-	-	-	3916402_1bl_1bl	3916402_1bl_1bl	-	WHE2316_B09_D18ZT	WHE2316_B09_D18ZT
	24	-	-	-	Os10g0576100	Sb01g028090.1	-	-	tplb0019l17	-	-	-	-	-	3850458_1bl_1bl	3850458_1bl_1bl	3850458_1bl_1bl	3850458_1bl_1bl	-	-	-	-	3850458_1bl_1bl	3850458_1bl_1bl	-	-	3850458_1bl_1bl	3850458_1bl_1bl	-	WHE2117_E02_I03ZS	WHE2117_E02_I03ZS
	25	-	-	Bradi3g34227.1	-	-	-	-	-	-	-	-	-	3868131_1bl_1bl	-	-	-	-	-	-	-	-	-	-	-	-	-	3868131_1bl_1bl	-	-	-
	26	-	-	-	Os10g0575800	Sb01g028140.1	-	-	-	-	-	-	-	-	3790684_1bl_1bl	3790684_1bl_1bl	-	3790684_1bl_1bl	-	-	-	-	-	-	-	-	3790684_1bl_1bl	3790684_1bl_1bl	-	-	-
	27	-	-	-	-	Sb01g028165.1	-	-	-	-	-	-	-	-	-	-	-	3852024_1bl_1bl	-	-	-	-	-	-	-	-	-	3852024_1bl_1bl	-	-	-
	28	-	-	-	Os10g0575200	Sb01g028220.1	-	-	-	-	-	-	-	-	-	3831294_1bl_1bl	-	3831294_1bl_1bl	-	-	-	-	-	-	-	-	-	3831294_1bl_1bl	-	-	-
	29	-	-	Bradi3g34200.1	Os10g0575000	Sb01g028230.1	-	-	-	-	-	-	3795807_1bl_1bl	3795807_1bl_1bl	3795807_1bl_1bl	3795807_1bl_1bl	3795807_1bl_1bl	3795807_1bl_1bl	-	-	-	-	-	-	-	-	3795807_1bl_1bl	3795807_1bl_1bl	-	-	-
	30	-	-	Bradi3g34190.1	-	-	-	-	-	-	-	-	-	3820720_1bl_1bl;3917687_1bl_1bl;3841798_1bl_1bl;3884138_1bl_1bl;3917688_1bl_1bl	-	-	-	-	-	-	-	-	-	-	-	-	-	3884138_1bl_1bl;3820720_1bl_1bl;3841798_1bl_1bl;3917688_1bl_1bl;3917687_1bl_1bl	-	-	-
	31	-	-	Bradi3g34180.1	Os10g0574800	Sb01g028250.1	-	-	-	-	-	-	-	3912496_1bl_1bl	-	3912496_1bl_1bl	-	-	-	-	-	-	-	-	-	-	-	3912496_1bl_1bl	-	-	-
	32	-	-	-	Os10g0574700	Sb01g028260.1	-	-	tplb0006k21	-	-	-	-	-	-	3811541_1bl_1bl	-	3811541_1bl_1bl	-	-	-	-	-	3874847_1bl_1bl;3811541_1bl_1bl	-	-	-	3874847_1bl_1bl;3811541_1bl_1bl	-	-	-
	33	-	-	Bradi3g34097.1	Os10g0573900	Sb01g028310.1	-	-	-	-	-	-	-	3793366_1bl_1bl	-	3793366_1bl_1bl	-	3793366_1bl_1bl	-	-	-	-	-	-	-	-	-	3793366_1bl_1bl	-	-	-
	34	-	-	-	Os10g0573700	-	-	-	-	-	-	-	-	-	-	3890797_1bl_1bl	-	-	-	-	-	-	-	-	-	-	-	3890797_1bl_1bl	-	-	3365_A11_B21ZS5_084
	35	-	-	-	Os10g0573450	-	-	-	-	-	-	-	-	-	-	3853499_1bl_1bl;3815743_1bl_1bl;3799479_1bl_1bl;3817961_1bl_1bl;3814854_1bl_1bl;3821107_1bl_1bl	-	-	-	-	-	-	-	-	-	-	-	3821107_1bl_1bl;3814854_1bl_1bl;3799479_1bl_1bl;3815743_1bl_1bl;3817961_1bl_1bl;3853499_1bl_1bl	-	-	WHE0285_B12_D23ZS
	36	-	-	Bradi3g34090.2	-	Sb01g028320.1	-	-	-	-	-	-	-	3890797_1bl_1bl	-	-	-	3890797_1bl_1bl	-	-	-	-	-	-	-	-	-	3890797_1bl_1bl	-	-	3365_A11_B21ZS5_084
	37	-	-	-	Os10g0573200	Sb01g028340.1	-	-	-	-	-	-	-	-	-	3796992_1bl_1bl	-	-	-	-	-	-	-	-	-	-	-	3796992_1bl_1bl	-	-	WHE0597_A02_B03ZE
	38	-	-	Bradi3g34040.1	Os10g0573000	Sb01g028370.1	-	tplb0007m19	-	-	-	-	3888177_1bl_1bl	3888177_1bl_1bl	3888177_1bl_1bl	3888177_1bl_1bl	3888177_1bl_1bl	3888177_1bl_1bl	-	-	3888177_1bl_1bl	3888177_1bl_1bl	-	-	-	-	3888177_1bl_1bl	3888177_1bl_1bl	-	WHE0923_F09_L17ZS	WHE0923_F09_L17ZS
	39	-	-	Bradi3g34030.1	Os10g0572900	Sb01g028400.1	-	-	-	-	-	-	-	3855018_1bl_1bl	-	3855018_1bl_1bl	-	3855018_1bl_1bl	-	-	-	-	-	-	-	-	-	3855018_1bl_1bl	-	-	-
	40	-	-	Bradi3g34020.2	-	Sb01g028410.1	-	RFL_Contig2043	-	-	-	-	-	-	-	-	-	-	-	-	3807365_1bl_1bl	3807365_1bl_1bl	-	-	-	-	3807365_1bl_1bl	3807365_1bl_1bl	-	-	WHE2491_B02_C03ZT
	41	-	-	Bradi3g34000.1	Os10g0572500	-	-	-	-	-	-	-	-	3825565_1bl_1bl	-	3825565_1bl_1bl	-	-	-	-	-	-	-	-	-	-	-	3825565_1bl_1bl	-	-	WHE0963_H08_O15ZS
	42	-	-	Bradi3g33990.1	Os10g0572300	Sb01g028430.1	-	-	-	-	-	-	-	3831723_1bl_1bl	-	3831723_1bl_1bl	-	3831723_1bl_1bl	-	-	-	-	-	-	-	-	-	3831723_1bl_1bl	-	-	WHE4121_B05_C09ZS
	43	-	-	Bradi3g33980.1	Os10g0572100	-	-	-	-	-	-	-	-	3915249_1bl_1bl	-	3915249_1bl_1bl	-	-	-	-	-	-	-	-	-	-	-	3915249_1bl_1bl	-	-	-
	44	-	-	Bradi3g33950.1	Os10g0571300	-	-	-	-	-	-	-	-	3837407_1bl_1bl;3850700_1bl_1bl	-	3837407_1bl_1bl;3808727_1bl_1bl;3850700_1bl_1bl	-	-	-	-	-	-	-	-	-	-	-	3808727_1bl_1bl;3850700_1bl_1bl;3837407_1bl_1bl	-	-	WHE0954_H10_P20ZS
	45	-	-	Bradi3g33930.1	Os10g0571200	Sb01g028470.1	-	-	-	-	-	-	-	3897372_1bl_1bl	3897372_1bl_1bl	3897372_1bl_1bl	-	3897372_1bl_1bl	-	-	-	-	-	-	-	-	3897372_1bl_1bl	3897372_1bl_1bl	-	-	WHE0754_C07_F14ZT
	46	-	-	Bradi3g33920.1	Os10g0571100	Sb01g028480.1	-	-	-	-	-	-	-	3814556_1bl_1bl	-	3814556_1bl_1bl	-	-	-	-	-	-	-	-	-	-	-	3814556_1bl_1bl	-	-	WHE1788_E01_I02ZS
	47	-	-	Bradi3g33900.1	Os10g0569300	Sb01g028510.1	-	-	-	-	-	-	-	3829339_1bl_1bl	3829339_1bl_1bl	3829339_1bl_1bl	-	3829339_1bl_1bl	-	-	-	-	-	-	-	-	3829339_1bl_1bl	3829339_1bl_1bl	-	-	-
	48	-	-	Bradi3g33890.1	Os10g0569000	Sb01g028530.1	-	-	-	-	-	-	3831403_1bl_1bl	3831403_1bl_1bl	3831403_1bl_1bl	3831403_1bl_1bl	3831403_1bl_1bl	3831403_1bl_1bl	-	-	-	-	-	-	-	-	3831403_1bl_1bl	3831403_1bl_1bl	-	WHE2165_G10_N19ZS	WHE2165_G10_N19ZS
	49	-	-	Bradi3g33870.1	Os10g0568300	-	-	-	-	-	-	-	-	3893017_1bl_1bl	-	3893017_1bl_1bl	-	-	-	-	-	-	-	-	-	-	-	3893017_1bl_1bl	-	-	-
	50	-	-	Bradi3g33860.1	-	-	-	-	-	-	-	-	-	3889034_1bl_1bl	-	-	-	-	-	-	-	-	-	-	-	-	-	3889034_1bl_1bl	-	-	WHE1107_A03_B05ZY
	51	-	-	-	Os10g0567900	-	-	-	-	-	-	-	-	-	-	3811218_1bl_1bl;3892862_1bl_1bl;3795512_1bl_1bl;3887499_1bl_1bl;3817328_1bl_1bl;3804966_1bl_1bl	-	-	-	-	-	-	-	-	-	-	-	3817328_1bl_1bl;3811218_1bl_1bl;3804966_1bl_1bl;3887499_1bl_1bl;3892862_1bl_1bl;3795512_1bl_1bl	-	-	-
	52	-	-	Bradi3g33830.1	Os10g0567500	-	-	-	-	-	-	-	-	3917210_1bl_1bl	-	3917210_1bl_1bl	-	-	-	-	-	-	-	-	-	-	-	3917210_1bl_1bl	-	-	-
	53	-	-	Bradi3g33810.1	Os10g0567000	Sb01g028580.1	-	-	-	-	-	-	-	3869890_1bl_1bl	-	3869890_1bl_1bl	-	-	-	-	-	-	-	-	-	-	-	3869890_1bl_1bl	-	-	WHE0954_B03_D06ZS
	54	-	-	-	-	Sb01g028590.1	-	-	-	-	-	-	-	-	-	-	3869890_1bl_1bl	3869890_1bl_1bl	-	-	-	-	-	-	-	-	3869890_1bl_1bl	3869890_1bl_1bl	-	WHE0954_B03_D06ZS	WHE0954_B03_D06ZS
	55	-	-	-	-	Sb01g028620.1	-	-	-	-	-	-	-	-	-	-	-	3844236_1bl_1bl	-	-	-	-	-	-	-	-	-	3844236_1bl_1bl	-	-	WHE1076_D01_G02ZS
	56	-	-	Bradi3g33780.1	Os10g0566800	-	-	-	-	-	-	-	-	3844236_1bl_1bl	-	3844236_1bl_1bl	-	-	-	-	-	-	-	-	-	-	-	3844236_1bl_1bl	-	-	WHE1076_D01_G02ZS
	57	-	-	-	Os10g0566300	-	-	-	-	-	-	-	-	-	-	3830792_1bl_1bl	-	-	-	-	-	-	-	-	-	-	-	3830792_1bl_1bl	-	-	-
	58	-	-	-	-	Sb01g028660.1	-	-	-	-	-	-	-	-	-	-	-	3864735_1bl_1bl	-	-	-	-	-	-	-	-	-	3864735_1bl_1bl	-	-	-
	59	-	-	-	-	Sb01g028683.1	-	-	-	-	-	-	-	-	-	-	3815723_1bl_1bl	3815723_1bl_1bl	-	-	-	-	-	-	-	-	3815723_1bl_1bl	3815723_1bl_1bl	-	-	-
	60	-	-	Bradi3g33722.1	-	Sb01g028720.1	-	-	-	-	-	-	-	3899657_1bl_1bl	-	-	-	3899657_1bl_1bl	-	-	-	-	-	-	-	-	-	3899657_1bl_1bl	-	-	-
	61	-	-	Bradi3g33710.1	Os10g0564900	Sb01g028740.1	-	-	-	-	-	-	3847974_1bl_1bl	3795088_1bl_1bl;3847974_1bl_1bl	-	3795088_1bl_1bl;3847974_1bl_1bl	3847974_1bl_1bl	3795088_1bl_1bl;3847974_1bl_1bl	-	-	-	-	-	-	-	-	3847974_1bl_1bl	3795088_1bl_1bl;3847974_1bl_1bl	-	-	WHE1772_B11_C22ZS
	62	-	-	Bradi3g33690.1	Os10g0564500	Sb01g028760.1	-	tplb0001k22	-	-	-	-	-	3796830_1bl_1bl	-	3796830_1bl_1bl	-	-	-	-	3895131_1bl_1bl	3895131_1bl_1bl	-	-	-	-	3895131_1bl_1bl	3895131_1bl_1bl;3796830_1bl_1bl	-	-	-
	63	-	-	Bradi3g33650.1	Os10g0564400	Sb01g028770.1	-	-	-	-	-	-	-	3852164_1bl_1bl	3852164_1bl_1bl	3852164_1bl_1bl	3852164_1bl_1bl	3852164_1bl_1bl	-	-	-	-	-	-	-	-	3852164_1bl_1bl	3852164_1bl_1bl	-	WHE0066_D12_H24ZS	WHE0066_D12_H24ZS
	64	-	-	Bradi3g33600.1	-	Sb01g028800.1	-	-	-	-	-	-	-	3918108_1bl_1bl	-	-	-	3918108_1bl_1bl	-	-	-	-	-	-	-	-	-	3918108_1bl_1bl	-	-	0018_D02_D02Z_014
	65	-	-	-	Os10g0564000	-	-	-	-	-	-	-	-	-	3918108_1bl_1bl	3918108_1bl_1bl	-	-	-	-	-	-	-	-	-	-	3918108_1bl_1bl	3918108_1bl_1bl	-	0018_D02_D02Z_014	0018_D02_D02Z_014
	66	-	-	Bradi3g33590.1	Os10g0563900	-	-	tplb0001m21	-	-	-	-	3870938_1bl_1bl	3870938_1bl_1bl	3870938_1bl_1bl	3870938_1bl_1bl	-	-	-	-	-	-	-	-	-	-	3870938_1bl_1bl	3870938_1bl_1bl	-	-	-
	67	-	-	Bradi3g33570.1	Os10g0563700	-	-	-	-	-	-	-	3913598_1bl_1bl	3913598_1bl_1bl	3913598_1bl_1bl	3913598_1bl_1bl	-	-	-	-	-	-	-	-	-	-	3913598_1bl_1bl	3913598_1bl_1bl	-	1781_C07_E13Z5_051	1781_C07_E13Z5_051
	68	-	-	-	Os10g0563600	Sb01g028840.1	-	-	-	-	-	-	-	-	-	3862050_1bl_1bl	-	3862050_1bl_1bl	-	-	-	-	-	-	-	-	-	3862050_1bl_1bl	-	-	WHE2301-2304_E22_E22ZS
	69	-	-	Bradi3g33550.1	-	-	-	RFL_Contig703	-	-	-	-	-	3862050_1bl_1bl	-	-	-	-	-	-	3862050_1bl_1bl	3862050_1bl_1bl;3880546_1bl_1bl	-	-	-	-	3862050_1bl_1bl	3862050_1bl_1bl;3880546_1bl_1bl	-	-	WHE2301-2304_E22_E22ZS
	70	-	-	Bradi3g33537.1	Os10g0563500	Sb01g028850.1	-	-	-	-	-	-	-	3880546_1bl_1bl	-	3880546_1bl_1bl	-	3880546_1bl_1bl	-	-	-	-	-	-	-	-	-	3880546_1bl_1bl	-	-	-
	71	-	-	Bradi3g33530.1	Os10g0563400	Sb01g028860.1	-	-	-	-	-	-	3917740_1bl_1bl	3917740_1bl_1bl	3917740_1bl_1bl	3917740_1bl_1bl	3917740_1bl_1bl	3917740_1bl_1bl	-	-	-	-	-	-	-	-	3917740_1bl_1bl	3917740_1bl_1bl	-	-	-
	72	-	-	Bradi3g33520.1	Os10g0563300	Sb01g028970.1	-	tplb0009k17	-	-	-	-	-	3844869_1bl_1bl	-	3844869_1bl_1bl	3844869_1bl_1bl	3844869_1bl_1bl	-	-	3844869_1bl_1bl	3844869_1bl_1bl	-	-	-	-	3844869_1bl_1bl	3844869_1bl_1bl	-	-	-
	73	-	-	Bradi3g33510.1	Os10g0563200	Sb01g028950.1	-	-	-	-	-	-	3847835_1bl_1bl	3847835_1bl_1bl	-	3847835_1bl_1bl	3847835_1bl_1bl	3847835_1bl_1bl	-	-	-	-	-	-	-	-	3847835_1bl_1bl	3847835_1bl_1bl	-	-	WHE2825_E09_I17ZS
	74	-	-	Bradi3g33500.1	-	-	-	-	-	-	-	-	-	3918628_1bl_1bl;3797391_1bl_1bl;3802975_1bl_1bl	-	-	-	-	-	-	-	-	-	-	-	-	-	3918628_1bl_1bl;3802975_1bl_1bl;3797391_1bl_1bl	-	-	WHE3579_D06_G11ZS
	75	-	-	Bradi3g33490.1	Os10g0562700	Sb01g028920.1	-	-	-	-	-	-	-	3751371_1bl_1bl	-	3751371_1bl_1bl	-	3751371_1bl_1bl	-	-	-	-	-	-	-	-	-	3751371_1bl_1bl	-	-	WHE3306_C02_E04ZS
	76	-	-	Bradi3g33440.1	Os10g0562100	Sb01g028870.1	-	-	-	-	-	-	-	3819744_1bl_1bl	-	3819744_1bl_1bl	-	3819744_1bl_1bl	-	-	-	-	-	-	-	-	-	3819744_1bl_1bl	-	-	WHE0603_E05_J09ZA
	77	-	-	Bradi3g33430.1	Os10g0561900	Sb01g028980.1	-	tplb0008k23	-	-	-	-	-	3818316_1bl_1bl;3759305_1bl_1bl	3818316_1bl_1bl	3818316_1bl_1bl	-	3818316_1bl_1bl	-	-	3818316_1bl_1bl	3818316_1bl_1bl;3759305_1bl_1bl	-	-	-	-	3818316_1bl_1bl	3818316_1bl_1bl;3759305_1bl_1bl	-	WHE0425_H05_O09ZY	WHE0425_H05_O09ZS;WHE0425_H05_O09ZY
	78	-	-	-	-	Sb01g029000.1	-	-	-	-	-	-	-	-	-	-	-	3816616_1bl_1bl	-	-	-	-	-	-	-	-	-	3816616_1bl_1bl	-	-	WHE2828_H11_P22ZS
	79	-	-	Bradi3g33420.1	Os10g0562000	-	-	-	-	-	-	-	-	3843375_1bl_1bl	-	3843375_1bl_1bl	-	-	-	-	-	-	-	-	-	-	-	3843375_1bl_1bl	-	-	-
	80	-	-	Bradi3g33400.1	Os10g0561400	Sb01g029020.1	-	RFL_Contig1584	-	-	-	-	-	-	-	-	-	-	-	-	3919334_1bl_1bl	3919334_1bl_1bl	-	-	-	-	3919334_1bl_1bl	3919334_1bl_1bl	-	-	-
	81	-	-	Bradi3g33390.1	Os10g0561300	Sb01g029030.1	-	-	-	-	-	-	3919334_1bl_1bl	3919334_1bl_1bl;3835393_1bl_1bl	3919334_1bl_1bl	3905363_1bl_1bl;3830137_1bl_1bl;3919334_1bl_1bl;3835393_1bl_1bl	3919334_1bl_1bl	3843679_1bl_1bl;3919334_1bl_1bl;3835393_1bl_1bl	-	-	-	-	-	-	-	-	3919334_1bl_1bl	3843679_1bl_1bl;3919334_1bl_1bl;3835393_1bl_1bl;3830137_1bl_1bl;3905363_1bl_1bl	-	-	-
	82	-	-	Bradi3g33377.1	Os10g0561200	-	-	-	-	-	-	-	-	3843679_1bl_1bl	-	3843679_1bl_1bl	-	-	-	-	-	-	-	-	-	-	-	3843679_1bl_1bl	-	-	-
	83	-	-	-	Os10g0560700	Sb01g029065.1	-	-	-	-	-	-	-	-	-	3875494_1bl_1bl	-	3864038_1bl_1bl	-	-	-	-	-	-	-	-	-	3864038_1bl_1bl;3875494_1bl_1bl	-	-	-
	84	-	-	-	Os10g0560500	-	-	-	-	-	-	-	-	-	-	3799296_1bl_1bl	-	-	-	-	-	-	-	-	-	-	-	3799296_1bl_1bl	-	-	-
	85	-	-	Bradi3g33355.1	-	-	-	-	-	-	-	-	-	3875494_1bl_1bl	-	-	-	-	-	-	-	-	-	-	-	-	-	3875494_1bl_1bl	-	-	-
	86	-	-	Bradi3g33330.1	-	-	-	-	-	-	-	-	-	3871245_1bl_1bl	-	-	-	-	-	-	-	-	-	-	-	-	-	3871245_1bl_1bl	-	-	-
	87	-	-	Bradi3g33310.1	-	-	-	-	-	-	-	-	-	3816500_1bl_1bl	-	-	-	-	-	-	-	-	-	-	-	-	-	3816500_1bl_1bl	-	-	-
	88	-	-	Bradi3g33287.1	Os10g0559900	Sb01g029100.1	-	-	-	-	-	-	-	3809876_1bl_1bl	-	3809876_1bl_1bl	-	3809876_1bl_1bl	-	-	-	-	-	-	-	-	-	3809876_1bl_1bl	-	-	-
	89	3888062_1bl_synopGBS115299	149.5	Bradi3g33250.1	Os10g0559800	Sb01g029110.1	-	-	-	-	3888062_1bl_1bl	3888062_1bl_1bl	3888062_1bl_1bl	3888062_1bl_1bl	-	3888062_1bl_1bl	-	3888062_1bl_1bl	-	-	-	-	-	-	-	-	3888062_1bl_1bl	3888062_1bl_1bl	-	-	-
	90	-	-	Bradi3g33240.1	Os10g0559700	Sb01g029120.1	-	-	-	-	-	-	-	3790721_1bl_1bl	-	-	-	3790721_1bl_1bl	-	-	-	-	-	-	-	-	-	3790721_1bl_1bl	-	-	-
	91	-	-	Bradi3g33230.1	Os10g0559500	Sb01g029130.1	-	-	-	-	-	-	-	3902666_1bl_1bl	-	3902666_1bl_1bl	-	3902666_1bl_1bl	-	-	-	-	-	-	-	-	-	3902666_1bl_1bl	-	-	-
	92	-	-	Bradi3g33217.1	Os10g0557900	Sb01g029150.1	-	-	-	-	-	-	3867579_1bl_1bl	3867579_1bl_1bl	3867579_1bl_1bl	3867579_1bl_1bl	3867579_1bl_1bl	3867579_1bl_1bl	-	-	-	-	-	-	-	-	3867579_1bl_1bl	3867579_1bl_1bl	-	-	-
	93	-	-	Bradi3g33200.1	Os10g0557600	-	-	-	-	-	-	-	-	-	-	3827796_1bl_1bl	-	-	-	-	-	-	-	-	-	-	-	3827796_1bl_1bl	-	-	WHE3563_F12_K23ZS
	94	-	-	Bradi3g33190.1	Os10g0556801	Sb01g029180.1	-	-	-	-	-	-	3882181_1bl_1bl	3882181_1bl_1bl;3905300_1bl_1bl	-	3882181_1bl_1bl;3905300_1bl_1bl	-	3882181_1bl_1bl;3905300_1bl_1bl	-	-	-	-	-	-	-	-	3882181_1bl_1bl	3882181_1bl_1bl;3905300_1bl_1bl	-	-	-
	95	-	-	Bradi3g33170.1	-	-	-	-	-	-	-	-	-	3797455_1bl_1bl	-	-	-	-	-	-	-	-	-	-	-	-	-	3797455_1bl_1bl	-	-	WHE3081_D04_H07ZS
	96	-	-	Bradi3g33160.1	Os10g0556100	Sb01g029230.1	-	-	-	-	-	-	-	3835691_1bl_1bl;3479932_1bl_1bl	-	3479932_1bl_1bl	-	3479932_1bl_1bl	-	-	-	-	-	-	-	-	-	3835691_1bl_1bl;3479932_1bl_1bl	-	-	WHE0415_C07_F13ZY
	97	-	-	Bradi3g33150.1	Os10g0555900	-	-	tplb0039o17	-	-	-	-	-	3908916_1bl_1bl;3911901_1bl_1bl	3908916_1bl_1bl	3908916_1bl_1bl	-	-	-	-	3911901_1bl_1bl	3911901_1bl_1bl	-	-	-	-	3911901_1bl_1bl;3908916_1bl_1bl	3911901_1bl_1bl;3908916_1bl_1bl	-	-	WHE3306_F05_K10ZS
	98	-	-	-	-	Sb01g029273.1	-	-	-	-	-	-	-	-	-	-	-	3908916_1bl_1bl	-	-	-	-	-	-	-	-	-	3908916_1bl_1bl	-	-	-
	99	-	-	-	-	Sb01g029310.1	-	-	-	-	-	-	-	-	-	-	-	3835691_1bl_1bl;3911901_1bl_1bl	-	-	-	-	-	-	-	-	-	3911901_1bl_1bl;3835691_1bl_1bl	-	-	WHE3306_F05_K10ZS
	100	-	-	-	Os10g0555600	-	-	-	-	-	-	-	-	-	-	3835691_1bl_1bl	-	-	-	-	-	-	-	-	-	-	-	3835691_1bl_1bl	-	-	-
	101	-	-	-	-	Sb01g029350.1	-	-	-	-	-	-	-	-	-	-	-	3824661_1bl_1bl	-	-	-	-	-	-	-	-	-	3824661_1bl_1bl	-	-	-
	102	-	-	Bradi3g33100.1	Os10g0555300	Sb01g029370.1	-	-	-	-	-	-	3796757_1bl_1bl	3796757_1bl_1bl	-	-	-	-	-	-	-	-	-	-	-	-	3796757_1bl_1bl	3796757_1bl_1bl	-	-	-
	103	-	-	Bradi3g33080.1	Os10g0555100	-	-	-	-	-	-	-	-	3896848_1bl_1bl	3896848_1bl_1bl	3896848_1bl_1bl	-	-	-	-	-	-	-	-	-	-	3896848_1bl_1bl	3896848_1bl_1bl	-	-	-
	104	-	-	-	Os10g0554900	Sb01g029410.1	-	-	-	-	-	-	-	-	3860415_1bl_1bl	3860415_1bl_1bl;3864868_1bl_1bl	-	3860415_1bl_1bl	-	-	-	-	-	-	-	-	3860415_1bl_1bl	3864868_1bl_1bl;3860415_1bl_1bl	-	-	-
	105	-	-	Bradi3g33060.1	Os10g0554800	Sb01g029450.1	-	-	-	-	-	-	-	3916397_1bl_1bl	-	3916397_1bl_1bl;3897536_1bl_1bl	-	3916397_1bl_1bl;3922210_1bl_1bl	-	-	-	-	-	-	-	-	-	3922210_1bl_1bl;3916397_1bl_1bl;3897536_1bl_1bl	-	-	-
	106	-	-	Bradi3g33040.1	Os10g0554200	Sb01g029470.1	-	-	-	-	-	-	-	3822344_1bl_1bl;3909959_1bl_1bl	-	3822344_1bl_1bl;3912314_1bl_1bl;1721761_1bl_1bl;3909959_1bl_1bl	-	3822344_1bl_1bl;3912314_1bl_1bl;1721761_1bl_1bl;3909959_1bl_1bl;3851846_1bl_1bl	-	-	-	-	-	-	-	-	-	3851846_1bl_1bl;3912314_1bl_1bl;3909959_1bl_1bl;3822344_1bl_1bl;1721761_1bl_1bl	-	-	-
	107	-	-	-	Os10g0554100	-	-	-	-	-	-	-	-	-	-	3890895_1bl_1bl	-	-	-	-	-	-	-	-	-	-	-	3890895_1bl_1bl	-	-	WHE1116_D04_H08ZS
	108	-	-	Bradi3g33030.1	-	-	-	-	-	-	-	-	-	3912314_1bl_1bl;1721761_1bl_1bl;3851846_1bl_1bl	-	-	-	-	-	-	-	-	-	-	-	-	-	3851846_1bl_1bl;3912314_1bl_1bl;1721761_1bl_1bl	-	-	-
	109	-	-	Bradi3g33020.1	-	Sb01g029480.1	-	-	-	-	-	-	-	3890895_1bl_1bl	-	-	-	3890895_1bl_1bl	-	-	-	-	-	-	-	-	-	3890895_1bl_1bl	-	-	WHE1116_D04_H08ZS
	110	-	-	Bradi3g32990.1	Os10g0553800	Sb01g029510.1	-	-	-	-	-	-	-	3790571_1bl_1bl	-	3864046_1bl_1bl;3790571_1bl_1bl	-	3864046_1bl_1bl;3790571_1bl_1bl	-	-	-	-	-	-	-	-	-	3864046_1bl_1bl;3790571_1bl_1bl	-	-	WHE2342_B03_C06ZY
	111	-	-	-	-	Sb01g029540.1	-	-	-	-	-	-	-	-	-	-	3813956_1bl_1bl	3813956_1bl_1bl	-	-	-	-	-	-	-	-	3813956_1bl_1bl	3813956_1bl_1bl	-	-	-
	112	-	-	Bradi3g32970.1	Os10g0553300	Sb01g029590.1	-	-	-	-	-	-	-	3865492_1bl_1bl	-	3865492_1bl_1bl	-	3865492_1bl_1bl	-	-	-	-	-	-	-	-	-	3865492_1bl_1bl	-	-	WHE4107_F06_L11ZS
	113	-	-	Bradi3g32960.1	Os10g0552900	Sb01g029600.1	-	tplb0016n05	-	-	-	-	-	-	-	-	-	-	-	-	-	3838911_1bl_1bl;3865492_1bl_1bl	-	-	-	-	-	3838911_1bl_1bl;3865492_1bl_1bl	-	-	WHE4107_F06_L11ZS
	114	-	-	-	Os10g0552600	-	-	-	-	-	-	-	-	-	-	3906701_1bl_1bl;3910842_1bl_1bl;3795119_1bl_1bl	-	-	-	-	-	-	-	-	-	-	-	3795119_1bl_1bl;3906701_1bl_1bl;3910842_1bl_1bl	-	-	WHE2906_C07_E14ZS
	115	-	-	Bradi3g32940.1	-	-	-	-	-	-	-	-	-	3922210_1bl_1bl;3910842_1bl_1bl	-	-	-	-	-	-	-	-	-	-	-	-	-	3922210_1bl_1bl;3910842_1bl_1bl	-	-	-
	116	-	-	Bradi3g32920.1	-	-	-	-	-	-	-	-	-	3810341_1bl_1bl	-	-	-	-	-	-	-	-	-	-	-	-	-	3810341_1bl_1bl	-	-	-
	117	-	-	Bradi3g32870.1	-	Sb01g029670.1	-	-	-	-	-	-	3898694_1bl_1bl	3917508_1bl_1bl;3898694_1bl_1bl	-	-	-	3917508_1bl_1bl;3898694_1bl_1bl	-	-	-	-	-	-	-	-	3898694_1bl_1bl	3917508_1bl_1bl;3898694_1bl_1bl	-	-	-
	118	-	-	-	Os10g0550700	-	-	-	-	-	-	-	-	-	3898694_1bl_1bl	3917508_1bl_1bl;3898694_1bl_1bl	-	-	-	-	-	-	-	-	-	-	3898694_1bl_1bl	3917508_1bl_1bl;3898694_1bl_1bl	-	-	-
	119	-	-	Bradi3g32850.1	Os10g0550300	Sb01g029730.1	-	-	-	-	-	-	-	-	-	3917593_1bl_1bl	-	3796602_1bl_1bl	-	-	-	-	-	-	-	-	-	3796602_1bl_1bl;3917593_1bl_1bl	-	-	WHE0967_F02_K03ZS
	120	-	-	Bradi3g32840.1	Os10g0550000	Sb01g029740.1	-	-	-	-	-	-	-	3796602_1bl_1bl	-	3796602_1bl_1bl	-	-	-	-	-	-	-	-	-	-	-	3796602_1bl_1bl	-	-	WHE0967_F02_K03ZS
	121	-	-	-	Os10g0549850	-	-	-	-	-	-	-	-	-	-	3791413_1bl_1bl	-	-	-	-	-	-	-	-	-	-	-	3791413_1bl_1bl	-	-	-
	122	-	-	Bradi3g32830.1	-	Sb01g029750.1	-	RFL_Contig5760	-	-	-	-	-	3854532_1bl_1bl	-	-	-	3854532_1bl_1bl	-	-	-	3854532_1bl_1bl;3796602_1bl_1bl	-	-	-	-	-	3796602_1bl_1bl;3854532_1bl_1bl	-	-	WHE0967_F02_K03ZS
	123	-	-	-	Os10g0549100	-	-	-	-	-	-	-	-	-	-	3836378_1bl_1bl	-	-	-	-	-	-	-	-	-	-	-	3836378_1bl_1bl	-	-	-
	124	-	-	Bradi3g32820.1	Os10g0548900	Sb01g029770.1	-	-	-	tplb0007i01	-	-	-	-	-	3843477_1bl_1bl	-	3843477_1bl_1bl	-	-	-	-	-	-	3838543_1bl_1bl	3838543_1bl_1bl	3838543_1bl_1bl	3838543_1bl_1bl;3843477_1bl_1bl	-	-	-
	125	-	-	-	Os10g0548800	Sb01g029790.1	-	-	-	-	-	-	-	-	-	3901347_1bl_1bl	-	3901347_1bl_1bl	-	-	-	-	-	-	-	-	-	3901347_1bl_1bl	-	-	WHE1795_B05_C09ZT
	126	-	-	-	Os10g0548700	-	-	-	-	-	-	-	-	-	-	3857868_1bl_1bl;1021955_1bl_1bl	-	-	-	-	-	-	-	-	-	-	-	1021955_1bl_1bl;3857868_1bl_1bl	-	-	WHE4112_G11_N22ZS
	127	-	-	Bradi3g32800.1	-	-	-	-	-	-	-	-	-	1021955_1bl_1bl	-	-	-	-	-	-	-	-	-	-	-	-	-	1021955_1bl_1bl	-	-	-
	128	-	-	Bradi3g32787.1	-	Sb01g029780.1	-	-	-	-	-	-	-	3918098_1bl_1bl;3857868_1bl_1bl	-	-	-	3918098_1bl_1bl;3857868_1bl_1bl	-	-	-	-	-	-	-	-	-	3918098_1bl_1bl;3857868_1bl_1bl	-	-	WHE4112_G11_N22ZS
	129	-	-	Bradi3g32780.1	Os10g0548200	Sb01g029925.1	-	-	-	-	-	-	-	3807520_1bl_1bl	-	3807520_1bl_1bl	-	-	-	-	-	-	-	-	-	-	-	3807520_1bl_1bl	-	-	-
	130	-	-	Bradi3g32770.1	Os10g0548100	Sb01g029930.1	-	-	-	-	-	-	-	3873814_1bl_1bl	-	3873814_1bl_1bl	-	3873814_1bl_1bl	-	-	-	-	-	-	-	-	-	3873814_1bl_1bl	-	-	WHE3020_A10_B20ZS
	131	-	-	-	Os10g0547500	Sb01g029990.1	-	-	-	-	-	-	-	-	3811427_1bl_1bl	3811427_1bl_1bl;3899888_1bl_1bl;3808255_1bl_1bl;3837914_1bl_1bl	3811427_1bl_1bl	3811427_1bl_1bl;3899888_1bl_1bl	-	-	-	-	-	-	-	-	3811427_1bl_1bl	3811427_1bl_1bl;3899888_1bl_1bl;3837914_1bl_1bl;3808255_1bl_1bl	-	-	-
	132	-	-	Bradi3g32730.1	-	-	-	-	-	-	-	-	3811427_1bl_1bl	3811427_1bl_1bl	-	-	-	-	-	-	-	-	-	-	-	-	3811427_1bl_1bl	3811427_1bl_1bl	-	-	-
	133	-	-	Bradi3g32690.1	Os10g0546600	Sb01g030050.1	-	-	-	-	-	-	-	3915530_1bl_1bl	-	3915530_1bl_1bl	-	3915530_1bl_1bl	-	-	-	-	-	-	-	-	-	3915530_1bl_1bl	-	-	-
	134	-	-	Bradi3g32660.1	Os10g0546300	Sb01g030070.1	-	-	-	-	-	-	-	3858385_1bl_1bl	-	3858385_1bl_1bl	-	3858385_1bl_1bl	-	-	-	-	-	-	-	-	-	3858385_1bl_1bl	-	-	WHE0962_A10_B20ZT
	135	-	-	Bradi3g32630.1	Os10g0546200	-	-	-	-	-	-	-	-	3794264_1bl_1bl	-	-	-	-	-	-	-	-	-	-	-	-	-	3794264_1bl_1bl	-	-	-
	136	-	-	-	-	Sb09g018230.1	-	-	-	-	-	-	-	-	-	-	-	3814169_1bl_1bl;3879539_1bl_1bl	-	-	-	-	-	-	-	-	-	3879539_1bl_1bl;3814169_1bl_1bl	-	-	WHE1101_E06_I11ZS
	137	-	-	Bradi3g32550.1	Os10g0545700	Sb01g030120.1	-	-	-	-	-	-	-	3837108_1bl_1bl	-	3837108_1bl_1bl	-	3837108_1bl_1bl	-	-	-	-	-	-	-	-	-	3837108_1bl_1bl	-	-	-
	138	-	-	-	-	Sb01g030130.1	-	-	-	-	-	-	-	-	-	-	3824538_1bl_1bl	3824538_1bl_1bl	-	-	-	-	-	-	-	-	3824538_1bl_1bl	3824538_1bl_1bl	-	-	-
	139	-	-	Bradi3g32535.1	Os10g0545600	-	-	-	-	-	-	-	-	3824538_1bl_1bl	-	3824538_1bl_1bl	-	-	-	-	-	-	-	-	-	-	-	3824538_1bl_1bl	-	-	-
	140	-	-	Bradi3g32520.1	Os10g0545300	Sb01g030150.1	-	RFL_Contig3959	-	-	-	-	-	3914963_1bl_1bl	-	3914963_1bl_1bl	3914963_1bl_1bl	3914963_1bl_1bl	-	-	3914963_1bl_1bl	3914963_1bl_1bl	-	-	-	-	3914963_1bl_1bl	3914963_1bl_1bl	-	-	-
	141	-	-	Bradi3g32510.1	Os10g0545200	Sb01g030160.1	-	-	-	-	-	-	-	3915097_1bl_1bl	-	3915097_1bl_1bl	-	3915097_1bl_1bl	-	-	-	-	-	-	-	-	-	3915097_1bl_1bl	-	-	WHE4101_E11_I21ZS
	142	-	-	Bradi3g32497.1	Os10g0545100	Sb01g030165.1	-	-	-	-	-	-	-	-	-	3848894_1bl_1bl	-	-	-	-	-	-	-	-	-	-	-	3848894_1bl_1bl	-	-	-
	143	-	-	Bradi3g32490.1	Os10g0545000	Sb01g030170.1	-	-	-	-	-	-	-	3488167_1bl_1bl	-	3488167_1bl_1bl	-	3488167_1bl_1bl	-	-	-	-	-	-	-	-	-	3488167_1bl_1bl	-	-	WHE2333_E06_I11ZS
	144	-	-	Bradi3g32480.1	Os10g0544900	Sb01g030180.1	-	-	-	-	-	-	-	3795799_1bl_1bl	-	3795799_1bl_1bl	-	3795799_1bl_1bl	-	-	-	-	-	-	-	-	-	3795799_1bl_1bl	-	-	WHE2333_E06_I11ZT
	145	-	-	Bradi3g32470.2	Os10g0544600	Sb01g030190.1	-	tplb0006p22	-	-	-	-	3835015_1bl_1bl	3835015_1bl_1bl	-	3835015_1bl_1bl	3835015_1bl_1bl	3835015_1bl_1bl	-	-	3835015_1bl_1bl	3835015_1bl_1bl	-	-	-	-	3835015_1bl_1bl	3835015_1bl_1bl	-	WHE2867_H11_O21ZS	WHE2867_H11_O21ZS
	146	-	-	Bradi3g32440.1	-	-	-	-	-	-	-	-	-	3903754_1bl_1bl;3907325_1bl_1bl	-	-	-	-	-	-	-	-	-	-	-	-	-	3903754_1bl_1bl;3907325_1bl_1bl	-	-	-
	147	-	-	Bradi3g32420.1	-	-	-	-	-	-	-	-	3837636_1bl_1bl	3837636_1bl_1bl	-	-	-	-	-	-	-	-	-	-	-	-	3837636_1bl_1bl	3837636_1bl_1bl	-	WHE2907_A04_B07ZS	WHE2907_A04_B07ZS
	148	-	-	Bradi3g32400.1	-	-	-	RFL_Contig2026	-	-	-	-	-	3793400_1bl_1bl	-	-	-	-	-	-	3903083_1bl_1bl	3903083_1bl_1bl	-	-	-	-	3903083_1bl_1bl	3793400_1bl_1bl;3903083_1bl_1bl	-	-	WHE3302_F02_K04ZS
	149	-	-	Bradi3g32380.1	Os10g0544500	Sb01g030230.1	-	-	-	-	-	-	3793401_1bl_1bl	3798455_1bl_1bl;3793401_1bl_1bl	3793401_1bl_1bl	3793400_1bl_1bl;3798455_1bl_1bl;3793401_1bl_1bl	-	3793400_1bl_1bl;3798455_1bl_1bl;3793401_1bl_1bl	-	-	-	-	-	-	-	-	3793401_1bl_1bl	3793400_1bl_1bl;3793401_1bl_1bl;3798455_1bl_1bl	-	-	WHE3302_F02_K04ZS;WHE1104_E06_J12ZY
	150	-	-	-	Os10g0544200	-	-	-	-	-	-	-	-	-	-	3794625_1bl_1bl	-	-	-	-	-	-	-	-	-	-	-	3794625_1bl_1bl	-	-	-
	151	-	-	-	Os10g0543800	Sb01g030250.1	-	-	-	-	-	-	-	-	3828677_1bl_1bl	3828677_1bl_1bl	-	3828677_1bl_1bl	-	-	-	-	-	-	-	-	3828677_1bl_1bl	3828677_1bl_1bl	-	-	-
	152	-	-	-	Os10g0542200	-	-	-	-	-	-	-	-	-	-	3899157_1bl_1bl	-	-	-	-	-	-	-	-	-	-	-	3899157_1bl_1bl	-	-	WHE2833_G10_M19ZS
	153	-	-	Bradi3g32340.1	Os10g0542900	-	-	-	-	-	-	-	3862983_1bl_1bl	3862983_1bl_1bl;3805660_1bl_1bl	3862983_1bl_1bl	3862983_1bl_1bl;3805660_1bl_1bl	-	-	-	-	-	-	-	-	-	-	3862983_1bl_1bl	3862983_1bl_1bl;3805660_1bl_1bl	-	-	-
	154	-	-	Bradi3g32282.1	Os10g0558600	-	-	-	-	-	-	-	-	3813279_1bl_1bl	3813279_1bl_1bl	3813279_1bl_1bl	-	-	-	-	-	-	-	-	-	-	3813279_1bl_1bl	3813279_1bl_1bl	-	-	-
	155	-	-	-	-	Sb01g030340.1	-	-	-	-	-	-	-	-	-	-	-	3899157_1bl_1bl	-	-	-	-	-	-	-	-	-	3899157_1bl_1bl	-	-	WHE2833_G10_M19ZS
	156	-	-	Bradi3g32247.1	-	Sb01g030370.1	-	-	-	-	-	-	-	3897308_1bl_1bl	-	-	-	3897308_1bl_1bl	-	-	-	-	-	-	-	-	-	3897308_1bl_1bl	-	-	-
	157	-	-	Bradi3g32240.1	Os10g0541200	-	-	-	-	-	-	-	-	3822544_1bl_1bl	-	3822544_1bl_1bl	-	-	-	-	-	-	-	-	-	-	-	3822544_1bl_1bl	-	-	-
	158	-	-	-	-	Sb01g030390.1	-	-	-	-	-	-	-	-	-	-	-	3918139_1bl_1bl;3920902_1bl_1bl;3905441_1bl_1bl;3826608_1bl_1bl;3796715_1bl_1bl;3886541_1bl_1bl;3822734_1bl_1bl;3878796_1bl_1bl	-	-	-	-	-	-	-	-	-	3826608_1bl_1bl;3822734_1bl_1bl;3905441_1bl_1bl;3796715_1bl_1bl;3918139_1bl_1bl;3878796_1bl_1bl;3886541_1bl_1bl;3920902_1bl_1bl	-	-	-
	159	-	-	-	-	Sb01g030420.1	-	-	-	-	-	-	-	-	-	-	-	3833221_1bl_1bl	-	-	-	-	-	-	-	-	-	3833221_1bl_1bl	-	-	-
	160	-	-	Bradi3g32210.2	Os10g0539900	Sb01g030430.1	-	-	-	-	-	-	-	3862719_1bl_1bl	-	3862719_1bl_1bl	3862719_1bl_1bl	3862719_1bl_1bl	-	-	-	-	-	-	-	-	3862719_1bl_1bl	3862719_1bl_1bl	-	BRY_3823	BRY_3823
	161	-	-	Bradi3g32180.1	Os10g0539400	Sb01g030470.1	-	-	-	-	-	-	-	3819844_1bl_1bl	-	3819844_1bl_1bl	-	3819844_1bl_1bl	-	-	-	-	-	-	-	-	-	3819844_1bl_1bl	-	-	WHE2164_F01_K02ZS
	162	-	-	Bradi3g32160.1	Os10g0537600	Sb01g030480.1	-	-	-	-	-	-	-	3808204_1bl_1bl	-	3808204_1bl_1bl	3808204_1bl_1bl	3808204_1bl_1bl	-	-	-	-	-	-	-	-	3808204_1bl_1bl	3808204_1bl_1bl	-	-	-
	163	-	-	Bradi3g32150.1	Os10g0537500	Sb01g030490.1	-	tplb0046l08	-	-	-	-	-	3816645_1bl_1bl;3831916_1bl_1bl	-	3816645_1bl_1bl	-	3816645_1bl_1bl;3831916_1bl_1bl	-	-	3816645_1bl_1bl	3816645_1bl_1bl;3831916_1bl_1bl	-	-	-	-	3816645_1bl_1bl	3831916_1bl_1bl;3816645_1bl_1bl	-	-	WHE2906_H09_O18ZS
	164	-	-	Bradi3g32130.1	Os10g0536700	Sb01g030530.1	-	-	-	-	-	-	-	3841471_1bl_1bl	-	3841471_1bl_1bl	-	3841471_1bl_1bl	-	-	-	-	-	-	-	-	-	3841471_1bl_1bl	-	-	-
	165	-	-	Bradi3g32110.1	Os10g0536600	Sb01g030540.1	-	-	-	-	-	-	-	3847918_1bl_1bl	-	3847918_1bl_1bl	-	3847918_1bl_1bl	-	-	-	-	-	-	-	-	-	3847918_1bl_1bl	-	-	-
	166	-	-	Bradi3g32100.1	Os10g0536500	Sb01g030550.1	-	RFL_Contig2664	-	-	-	-	-	-	3895087_1bl_1bl	3895087_1bl_1bl	3895087_1bl_1bl	3895087_1bl_1bl	-	-	3895087_1bl_1bl	3895087_1bl_1bl	-	-	-	-	3895087_1bl_1bl	3895087_1bl_1bl	-	-	-
	167	-	-	Bradi3g32070.1	-	Sb01g030590.1	-	-	-	-	-	-	3915891_1bl_1bl	3915891_1bl_1bl;3917621_1bl_1bl;3915892_1bl_1bl;3819272_1bl_1bl	-	-	3915891_1bl_1bl	3915891_1bl_1bl;3917621_1bl_1bl;3915892_1bl_1bl;3819272_1bl_1bl	-	-	-	-	-	-	-	-	3915891_1bl_1bl	3915891_1bl_1bl;3915892_1bl_1bl;3917621_1bl_1bl;3819272_1bl_1bl	-	-	WHE3553_C09_F17ZS
	168	-	-	Bradi3g32040.1	Os10g0534900	Sb01g030620.1	-	RFL_Contig4630	-	-	-	-	3855744_1bl_1bl	3855744_1bl_1bl	-	3855744_1bl_1bl	-	3855744_1bl_1bl	-	-	3853628_1bl_1bl	3853628_1bl_1bl;3855744_1bl_1bl	-	-	-	-	3855744_1bl_1bl;3853628_1bl_1bl	3855744_1bl_1bl;3853628_1bl_1bl	-	-	-
	169	-	-	-	-	Sb01g030630.1	-	-	-	-	-	-	-	-	-	-	-	3863253_1bl_1bl;3790926_1bl_1bl	-	-	-	-	-	-	-	-	-	3863253_1bl_1bl;3790926_1bl_1bl	-	-	WHE0825-0828_J22_J22ZS
	170	-	-	Bradi3g32027.1	-	-	-	-	-	-	-	-	-	3824605_1bl_1bl	-	-	-	-	-	-	-	-	-	-	-	-	-	3824605_1bl_1bl	-	-	-
	171	-	-	-	-	Sb01g030635.1	-	-	-	-	-	-	-	-	-	-	3824605_1bl_1bl	3824605_1bl_1bl	-	-	-	-	-	-	-	-	3824605_1bl_1bl	3824605_1bl_1bl	-	-	-
	172	-	-	Bradi3g32020.1	Os10g0534100	Sb01g030650.1	-	RFL_Contig2083	-	-	-	-	-	3913438_1bl_1bl	3913438_1bl_1bl	3913438_1bl_1bl	3913438_1bl_1bl	3913438_1bl_1bl	-	-	3913438_1bl_1bl	3913438_1bl_1bl	-	-	-	-	3913438_1bl_1bl	3913438_1bl_1bl	-	WHE2332_A02_B04ZT	WHE2332_A02_B04ZT
	173	-	-	Bradi3g32010.1	Os10g0533900	Sb01g030660.1	-	-	-	-	-	-	-	3855540_1bl_1bl	-	3855540_1bl_1bl	-	3855540_1bl_1bl	-	-	-	-	-	-	-	-	-	3855540_1bl_1bl	-	-	-
	174	-	-	Bradi3g32000.1	Os10g0533600	Sb01g030680.1	-	RFL_Contig1709	-	-	-	-	-	3823719_1bl_1bl	-	3823719_1bl_1bl	-	3823719_1bl_1bl	-	-	3823719_1bl_1bl	3823719_1bl_1bl	-	-	-	-	3823719_1bl_1bl	3823719_1bl_1bl	-	-	WHE1126_F07_K14ZS
	175	-	-	Bradi3g31990.1	-	-	-	-	-	-	-	-	3799408_1bl_1bl	3799408_1bl_1bl	-	-	-	-	-	-	-	-	-	-	-	-	3799408_1bl_1bl	3799408_1bl_1bl	-	-	-
	176	-	-	Bradi3g31967.1	Os10g0533150	Sb01g030700.1	-	-	-	-	-	-	-	1127981_1bl_1bl	-	1127981_1bl_1bl	-	3816260_1bl_1bl;1127981_1bl_1bl	-	-	-	-	-	-	-	-	-	3816260_1bl_1bl;1127981_1bl_1bl	-	-	-
	177	-	-	Bradi3g31947.2	Os10g0533000	Sb01g030710.1	-	-	-	-	-	-	-	2367203_1bl_1bl	-	2367203_1bl_1bl	2367203_1bl_1bl	2367203_1bl_1bl	-	-	-	-	-	-	-	-	2367203_1bl_1bl	2367203_1bl_1bl	-	1861_A11_B21ZS5_082	1861_A11_B21ZS5_082
	178	-	-	Bradi3g31940.1	Os10g0532600	Sb01g030720.1	-	-	-	-	-	-	-	3854686_1bl_1bl	-	3854686_1bl_1bl	-	3854686_1bl_1bl;3863813_1bl_1bl	-	-	-	-	-	-	-	-	-	3863813_1bl_1bl;3854686_1bl_1bl	-	-	-
	179	-	-	Bradi3g31900.1	-	-	-	-	-	-	-	-	3883836_1bl_1bl	3883836_1bl_1bl;3868265_1bl_1bl	-	-	-	-	-	-	-	-	-	-	-	-	3883836_1bl_1bl	3883836_1bl_1bl;3868265_1bl_1bl	-	-	-
	180	-	-	Bradi3g31880.1	Os10g0530900	Sb01g030780.1	-	-	-	-	-	-	-	3835050_1bl_1bl	-	3835050_1bl_1bl	-	3835050_1bl_1bl	-	-	-	-	-	-	-	-	-	3835050_1bl_1bl	-	-	WHE0825-0828_K15_K15ZS
	181	-	-	-	-	Sb01g030785.1	-	-	-	-	-	-	-	-	-	-	-	3884045_1bl_1bl	-	-	-	-	-	-	-	-	-	3884045_1bl_1bl	-	-	-
	182	-	-	Bradi3g31870.1	Os10g0530700	-	-	tplb0011d23	-	-	-	-	-	-	-	-	-	-	-	-	3916211_1bl_1bl	3916211_1bl_1bl	-	-	-	-	3916211_1bl_1bl	3916211_1bl_1bl	-	-	-
	183	-	-	-	Os10g0530400	Sb01g030810.1	-	-	-	-	-	-	-	-	-	3906646_1bl_1bl	-	3796916_1bl_1bl	-	-	-	-	-	-	-	-	-	3906646_1bl_1bl;3796916_1bl_1bl	-	-	WHE1147_E11_J21ZS
	184	-	-	-	-	Sb01g030850.1	-	-	-	-	-	-	-	-	-	-	-	3793440_1bl_1bl	-	-	-	-	-	-	-	-	-	3793440_1bl_1bl	-	-	-
	185	-	-	-	-	Sb01g030880.1	-	-	-	-	-	-	-	-	-	-	-	3813647_1bl_1bl	-	-	-	-	-	-	-	-	-	3813647_1bl_1bl	-	-	-
	186	-	-	-	Os10g0529900	-	-	-	-	-	-	-	-	-	-	3796916_1bl_1bl	-	-	-	-	-	-	-	-	-	-	-	3796916_1bl_1bl	-	-	WHE1147_E11_J21ZS
	187	-	-	-	Os10g0529500	-	-	-	-	-	-	-	-	-	-	3813647_1bl_1bl;3851125_1bl_1bl	-	-	-	-	-	-	-	-	-	-	-	3851125_1bl_1bl;3813647_1bl_1bl	-	-	-
	188	-	-	-	Os10g0528100	-	-	-	-	-	-	-	-	-	-	3872011_1bl_1bl	-	-	-	-	-	-	-	-	-	-	-	3872011_1bl_1bl	-	-	-
	189	-	-	Bradi3g31850.1	-	-	-	-	-	-	-	-	-	3906646_1bl_1bl;3916211_1bl_1bl	-	-	-	-	-	-	-	-	-	-	-	-	-	3916211_1bl_1bl;3906646_1bl_1bl	-	-	-
	190	-	-	Bradi3g31841.1	-	-	-	-	-	-	-	-	-	3796916_1bl_1bl;3872011_1bl_1bl	-	-	-	-	-	-	-	-	-	-	-	-	-	3872011_1bl_1bl;3796916_1bl_1bl	-	-	WHE1147_E11_J21ZS
	191	-	-	Bradi3g31820.1	-	-	-	-	-	-	-	-	-	3813647_1bl_1bl	-	-	-	-	-	-	-	-	-	-	-	-	-	3813647_1bl_1bl	-	-	-
	192	-	-	Bradi3g31800.1	-	-	-	-	-	-	-	-	-	3851125_1bl_1bl	-	-	-	-	-	-	-	-	-	-	-	-	-	3851125_1bl_1bl	-	-	-
	193	-	-	Bradi3g31750.1	-	-	-	-	-	-	-	-	-	3886745_1bl_1bl	-	-	-	-	-	-	-	-	-	-	-	-	-	3886745_1bl_1bl	-	-	-
	194	-	-	Bradi3g31727.1	-	-	-	-	-	-	-	-	-	3847397_1bl_1bl	-	-	-	-	-	-	-	-	-	-	-	-	-	3847397_1bl_1bl	-	-	-
	195	-	-	-	Os10g0527800	-	-	-	-	-	-	-	-	-	-	3886745_1bl_1bl	-	-	-	-	-	-	-	-	-	-	-	3886745_1bl_1bl	-	-	-
	196	-	-	-	Os10g0527100	-	-	-	-	-	-	-	-	-	-	3805313_1bl_1bl;3879165_1bl_1bl;3907322_1bl_1bl;3814866_1bl_1bl	-	-	-	-	-	-	-	-	-	-	-	3879165_1bl_1bl;3814866_1bl_1bl;3907322_1bl_1bl;3805313_1bl_1bl	-	-	WHE1663-1666_P13_P13ZS
	197	-	-	-	Os10g0526301	-	-	-	-	-	-	-	-	-	-	3893924_1bl_1bl;3823297_1bl_1bl	-	-	-	-	-	-	-	-	-	-	-	3893924_1bl_1bl;3823297_1bl_1bl	-	-	-
	198	-	-	-	Os10g0525800	-	-	-	-	-	-	-	-	-	-	3916211_1bl_1bl	-	-	-	-	-	-	-	-	-	-	-	3916211_1bl_1bl	-	-	-
	199	-	-	Bradi3g31697.1	Os10g0525000	-	-	-	-	-	-	-	-	3833363_1bl_1bl	3833363_1bl_1bl	3833363_1bl_1bl;3462471_1bl_1bl	-	-	-	-	-	-	-	-	-	-	3833363_1bl_1bl	3833363_1bl_1bl;3462471_1bl_1bl	-	-	-
	200	-	-	-	Os10g0524600	-	-	-	-	-	-	-	-	-	-	1841597_1bl_1bl	-	-	-	-	-	-	-	-	-	-	-	1841597_1bl_1bl	-	-	-
	201	-	-	-	-	Sb01g030980.1	-	-	-	-	-	-	-	-	-	-	-	3906646_1bl_1bl;3847397_1bl_1bl;3872011_1bl_1bl;3851125_1bl_1bl	-	-	-	-	-	-	-	-	-	3847397_1bl_1bl;3906646_1bl_1bl;3851125_1bl_1bl;3872011_1bl_1bl	-	-	-
	202	-	-	-	-	Sb01g030990.1	-	-	-	-	-	-	-	-	-	-	-	3886745_1bl_1bl	-	-	-	-	-	-	-	-	-	3886745_1bl_1bl	-	-	-
	203	-	-	-	-	Sb01g031030.1	-	-	-	-	-	-	-	-	-	-	-	3916211_1bl_1bl	-	-	-	-	-	-	-	-	-	3916211_1bl_1bl	-	-	-
	204	-	-	-	-	Sb01g031060.1	-	-	-	-	-	-	-	-	-	-	-	3833363_1bl_1bl;3462471_1bl_1bl	-	-	-	-	-	-	-	-	-	3833363_1bl_1bl;3462471_1bl_1bl	-	-	-
	205	-	-	Bradi3g31637.1	Os10g0524400	Sb01g031100.1	-	-	tplb0059c13	-	-	-	-	3831514_1bl_1bl;3915296_1bl_1bl	3915296_1bl_1bl	3831514_1bl_1bl;3915296_1bl_1bl	3831514_1bl_1bl	3831514_1bl_1bl;3915296_1bl_1bl	-	-	-	-	3822666_1bl_1bl	3822666_1bl_1bl	-	-	3831514_1bl_1bl;3915296_1bl_1bl;3822666_1bl_1bl	3831514_1bl_1bl;3915296_1bl_1bl;3822666_1bl_1bl	-	-	-
	206	-	-	Bradi3g31620.1	Os10g0524300	-	-	-	tplb0057o05	-	-	-	3854832_1bl_1bl	3854832_1bl_1bl	3854832_1bl_1bl	3854832_1bl_1bl	-	-	-	-	-	-	-	-	-	-	3854832_1bl_1bl	3854832_1bl_1bl	-	-	-
	207	-	-	Bradi3g31570.3	Os10g0523100	-	-	tplb0009m03	-	-	-	-	-	3799260_1bl_1bl	-	3799260_1bl_1bl	-	-	-	-	-	-	-	-	-	-	-	3799260_1bl_1bl	-	-	WHE0825-0828_K09_K09ZS
	208	-	-	Bradi3g31527.1	Os10g0522500	-	-	-	-	-	-	-	3845404_1bl_1bl	3845404_1bl_1bl	3845404_1bl_1bl	3845404_1bl_1bl	-	-	-	-	-	-	-	-	-	-	3845404_1bl_1bl	3845404_1bl_1bl	-	-	-
	209	-	-	Bradi3g31520.1	-	-	-	-	-	-	-	-	-	3917710_1bl_1bl	-	-	-	-	-	-	-	-	-	-	-	-	-	3917710_1bl_1bl	-	-	-
	210	-	-	Bradi3g31500.1	-	-	-	tplb0027f24	-	-	-	-	-	3869942_1bl_1bl	-	-	-	-	-	-	3869942_1bl_1bl	3869942_1bl_1bl	-	-	-	-	3869942_1bl_1bl	3869942_1bl_1bl	-	-	-
	211	-	-	Bradi3g31480.1	Os10g0521700	-	-	-	-	-	-	-	-	3803807_1bl_1bl	-	3870002_1bl_1bl;3803807_1bl_1bl	-	-	-	-	-	-	-	-	-	-	-	3870002_1bl_1bl;3803807_1bl_1bl	-	-	-
	212	-	-	Bradi3g31460.1	-	-	-	RFL_Contig1078	-	-	-	-	-	3854349_1bl_1bl	-	-	-	-	-	-	-	3854349_1bl_1bl	-	-	-	-	-	3854349_1bl_1bl	-	-	WHE2341_E04_I07ZT
	213	-	-	Bradi3g31440.1	-	-	-	tplb0015e17	-	-	-	-	3793012_1bl_1bl	3793012_1bl_1bl	-	-	-	-	-	-	3793012_1bl_1bl	3793012_1bl_1bl	-	-	-	-	3793012_1bl_1bl	3793012_1bl_1bl	-	-	-
	214	-	-	Bradi3g31430.1	-	-	-	RFL_Contig4014	-	-	-	-	-	3845696_1bl_1bl;1909651_1bl_1bl	-	-	-	-	-	-	1909651_1bl_1bl	1587793_1bl_1bl;1909651_1bl_1bl	-	-	-	-	1909651_1bl_1bl	3845696_1bl_1bl;1587793_1bl_1bl;1909651_1bl_1bl	-	-	-
	215	-	-	-	Os10g0521400	-	-	-	-	-	-	-	-	-	3793012_1bl_1bl	3921463_1bl_1bl;3793012_1bl_1bl	-	-	-	-	-	-	-	-	-	-	3793012_1bl_1bl	3921463_1bl_1bl;3793012_1bl_1bl	-	-	-
	216	-	-	-	Os10g0521300	-	-	-	-	-	-	-	-	-	-	3855327_1bl_1bl	-	-	-	-	-	-	-	-	-	-	-	3855327_1bl_1bl	-	-	-
	217	-	-	Bradi3g31420.1	Os10g0521100	-	-	-	-	-	-	-	-	3805427_1bl_1bl	-	3805427_1bl_1bl	-	-	-	-	-	-	-	-	-	-	-	3805427_1bl_1bl	-	-	-
	218	-	-	Bradi3g31410.1	Os10g0521000	-	-	-	-	-	-	-	-	3828290_1bl_1bl	-	3828290_1bl_1bl	-	-	-	-	-	-	-	-	-	-	-	3828290_1bl_1bl	-	-	-
	219	-	-	Bradi3g31377.2	Os10g0520700	-	-	-	-	-	-	-	-	3907196_1bl_1bl	3907196_1bl_1bl	3907196_1bl_1bl	-	-	-	-	-	-	-	-	-	-	3907196_1bl_1bl	3907196_1bl_1bl	-	-	-
	220	-	-	Bradi3g31370.1	Os10g0520600	-	-	RFL_Contig3398	-	-	-	-	-	3917116_1bl_1bl	-	3917116_1bl_1bl	-	-	-	-	-	3917116_1bl_1bl	-	-	-	-	-	3917116_1bl_1bl	-	-	WHE0976_G01_M02ZS
	221	-	-	-	-	Sb01g016826.1	-	-	-	-	-	-	-	-	-	-	-	3921296_1bl_1bl	-	-	-	-	-	-	-	-	-	3921296_1bl_1bl	-	-	-
	222	-	-	Bradi3g31150.1	-	Sb01g016950.1	-	-	-	-	-	-	-	-	-	-	3798234_1bl_1bl	3798234_1bl_1bl	-	-	-	-	-	-	-	-	3798234_1bl_1bl	3798234_1bl_1bl	-	-	-
	223	-	-	Bradi3g31140.1	-	-	-	tplb0007d20	-	-	-	-	-	3798234_1bl_1bl	-	-	-	-	-	-	3798234_1bl_1bl	3798234_1bl_1bl	-	-	-	-	3798234_1bl_1bl	3798234_1bl_1bl	-	-	-
	224	-	-	-	-	Sb01g017000.1	-	-	-	-	-	-	-	-	-	-	-	3910228_1bl_1bl	-	-	-	-	-	-	-	-	-	3910228_1bl_1bl	-	-	-
	225	-	-	Bradi3g30880.1	Os10g0518100	Sb01g017030.1	-	-	-	-	-	-	3917725_1bl_1bl	3917725_1bl_1bl	3917725_1bl_1bl	3917725_1bl_1bl	-	3917725_1bl_1bl	-	-	-	-	-	-	-	-	3917725_1bl_1bl	3917725_1bl_1bl	-	WHE0325_E11_I21ZT	WHE0325_E11_I21ZT
	226	-	-	Bradi3g30860.1	Os10g0517500	Sb01g017060.1	-	RFL_Contig3026	-	-	-	-	-	3855386_1bl_1bl	-	3855386_1bl_1bl	-	3855386_1bl_1bl	-	-	-	3855386_1bl_1bl	-	-	-	-	-	3855386_1bl_1bl	-	-	WHE2317_C10_E19ZS
	227	-	-	Bradi3g30847.1	Os10g0517400	Sb01g017070.1	-	-	-	-	-	-	-	2215519_1bl_1bl	-	2215519_1bl_1bl	-	2215519_1bl_1bl	-	-	-	-	-	-	-	-	-	2215519_1bl_1bl	-	-	WHE2324_B12_D24ZS
	228	-	-	Bradi3g30830.1	Os10g0516800	Sb01g017100.1	-	-	-	-	-	-	-	3804217_1bl_1bl;428117_1bl_1bl	-	3804217_1bl_1bl;428117_1bl_1bl	-	3804217_1bl_1bl;428117_1bl_1bl	-	-	-	-	-	-	-	-	-	3804217_1bl_1bl;428117_1bl_1bl	-	-	WHE3512_H12_P24ZS
	229	-	-	Bradi3g30820.1	Os10g0516600	Sb01g017110.1	-	-	-	-	-	-	-	3799335_1bl_1bl	-	3799335_1bl_1bl	-	3799335_1bl_1bl	-	-	-	-	-	-	-	-	-	3799335_1bl_1bl	-	-	-
	230	3891989_1bl_synopGBS122735	149.5	Bradi3g30790.1	Os10g0508500	Sb01g017540.1	RFL_Contig3595	-	-	-	3891989_1bl_1bl	3891989_1bl_1bl	-	3891989_1bl_1bl	3891989_1bl_1bl	3891989_1bl_1bl	3891989_1bl_1bl	3891989_1bl_1bl	3891989_1bl_1bl	3891989_1bl_1bl	-	-	-	-	-	-	3891989_1bl_1bl	3891989_1bl_1bl	WHE1453_A06_B11ZS	WHE1453_A06_B11ZS	WHE1453_A06_B11ZS
	231	-	-	Bradi3g30757.2	Os10g0509000	Sb01g017480.1	-	-	-	-	-	-	-	3916577_1bl_1bl;2964987_1bl_1bl;3902031_1bl_1bl;3854013_1bl_1bl	-	2964987_1bl_1bl;3854013_1bl_1bl	-	3916577_1bl_1bl;2964987_1bl_1bl;3902031_1bl_1bl;3854013_1bl_1bl	-	-	-	-	-	-	-	-	-	2964987_1bl_1bl;3916577_1bl_1bl;3902031_1bl_1bl;3854013_1bl_1bl	-	-	WHE1655-1658_L24_L24ZS
	232	-	-	-	-	Sb01g017470.1	-	-	-	-	-	-	-	-	-	-	-	3815074_1bl_1bl;3887969_1bl_1bl;3915664_1bl_1bl;3824453_1bl_1bl;3837493_1bl_1bl;3792763_1bl_1bl;3817457_1bl_1bl;3909703_1bl_1bl;3793425_1bl_1bl;3858967_1bl_1bl;3808558_1bl_1bl;3630063_1bl_1bl;3915665_1bl_1bl	-	-	-	-	-	-	-	-	-	3815074_1bl_1bl;3909703_1bl_1bl;3817457_1bl_1bl;3808558_1bl_1bl;3793425_1bl_1bl;3792763_1bl_1bl;3824453_1bl_1bl;3630063_1bl_1bl;3915664_1bl_1bl;3915665_1bl_1bl;3887969_1bl_1bl;3858967_1bl_1bl;3837493_1bl_1bl	-	-	-
	233	-	-	Bradi3g30750.1	Os10g0509100	Sb01g017460.1	-	tplb0013e02	-	-	-	-	3803462_1bl_1bl	3803462_1bl_1bl	-	3803462_1bl_1bl	-	3803462_1bl_1bl	-	-	-	3803462_1bl_1bl	-	-	-	-	3803462_1bl_1bl	3803462_1bl_1bl	-	-	-
	234	-	-	Bradi3g30730.2	Os10g0509401	Sb01g017440.1	-	-	-	-	-	-	-	-	-	-	3861021_1bl_1bl	3861021_1bl_1bl	-	-	-	-	-	-	-	-	3861021_1bl_1bl	3861021_1bl_1bl	-	0305_D07_G13Z_058	0305_D07_G13Z_058
	235	-	-	-	Os10g0510000	Sb01g017380.1	-	-	-	-	-	-	-	-	3843201_1bl_1bl	3843201_1bl_1bl	3843201_1bl_1bl	3843201_1bl_1bl;3830761_1bl_1bl	-	-	-	-	-	-	-	-	3843201_1bl_1bl	3843201_1bl_1bl;3830761_1bl_1bl	-	WHE3355_G12_M23ZS	WHE3355_G12_M23ZS;WHE3359_H07_O13ZS
	236	-	-	-	Os10g0510700	Sb01g017320.1	-	-	-	-	-	-	-	-	3806300_1bl_1bl	3806300_1bl_1bl	-	3806300_1bl_1bl	-	-	-	-	-	-	-	-	3806300_1bl_1bl	3806300_1bl_1bl	-	-	-
	237	-	-	Bradi3g30640.1	Os10g0511400	Sb01g017310.1	-	-	-	-	-	-	-	-	-	3842742_1bl_1bl	-	3842742_1bl_1bl	-	-	-	-	-	-	-	-	-	3842742_1bl_1bl	-	-	WHE4110_F05_K10ZS
	238	-	-	Bradi3g30630.1	-	-	-	-	-	-	-	-	3842742_1bl_1bl	3842742_1bl_1bl	-	-	-	-	-	-	-	-	-	-	-	-	3842742_1bl_1bl	3842742_1bl_1bl	-	WHE4110_F05_K10ZS	WHE4110_F05_K10ZS
	239	-	-	Bradi3g30620.1	-	Sb01g017290.1	-	-	-	-	-	-	-	578678_1bl_1bl;3820398_1bl_1bl	-	-	-	578678_1bl_1bl;3820398_1bl_1bl	-	-	-	-	-	-	-	-	-	3820398_1bl_1bl;578678_1bl_1bl	-	-	-
	240	-	-	Bradi3g30600.1	Os10g0512500	Sb01g017260.1	-	-	-	-	-	-	-	3791451_1bl_1bl	3791451_1bl_1bl	3791451_1bl_1bl	-	-	-	-	-	-	-	-	-	-	3791451_1bl_1bl	3791451_1bl_1bl	-	-	0916_F01_0916_011
	241	-	-	Bradi3g30590.1	Os10g0512400	Sb01g017270.1	-	-	-	-	-	-	3809313_1bl_1bl	3908043_1bl_1bl;3837973_1bl_1bl;3809313_1bl_1bl;3899819_1bl_1bl	3809313_1bl_1bl	3908043_1bl_1bl;3837973_1bl_1bl;3809313_1bl_1bl;3899819_1bl_1bl	3809313_1bl_1bl	3908043_1bl_1bl;3837973_1bl_1bl;3809313_1bl_1bl;3899819_1bl_1bl	-	-	-	-	-	-	-	-	3809313_1bl_1bl	3899819_1bl_1bl;3809313_1bl_1bl;3908043_1bl_1bl;3837973_1bl_1bl	-	-	WHE2319_D06_H11ZS
	242	-	-	Bradi3g30560.1	Os10g0512700	Sb01g017250.1	-	-	-	-	-	-	-	-	-	-	-	3791451_1bl_1bl	-	-	-	-	-	-	-	-	-	3791451_1bl_1bl	-	-	0916_F01_0916_011
	243	-	-	-	Os10g0512800	-	-	-	-	-	-	-	-	-	-	3883588_1bl_1bl	-	-	-	-	-	-	-	-	-	-	-	3883588_1bl_1bl	-	-	WHE0626_C07_E14ZA
	244	-	-	Bradi3g30547.2	-	Sb01g017240.1	-	-	-	-	-	-	-	3883588_1bl_1bl	-	-	3883588_1bl_1bl	3883588_1bl_1bl	-	-	-	-	-	-	-	-	3883588_1bl_1bl	3883588_1bl_1bl	-	-	WHE0626_C07_E14ZA
	245	-	-	Bradi3g30540.1	Os10g0513200	Sb01g017230.1	-	-	-	-	-	-	-	3876655_1bl_1bl	3876655_1bl_1bl	3876655_1bl_1bl	-	3876655_1bl_1bl	-	-	-	-	-	-	-	-	3876655_1bl_1bl	3876655_1bl_1bl	-	WHE3584_F08_K16ZS	WHE3584_F08_K16ZS
	246	-	-	Bradi3g30530.1	Os10g0513300	Sb01g017226.1	-	-	-	-	-	-	-	3888006_1bl_1bl	-	3888006_1bl_1bl	-	3888006_1bl_1bl	-	-	-	-	-	-	-	-	-	3888006_1bl_1bl	-	-	-
	247	-	-	Bradi3g30520.1	Os10g0513900	-	-	-	-	-	-	-	-	3916081_1bl_1bl;3872039_1bl_1bl	-	-	-	-	-	-	-	-	-	-	-	-	-	3872039_1bl_1bl;3916081_1bl_1bl	-	-	-
	248	-	-	-	Os10g0515200	Sb01g017160.1	-	-	-	-	-	-	-	-	-	3916081_1bl_1bl;3872039_1bl_1bl	-	3916081_1bl_1bl;3872039_1bl_1bl	-	-	-	-	-	-	-	-	-	3872039_1bl_1bl;3916081_1bl_1bl	-	-	-
	249	-	-	Bradi3g30490.1	-	Sb01g017150.1	-	-	-	-	-	-	-	3814327_1bl_1bl	-	-	-	3814327_1bl_1bl	-	-	-	-	-	-	-	-	-	3814327_1bl_1bl	-	-	-
	250	-	-	Bradi3g30480.1	Os10g0516300	Sb01g017140.1	-	-	-	-	-	-	-	-	3820174_1bl_1bl	449822_1bl_1bl;3820174_1bl_1bl	-	-	-	-	-	-	-	-	-	-	3820174_1bl_1bl	3820174_1bl_1bl;449822_1bl_1bl	-	-	WHE2991_E08_I15ZS
	251	-	-	-	-	Sb01g017130.1	-	-	-	-	-	-	-	-	-	-	-	3908759_1bl_1bl	-	-	-	-	-	-	-	-	-	3908759_1bl_1bl	-	-	-
	252	-	-	Bradi3g30430.1	-	-	-	-	-	-	-	-	-	3870181_1bl_1bl	-	-	-	-	-	-	-	-	-	-	-	-	-	3870181_1bl_1bl	-	-	WHE2336_E05_J10ZS
	253	-	-	-	Os10g0508000	-	-	-	-	-	-	-	-	-	-	3799992_1bl_1bl	-	-	-	-	-	-	-	-	-	-	-	3799992_1bl_1bl	-	-	-
	254	-	-	-	-	Sb01g017580.1	-	-	-	-	-	-	-	-	-	-	-	3799992_1bl_1bl	-	-	-	-	-	-	-	-	-	3799992_1bl_1bl	-	-	-
	255	-	-	Bradi3g30390.1	Os10g0507800	Sb01g017590.1	-	-	-	-	-	-	-	3906435_1bl_1bl	-	3906435_1bl_1bl	-	3906435_1bl_1bl	-	-	-	-	-	-	-	-	-	3906435_1bl_1bl	-	-	WHE0280_E11_I22ZS
	256	-	-	Bradi3g30380.1	Os10g0507600	Sb01g017630.1	-	RFL_Contig2157	-	-	-	-	-	3890976_1bl_1bl	-	-	-	-	-	-	3890976_1bl_1bl	1296717_1bl_1bl;3890976_1bl_1bl	-	-	-	-	3890976_1bl_1bl	1296717_1bl_1bl;3890976_1bl_1bl	-	-	WHE3505_C02_E03ZS
	257	-	-	Bradi3g30360.2	Os10g0506800	-	-	-	-	-	-	-	-	3753422_1bl_1bl;224587_1bl_1bl	-	3753422_1bl_1bl;224587_1bl_1bl	-	-	-	-	-	-	-	-	-	-	-	3753422_1bl_1bl;224587_1bl_1bl	-	-	WHE1213_H08_O15ZS
	258	-	-	Bradi3g30350.1	Os10g0506200	-	-	-	-	-	-	-	-	3918535_1bl_1bl;3793934_1bl_1bl	-	3918535_1bl_1bl;3793934_1bl_1bl	-	-	-	-	-	-	-	-	-	-	-	3793934_1bl_1bl;3918535_1bl_1bl	-	-	-
	259	-	-	Bradi3g30330.1	Os10g0506000	Sb01g017690.1	-	-	-	-	-	-	-	3826533_1bl_1bl	-	3826533_1bl_1bl	-	3826533_1bl_1bl	-	-	-	-	-	-	-	-	-	3826533_1bl_1bl	-	-	WHE0991-0994_G23_G23ZS
	260	-	-	Bradi3g30320.1	Os10g0505900	Sb01g017695.1	-	-	-	-	-	-	-	-	-	3871457_1bl_1bl	-	3871457_1bl_1bl	-	-	-	-	-	-	-	-	-	3871457_1bl_1bl	-	-	BRY_1577
	261	-	-	Bradi3g30300.1	Os10g0505700	-	-	-	-	-	-	-	-	-	-	3805505_1bl_1bl	-	-	-	-	-	-	-	-	-	-	-	3805505_1bl_1bl	-	-	WHE0283_F01_K01ZS
	262	-	-	Bradi3g30277.1	Os10g0504600	Sb01g017720.1	-	-	-	-	-	-	-	3907000_1bl_1bl	-	3907000_1bl_1bl	-	3907000_1bl_1bl	-	-	-	-	-	-	-	-	-	3907000_1bl_1bl	-	-	WHE0437_E07_I13ZS
	263	-	-	Bradi3g30260.2	-	-	-	tplb0005l24	-	-	-	-	3825113_1bl_1bl	3825113_1bl_1bl	-	-	-	-	-	-	-	-	-	-	-	-	3825113_1bl_1bl	3825113_1bl_1bl	-	-	-
	264	-	-	Bradi3g30250.1	-	-	-	RFL_Contig3691	-	-	-	-	1649188_1bl_1bl	1649188_1bl_1bl	-	-	-	-	-	-	1649188_1bl_1bl	1649188_1bl_1bl	-	-	-	-	1649188_1bl_1bl	1649188_1bl_1bl	-	-	-
	265	-	-	-	-	Sb01g017770.1	-	-	-	-	-	-	-	-	-	-	-	1649188_1bl_1bl	-	-	-	-	-	-	-	-	-	1649188_1bl_1bl	-	-	-
	266	-	-	Bradi3g30210.1	Os10g0503200	Sb01g017810.1	-	tplb0011f22	-	-	-	-	-	3868994_1bl_1bl	-	3868994_1bl_1bl	-	3868994_1bl_1bl	-	-	3802769_1bl_1bl	3802769_1bl_1bl;563717_1bl_1bl	-	-	-	-	3802769_1bl_1bl	563717_1bl_1bl;3802769_1bl_1bl;3868994_1bl_1bl	-	-	WHE2301-2304_G20_G20ZS
	267	-	-	Bradi3g30187.1	Os10g0502900	Sb01g017830.1	-	-	-	-	-	-	-	3845869_1bl_1bl	-	3845869_1bl_1bl	-	3845869_1bl_1bl	-	-	-	-	-	-	-	-	-	3845869_1bl_1bl	-	-	WHE0430_H09_O18ZS
	268	-	-	-	Os10g0502600	Sb01g017840.1	-	-	tplb0015m22	-	-	-	-	-	3748424_1bl_1bl	3748424_1bl_1bl;3906294_1bl_1bl	3748424_1bl_1bl	3748424_1bl_1bl	-	-	-	-	-	3748424_1bl_1bl	-	-	3748424_1bl_1bl	3748424_1bl_1bl;3906294_1bl_1bl	-	-	0321_C07_C07Z_050
	269	-	-	-	-	Sb01g017860.1	-	-	-	-	-	-	-	-	-	-	3792355_1bl_1bl	3792355_1bl_1bl	-	-	-	-	-	-	-	-	3792355_1bl_1bl	3792355_1bl_1bl	-	WHE3589_D02_H03ZS	WHE3589_D02_H03ZS
	270	-	-	Bradi3g30170.1	-	-	-	tplb0005g08	-	-	-	-	-	-	-	-	-	-	-	-	3906294_1bl_1bl	3906294_1bl_1bl	-	-	-	-	3906294_1bl_1bl	3906294_1bl_1bl	-	-	-
	271	-	-	-	Os10g0502400	-	-	-	-	-	-	-	-	-	-	3792355_1bl_1bl	-	-	-	-	-	-	-	-	-	-	-	3792355_1bl_1bl	-	-	WHE3589_D02_H03ZS
	272	-	-	-	Os10g0502100	-	-	-	-	-	-	-	-	-	-	3810546_1bl_1bl	-	-	-	-	-	-	-	-	-	-	-	3810546_1bl_1bl	-	-	-
	273	-	-	Bradi3g30150.1	Os10g0502000	Sb01g017890.1	-	tplb0011c18	-	-	-	-	-	3281677_1bl_1bl	-	3281677_1bl_1bl	-	3281677_1bl_1bl	-	-	3281677_1bl_1bl	3281677_1bl_1bl	-	-	-	-	3281677_1bl_1bl	3281677_1bl_1bl	-	-	-
	274	-	-	Bradi3g30127.1	-	-	-	tplb0057l10	-	-	-	-	3858222_1bl_1bl	3858222_1bl_1bl	-	-	-	-	-	-	3850214_1bl_1bl	3850214_1bl_1bl;3858222_1bl_1bl	-	-	-	-	3858222_1bl_1bl;3850214_1bl_1bl	3858222_1bl_1bl;3850214_1bl_1bl	-	0305_G05_M09Z_036;WHE0751_E11_I21ZT	0305_G05_M09Z_036;WHE0751_E11_I21ZT
	275	-	-	Bradi3g30120.1	-	-	-	-	-	-	-	-	3918630_1bl_1bl	3918630_1bl_1bl	-	-	-	-	-	-	-	-	-	-	-	-	3918630_1bl_1bl	3918630_1bl_1bl	-	WHE0825-0828_K01_K01ZT	WHE0825-0828_K01_K01ZT
	276	3909870_1bl_synopGBS126389	150	-	-	-	-	-	-	-	3909870_1bl_1bl	3909870_1bl_1bl	-	-	-	-	-	-	-	-	-	-	-	-	-	-	3909870_1bl_1bl	3909870_1bl_1bl	-	-	-
	277	3921989_1bl_synopGBS116886	150	-	-	-	-	-	-	-	3921989_1bl_1bl	3921989_1bl_1bl	-	-	-	-	-	-	-	-	-	-	-	-	-	-	3921989_1bl_1bl	3921989_1bl_1bl	-	-	-
	278	3794318_1bl_synopGBS109042	150	-	-	-	-	-	-	-	3794318_1bl_1bl	3794318_1bl_1bl	-	-	-	-	-	-	-	-	-	-	-	-	-	-	3794318_1bl_1bl	3794318_1bl_1bl	-	-	-
		3880216_1bl_synopGBS122818	150	-	-	-	-	-	-	-	-	-	-	-	-	-	-	-	-	-	-	-	-	-	-	-	-	-	-	-	-
		3846555_1bl_synopGBS118248	150.5	-	-	-	-	-	-	-	-	-	-	-	-	-	-	-	-	-	-	-	-	-	-	-	-	-	-	-	-
	279	3864548_1bl_synopGBS124481	150.5	-	-	-	-	-	-	-	3864548_1bl_1bl	3864548_1bl_1bl	-	-	-	-	-	-	-	-	-	-	-	-	-	-	3864548_1bl_1bl	3864548_1bl_1bl	-	-	-
	280	3800748_1bl_synopGBS104508	150.5	-	-	Sb01g029710.1	-	-	-	-	3800748_1bl_1bl	3859746_1bl_1bl;3800748_1bl_1bl	-	-	-	-	-	3859746_1bl_1bl;3800748_1bl_1bl	-	-	-	-	-	-	-	-	3800748_1bl_1bl	3800748_1bl_1bl;3859746_1bl_1bl	-	-	-
		3859746_1bl_synopGBS104508	150.5	-	-	-	-	-	-	-	-	-	-	-	-	-	-	-	-	-	-	-	-	-	-	-	-	-	-	-	-
		3888062_1bl_synopGBS123009	150.5	-	-	-	-	-	-	-	-	-	-	-	-	-	-	-	-	-	-	-	-	-	-	-	-	-	-	-	-
	281	3829435_1bl_synopGBS100195	152	-	-	-	-	-	-	-	3829435_1bl_1bl	3829435_1bl_1bl	-	-	-	-	-	-	-	-	-	-	-	-	-	-	3829435_1bl_1bl	3829435_1bl_1bl	-	-	-
		3922177_1bl_synopGBS117741	152	-	-	-	-	-	-	-	-	-	-	-	-	-	-	-	-	-	-	-	-	-	-	-	-	-	-	-	-
		2119777_1bl_synopGBS125055	152	-	-	-	-	-	-	-	-	-	-	-	-	-	-	-	-	-	-	-	-	-	-	-	-	-	-	-	-
		3868280_1bl_synopGBS112696	152	-	-	-	-	-	-	-	-	-	-	-	-	-	-	-	-	-	-	-	-	-	-	-	-	-	-	-	-
	282	621924_1bl_synopGBS117924	152	-	-	-	-	-	-	-	621924_1bl_1bl	621924_1bl_1bl	-	-	-	-	-	-	-	-	-	-	-	-	-	-	621924_1bl_1bl	621924_1bl_1bl	-	-	-
	283	3795507_1bl_synopGBS125622	152.5	-	-	-	-	-	-	-	3795507_1bl_1bl	3795507_1bl_1bl	-	-	-	-	-	-	-	-	-	-	-	-	-	-	3795507_1bl_1bl	3795507_1bl_1bl	-	-	-
	284	3807520_1bl_synopGBS128346	152.5	-	-	-	-	-	-	-	-	3807520_1bl_1bl	-	-	-	-	-	-	-	-	-	-	-	-	-	-	-	3807520_1bl_1bl	-	-	-
	285	3804527_1bl_synopGBS119257	152.5	-	-	-	-	-	-	-	3804527_1bl_1bl	3804527_1bl_1bl	-	-	-	-	-	-	-	-	-	-	-	-	-	-	3804527_1bl_1bl	3804527_1bl_1bl	-	-	-
	286	3918398_1bl_synopGBS107138	152.5	Bradi3g30100.1	Os10g0501300	Sb01g017960.1	-	-	-	-	3918398_1bl_1bl	3918398_1bl_1bl	-	3918398_1bl_1bl	-	3918398_1bl_1bl	-	3918398_1bl_1bl	-	-	-	-	-	-	-	-	3918398_1bl_1bl	3918398_1bl_1bl	WHE3303_F10_L19ZS	WHE3303_F10_L19ZS	WHE3303_F10_L19ZS
	287	-	-	Bradi3g30090.1	-	Sb01g017970.1	-	-	-	-	-	-	3920755_1bl_1bl	3920755_1bl_1bl	-	-	3920755_1bl_1bl	3920755_1bl_1bl	-	-	-	-	-	-	-	-	3920755_1bl_1bl	3920755_1bl_1bl	-	-	-
	288	-	-	-	-	Sb01g018000.1	-	-	-	-	-	-	-	-	-	-	-	3898360_1bl_1bl	-	-	-	-	-	-	-	-	-	3898360_1bl_1bl	-	-	-
	289	-	-	Bradi3g30080.1	Os10g0500700	Sb01g018010.1	-	-	-	-	-	-	-	3802710_1bl_1bl	-	-	-	3802710_1bl_1bl	-	-	-	-	-	-	-	-	-	3802710_1bl_1bl	-	-	-
	290	-	-	Bradi3g30070.1	Os10g0500600	Sb01g018020.1	-	tplb0013h02	-	-	-	-	-	-	-	3802710_1bl_1bl	-	-	-	-	3802710_1bl_1bl	3802710_1bl_1bl;3814476_1bl_1bl	-	-	-	-	3802710_1bl_1bl	3802710_1bl_1bl;3814476_1bl_1bl	-	-	-
	291	-	-	-	Os10g0500500	-	-	-	tplb0012b20	-	-	-	-	-	-	3879273_1bl_1bl;1695885_1bl_1bl	-	-	-	-	-	-	1695885_1bl_1bl	1695885_1bl_1bl	-	-	1695885_1bl_1bl	3879273_1bl_1bl;1695885_1bl_1bl	-	-	WHE3361_F11_L20ZS
	292	-	-	Bradi3g30040.1	Os10g0500000	Sb01g018050.1	-	-	-	-	-	-	-	3919390_1bl_1bl;3838563_1bl_1bl;3800291_1bl_1bl	-	3919390_1bl_1bl;3838563_1bl_1bl;3800291_1bl_1bl	-	3919390_1bl_1bl;3838563_1bl_1bl;3800291_1bl_1bl	-	-	-	-	-	-	-	-	-	3919390_1bl_1bl;3800291_1bl_1bl;3838563_1bl_1bl	-	-	-
	293	-	-	Bradi3g30027.1	-	Sb01g018070.1	-	-	-	-	-	-	-	3853532_1bl_1bl	-	-	-	3848935_1bl_1bl;3853532_1bl_1bl	-	-	-	-	-	-	-	-	-	3848935_1bl_1bl;3853532_1bl_1bl	-	-	-
	294	-	-	Bradi3g30010.1	Os10g0498900	Sb01g018110.1	-	tplb0001i03	-	-	-	-	-	3810230_1bl_1bl	-	-	-	3810230_1bl_1bl	-	-	-	3810230_1bl_1bl	-	-	-	-	-	3810230_1bl_1bl	-	-	-
	295	-	-	Bradi3g30000.1	Os10g0498800	Sb01g018120.1	-	-	-	-	-	-	-	2084174_1bl_1bl	-	2084174_1bl_1bl	-	2084174_1bl_1bl	-	-	-	-	-	-	-	-	-	2084174_1bl_1bl	-	-	WHE0817-0821_A17_A17ZT
	296	-	-	Bradi3g29990.1	Os10g0498700	Sb01g018130.1	-	-	-	-	-	-	-	3877486_1bl_1bl	-	3877486_1bl_1bl	-	3877486_1bl_1bl	-	-	-	-	-	-	-	-	-	3877486_1bl_1bl	-	-	WHE2813_H09_O17ZS
	297	-	-	Bradi3g29980.1	Os10g0498600	Sb09g029840.1	-	-	-	-	-	-	-	1733763_1bl_1bl	-	1733763_1bl_1bl	-	1733763_1bl_1bl	-	-	-	-	-	-	-	-	-	1733763_1bl_1bl	-	-	-
	298	-	-	Bradi3g29960.1	Os10g0497900	Sb01g018190.1	-	-	-	-	-	-	-	3868171_1bl_1bl	-	3868171_1bl_1bl	-	3868171_1bl_1bl	-	-	-	-	-	-	-	-	-	3868171_1bl_1bl	-	-	WHE1458_E03_J06ZT
	299	-	-	Bradi3g29950.1	Os10g0497800	Sb01g018200.1	-	-	-	-	-	-	-	3917859_1bl_1bl	-	3917859_1bl_1bl	-	3917859_1bl_1bl	-	-	-	-	-	-	-	-	-	3917859_1bl_1bl	-	-	WHE1203_B01_D01ZS
	300	-	-	-	-	Sb01g018230.1	-	-	-	-	-	-	-	-	-	-	-	3865931_1bl_1bl;3892507_1bl_1bl	-	-	-	-	-	-	-	-	-	3892507_1bl_1bl;3865931_1bl_1bl	-	-	0757_G02_N03Z_008
	301	-	-	Bradi3g29930.1	Os10g0495900	Sb01g018250.1	-	-	-	-	-	-	-	3863965_1bl_1bl	3863965_1bl_1bl	3863965_1bl_1bl	3863965_1bl_1bl	3863965_1bl_1bl	-	-	-	-	-	-	-	-	3863965_1bl_1bl	3863965_1bl_1bl	-	-	-
	302	-	-	Bradi3g29917.1	-	-	-	-	-	-	-	-	-	3910114_1bl_1bl;3805795_1bl_1bl;3922622_1bl_1bl	-	-	-	-	-	-	-	-	-	-	-	-	-	3910114_1bl_1bl;3922622_1bl_1bl;3805795_1bl_1bl	-	-	WHE2840_E09_J18ZS;WHE4115_B10_D19ZS
	303	-	-	Bradi3g29910.1	Os10g0497000	Sb01g018220.1	-	tplb0014f18	-	-	-	-	-	3841010_1bl_1bl	-	-	-	3841010_1bl_1bl	-	-	3841010_1bl_1bl	3841010_1bl_1bl	-	-	-	-	3841010_1bl_1bl	3841010_1bl_1bl	-	WHE2994_E01_J02ZS	WHE2994_E01_J02ZS
	304	-	-	Bradi3g29900.1	Os10g0497100	Sb01g018210.1	-	-	-	-	-	-	3882957_1bl_1bl	3882957_1bl_1bl	-	3882957_1bl_1bl	-	3882957_1bl_1bl	-	-	-	-	-	-	-	-	3882957_1bl_1bl	3882957_1bl_1bl	-	-	-
	305	-	-	Bradi3g29890.1	Os10g0495500	Sb01g018260.1	-	-	-	-	-	-	-	3895811_1bl_1bl	-	3895811_1bl_1bl	-	3895811_1bl_1bl	-	-	-	-	-	-	-	-	-	3895811_1bl_1bl	-	-	WHE3308_H04_P08ZS
	306	-	-	Bradi3g29880.1	Os10g0495300	Sb01g018290.1	-	-	-	-	-	-	-	3904269_1bl_1bl	-	3904269_1bl_1bl	-	3904269_1bl_1bl	-	-	-	-	-	-	-	-	-	3904269_1bl_1bl	-	-	WHE0606_A01_A02ZA
	307	-	-	Bradi3g29870.1	Os10g0495000	Sb01g018300.1	-	-	-	-	-	-	-	-	-	-	-	3837641_1bl_1bl	-	-	-	-	-	-	-	-	-	3837641_1bl_1bl	-	-	-
	308	-	-	-	-	Sb01g018310.1	-	-	-	-	-	-	-	-	-	-	-	3895020_1bl_1bl	-	-	-	-	-	-	-	-	-	3895020_1bl_1bl	-	-	WHE2965_B07_D13ZS
	309	-	-	-	-	Sb01g018330.1	-	-	-	-	-	-	-	-	-	-	-	3834800_1bl_1bl	-	-	-	-	-	-	-	-	-	3834800_1bl_1bl	-	-	-
	310	-	-	Bradi3g29861.2	Os10g0494800	-	-	-	-	-	-	-	-	3834800_1bl_1bl	-	3834800_1bl_1bl	-	-	-	-	-	-	-	-	-	-	-	3834800_1bl_1bl	-	-	-
	311	-	-	Bradi3g29854.1	Os10g0494500	Sb01g018350.1	-	-	-	-	-	-	-	3753254_1bl_1bl	-	3753254_1bl_1bl	-	3753254_1bl_1bl	-	-	-	-	-	-	-	-	-	3753254_1bl_1bl	-	-	-
	312	-	-	-	Os10g0494300	-	-	-	tplb0024i20	-	-	-	-	-	3826537_1bl_1bl	3826537_1bl_1bl;3851279_1bl_1bl	-	-	-	-	-	-	-	3826537_1bl_1bl	-	-	3826537_1bl_1bl	3851279_1bl_1bl;3826537_1bl_1bl	-	-	-
	313	-	-	Bradi3g29840.1	Os10g0494000	Sb01g018380.1	-	-	-	-	-	-	-	3853386_1bl_1bl	-	3853386_1bl_1bl	3853386_1bl_1bl	3853386_1bl_1bl	-	-	-	-	-	-	-	-	3853386_1bl_1bl	3853386_1bl_1bl	-	-	-
	314	-	-	Bradi3g29830.1	Os10g0493900	Sb01g018390.1	-	tplb0029b01	-	-	-	-	-	-	-	-	-	-	-	-	3920351_1bl_1bl	3920351_1bl_1bl	-	-	-	-	3920351_1bl_1bl	3920351_1bl_1bl	-	-	-
	315	-	-	-	Os10g0493800	-	-	-	-	-	-	-	-	-	-	3917764_1bl_1bl;3859317_1bl_1bl;3897333_1bl_1bl	-	-	-	-	-	-	-	-	-	-	-	3917764_1bl_1bl;3897333_1bl_1bl;3859317_1bl_1bl	-	-	-
	316	-	-	Bradi3g29810.1	Os10g0493600	-	-	-	-	-	-	-	-	-	-	3899770_1bl_1bl	-	-	-	-	-	-	-	-	-	-	-	3899770_1bl_1bl	-	-	WHE2001_B12_C23ZS
	317	-	-	Bradi3g29790.1	Os10g0492800	Sb01g018420.1	-	-	-	-	-	-	3864531_1bl_1bl	3864531_1bl_1bl	-	3864531_1bl_1bl	-	3864531_1bl_1bl	-	-	-	-	-	-	-	-	3864531_1bl_1bl	3864531_1bl_1bl	-	WHE0326_H08_O16ZT	WHE0326_H08_O16ZT
	318	-	-	Bradi3g29760.1	-	-	-	tplb0013l16	-	-	-	-	-	-	-	-	-	-	-	-	3892080_1bl_1bl	3892080_1bl_1bl	-	-	-	-	3892080_1bl_1bl	3892080_1bl_1bl	-	-	-
	319	-	-	Bradi3g29750.1	Os10g0492300	Sb01g018450.1	-	-	-	-	-	-	3792922_1bl_1bl	3808479_1bl_1bl;3892080_1bl_1bl;3792922_1bl_1bl;3859050_1bl_1bl	-	3892080_1bl_1bl	3792922_1bl_1bl	3808479_1bl_1bl;3892080_1bl_1bl;3792922_1bl_1bl;3920459_1bl_1bl;3859050_1bl_1bl	-	-	-	-	-	-	-	-	3792922_1bl_1bl	3808479_1bl_1bl;3859050_1bl_1bl;3792922_1bl_1bl;3920459_1bl_1bl;3892080_1bl_1bl	-	-	-
	320	-	-	Bradi3g29710.1	-	-	-	-	-	-	-	-	-	3838406_1bl_1bl	-	-	-	-	-	-	-	-	-	-	-	-	-	3838406_1bl_1bl	-	-	WHE2956_G02_M04ZS
	321	-	-	Bradi3g29650.1	-	-	-	-	-	-	-	-	-	3851607_1bl_1bl;3900065_1bl_1bl	-	-	-	-	-	-	-	-	-	-	-	-	-	3851607_1bl_1bl;3900065_1bl_1bl	-	-	-
	322	-	-	Bradi3g29600.1	Os10g0489800	-	-	-	-	-	-	-	-	3878605_1bl_1bl	-	3878605_1bl_1bl	-	-	-	-	-	-	-	-	-	-	-	3878605_1bl_1bl	-	-	-
	323	-	-	-	-	Sb01g018580.1	-	-	-	-	-	-	-	-	-	-	-	3851607_1bl_1bl;3900065_1bl_1bl	-	-	-	-	-	-	-	-	-	3851607_1bl_1bl;3900065_1bl_1bl	-	-	-
	324	-	-	Bradi3g29580.1	Os10g0490100	Sb01g018610.1	-	-	-	-	-	-	-	3920327_1bl_1bl	-	3920327_1bl_1bl	3920327_1bl_1bl	3920327_1bl_1bl	-	-	-	-	-	-	-	-	3920327_1bl_1bl	3920327_1bl_1bl	-	-	-
	325	-	-	-	Os10g0490800	-	-	-	-	-	-	-	-	-	-	3838406_1bl_1bl	-	-	-	-	-	-	-	-	-	-	-	3838406_1bl_1bl	-	-	WHE2956_G02_M04ZS
	326	-	-	-	Os10g0491000	Sb01g018470.1	-	-	-	-	-	-	-	-	-	3882683_1bl_1bl	-	3882683_1bl_1bl	-	-	-	-	-	-	-	-	-	3882683_1bl_1bl	-	-	-
	327	-	-	-	-	Sb01g018480.1	-	-	-	-	-	-	-	-	-	-	-	3838406_1bl_1bl	-	-	-	-	-	-	-	-	-	3838406_1bl_1bl	-	-	WHE2956_G02_M04ZS
	328	-	-	-	-	Sb01g018690.1	-	-	-	-	-	-	-	-	-	-	3853537_1bl_1bl	3854669_1bl_1bl;3853537_1bl_1bl;3886912_1bl_1bl	-	-	-	-	-	-	-	-	3853537_1bl_1bl	3886912_1bl_1bl;3853537_1bl_1bl;3854669_1bl_1bl	-	-	-
	329	-	-	Bradi3g29530.1	Os10g0489200	Sb01g018700.1	-	-	-	-	-	-	-	3882861_1bl_1bl	-	3882861_1bl_1bl	-	3882861_1bl_1bl	-	-	-	-	-	-	-	-	-	3882861_1bl_1bl	-	-	-
	330	-	-	Bradi3g29470.1	Os10g0489100	Sb01g018730.1	-	RFL_Contig5931	-	-	-	-	-	-	-	-	-	-	-	-	3813780_1bl_1bl	3813780_1bl_1bl	-	-	-	-	3813780_1bl_1bl	3813780_1bl_1bl	-	-	-
	331	-	-	-	Os10g0489000	Sb01g018750.1	-	-	-	-	-	-	-	-	-	3814948_1bl_1bl	-	3814948_1bl_1bl	-	-	-	-	-	-	-	-	-	3814948_1bl_1bl	-	-	-
	332	-	-	Bradi3g29450.1	Os10g0488900	-	-	-	-	-	-	-	-	3810926_1bl_1bl	3810926_1bl_1bl	3810926_1bl_1bl	-	-	-	-	-	-	-	-	-	-	3810926_1bl_1bl	3810926_1bl_1bl	-	-	-
	333	-	-	Bradi3g29440.1	Os10g0488800	Sb01g018770.1	-	-	-	-	-	-	-	-	-	3915342_1bl_1bl;3915343_1bl_1bl;3915341_1bl_1bl;3915340_1bl_1bl	-	3915342_1bl_1bl;3915343_1bl_1bl;3915341_1bl_1bl;3915340_1bl_1bl	-	-	-	-	-	-	-	-	-	3915340_1bl_1bl;3915343_1bl_1bl;3915341_1bl_1bl;3915342_1bl_1bl	-	-	-
	334	-	-	Bradi3g29417.1	Os10g0488300	Sb01g018790.1	-	-	-	-	-	-	-	3916051_1bl_1bl;3880092_1bl_1bl	-	3916051_1bl_1bl;3880092_1bl_1bl;3898324_1bl_1bl	-	3916051_1bl_1bl;3880092_1bl_1bl;3898324_1bl_1bl	-	-	-	-	-	-	-	-	-	3898324_1bl_1bl;3880092_1bl_1bl;3916051_1bl_1bl	-	-	1910_D12_G24Z5S_094;WHE2308_H01_P02ZS
	335	-	-	Bradi3g29350.1	-	-	-	-	-	-	-	-	-	3816288_1bl_1bl	-	-	-	-	-	-	-	-	-	-	-	-	-	3816288_1bl_1bl	-	-	-
	336	-	-	Bradi3g29320.1	-	-	-	-	-	-	-	-	-	3917178_1bl_1bl	-	-	-	-	-	-	-	-	-	-	-	-	-	3917178_1bl_1bl	-	-	-
	337	-	-	Bradi3g29310.1	Os10g0486100	Sb01g018855.1	-	-	-	-	-	-	-	3826760_1bl_1bl;3868795_1bl_1bl	-	3826760_1bl_1bl;3868795_1bl_1bl	-	3868795_1bl_1bl	-	-	-	-	-	-	-	-	-	3868795_1bl_1bl;3826760_1bl_1bl	-	-	-
	338	-	-	Bradi3g29287.1	Os10g0485600	Sb01g018890.1	-	-	-	-	-	-	3794879_1bl_1bl	3794879_1bl_1bl	3794879_1bl_1bl	3794879_1bl_1bl	-	3794879_1bl_1bl	-	-	-	-	-	-	-	-	3794879_1bl_1bl	3794879_1bl_1bl	-	-	-
	339	-	-	Bradi3g29280.1	Os10g0485500	Sb01g018900.1	-	tplb0012h22	-	-	-	-	-	3918109_1bl_1bl	3918109_1bl_1bl	3918109_1bl_1bl	-	3918109_1bl_1bl	-	-	3918109_1bl_1bl	3918109_1bl_1bl	-	-	-	-	3918109_1bl_1bl	3918109_1bl_1bl	-	-	-
	340	-	-	Bradi3g29270.3	Os10g0485300	Sb01g018910.1	-	-	-	-	-	-	3790887_1bl_1bl	3790887_1bl_1bl	-	3790887_1bl_1bl	-	3790887_1bl_1bl	-	-	-	-	-	-	-	-	3790887_1bl_1bl	3790887_1bl_1bl	-	-	-
	341	-	-	Bradi3g29260.1	-	Sb01g018920.1	-	-	-	-	-	-	3862959_1bl_1bl	3862959_1bl_1bl;3906371_1bl_1bl	-	-	3862959_1bl_1bl	3862959_1bl_1bl;3906371_1bl_1bl	-	-	-	-	-	-	-	-	3862959_1bl_1bl	3906371_1bl_1bl;3862959_1bl_1bl	-	-	-
	342	-	-	Bradi3g29247.1	Os10g0485000	Sb01g018930.1	-	-	-	-	-	-	-	3845194_1bl_1bl	-	3845194_1bl_1bl	3845194_1bl_1bl	3845194_1bl_1bl	-	-	-	-	-	-	-	-	3845194_1bl_1bl	3845194_1bl_1bl	-	-	WHE2301-2304_A08_A08ZT
	343	-	-	Bradi3g29230.1	Os10g0484800	Sb01g018950.1	-	tplb0011i15	-	-	-	-	3915795_1bl_1bl	3915795_1bl_1bl	3915795_1bl_1bl	3915795_1bl_1bl	3915795_1bl_1bl	3915795_1bl_1bl	-	-	3915795_1bl_1bl	3915795_1bl_1bl	-	-	-	-	3915795_1bl_1bl	3915795_1bl_1bl	-	-	WHE1788_E07_I14ZS
	344	-	-	-	-	Sb09g030510.1	-	-	-	-	-	-	-	-	-	-	-	3903603_1bl_1bl;3846430_1bl_1bl	-	-	-	-	-	-	-	-	-	3846430_1bl_1bl;3903603_1bl_1bl	-	-	-
	345	-	-	Bradi3g29220.1	-	Sb09g030540.1	-	-	-	-	-	-	-	881244_1bl_1bl	-	-	-	881244_1bl_1bl	-	-	-	-	-	-	-	-	-	881244_1bl_1bl	-	-	-
	346	-	-	Bradi3g29190.1	Os10g0484400	-	-	-	-	-	-	-	-	3797103_1bl_1bl;3915381_1bl_1bl	3797103_1bl_1bl	3797103_1bl_1bl;3915381_1bl_1bl	-	-	-	-	-	-	-	-	-	-	3797103_1bl_1bl	3797103_1bl_1bl;3915381_1bl_1bl	-	-	-
	347	-	-	Bradi3g29180.1	Os10g0484300	-	-	-	-	-	-	-	3818685_1bl_1bl	3818685_1bl_1bl	3818685_1bl_1bl	3818685_1bl_1bl	-	-	-	-	-	-	-	-	-	-	3818685_1bl_1bl	3818685_1bl_1bl	-	WHE2118_B04_C08ZY	WHE2118_B04_C08ZY
	348	-	-	Bradi3g29140.1	-	-	-	-	-	-	-	-	-	3411939_1bl_1bl	-	-	-	-	-	-	-	-	-	-	-	-	-	3411939_1bl_1bl	-	-	-
	349	-	-	Bradi3g29130.1	Os10g0483500	Sb01g019000.1	-	tplb0004n23	-	-	-	-	-	3828766_1bl_1bl	-	3828766_1bl_1bl	-	3828766_1bl_1bl	-	-	3828766_1bl_1bl	3828766_1bl_1bl	-	-	-	-	3828766_1bl_1bl	3828766_1bl_1bl	-	-	-
	350	-	-	-	Os10g0483000	Sb01g019040.1	-	-	-	-	-	-	-	-	2682752_1bl_1bl	2682752_1bl_1bl	2682752_1bl_1bl	2682752_1bl_1bl	-	-	-	-	-	-	-	-	2682752_1bl_1bl	2682752_1bl_1bl	-	-	WHE2255_F01_K01ZE
	351	-	-	Bradi3g29120.1	-	Sb01g019010.1	-	-	-	-	-	-	-	3806260_1bl_1bl;3917745_1bl_1bl	-	-	-	3806260_1bl_1bl;3917745_1bl_1bl;3797439_1bl_1bl	-	-	-	-	-	-	-	-	-	3797439_1bl_1bl;3917745_1bl_1bl;3806260_1bl_1bl	-	-	-
	352	-	-	Bradi3g29060.1	-	-	-	RFL_Contig1354	-	-	-	-	3910785_1bl_1bl	3910785_1bl_1bl	-	-	-	-	-	-	3910785_1bl_1bl	3910785_1bl_1bl	-	-	-	-	3910785_1bl_1bl	3910785_1bl_1bl	-	WHE2869_C11_F21ZS	WHE2869_C11_F21ZS
	353	-	-	Bradi3g29050.1	-	Sb01g019060.1	-	-	-	-	-	-	-	3804128_1bl_1bl;3880578_1bl_1bl	-	-	-	3804128_1bl_1bl	-	-	-	-	-	-	-	-	-	3880578_1bl_1bl;3804128_1bl_1bl	-	-	-
	354	-	-	-	-	Sb01g019065.1	-	-	-	-	-	-	-	-	-	-	-	3892862_1bl_1bl;3888538_1bl_1bl;3917644_1bl_1bl;3900090_1bl_1bl;3915055_1bl_1bl;3895655_1bl_1bl;3915056_1bl_1bl;3915194_1bl_1bl;3825456_1bl_1bl;3810900_1bl_1bl	-	-	-	-	-	-	-	-	-	3915194_1bl_1bl;3810900_1bl_1bl;3825456_1bl_1bl;3915055_1bl_1bl;3917644_1bl_1bl;3888538_1bl_1bl;3892862_1bl_1bl;3900090_1bl_1bl;3895655_1bl_1bl;3915056_1bl_1bl	-	-	-
	355	-	-	-	Os10g0481500	Sb01g019070.1	-	-	-	-	-	-	-	-	-	3804128_1bl_1bl;3880578_1bl_1bl	-	3880578_1bl_1bl	-	-	-	-	-	-	-	-	-	3880578_1bl_1bl;3804128_1bl_1bl	-	-	-
	356	-	-	-	Os10g0481450	Sb01g019076.1	-	-	-	-	-	-	-	-	-	3861671_1bl_1bl;3916987_1bl_1bl	-	3861671_1bl_1bl;3916987_1bl_1bl	-	-	-	-	-	-	-	-	-	3916987_1bl_1bl;3861671_1bl_1bl	-	-	WHE4110_A09_A18ZS
	357	-	-	Bradi3g28977.1	Os10g0480500	Sb01g019110.1	-	-	-	-	-	-	3790310_1bl_1bl	3790310_1bl_1bl	3790310_1bl_1bl	3790310_1bl_1bl	3790310_1bl_1bl	3790310_1bl_1bl	-	-	-	-	-	-	-	-	3790310_1bl_1bl	3790310_1bl_1bl	-	-	-
	358	-	-	Bradi3g28970.1	Os10g0480200	Sb01g019120.1	-	-	-	-	-	-	-	3861020_1bl_1bl	713803_1bl_1bl	713803_1bl_1bl;3861020_1bl_1bl	-	-	-	-	-	-	-	-	-	-	713803_1bl_1bl	3861020_1bl_1bl;713803_1bl_1bl	-	-	WHE0309_H06_O11ZS
	359	-	-	-	Os10g0479900	-	-	-	-	-	-	-	-	-	-	3909086_1bl_1bl	-	-	-	-	-	-	-	-	-	-	-	3909086_1bl_1bl	-	-	-
	360	-	-	Bradi3g28950.1	-	Sb01g019130.1	-	-	-	-	-	-	-	3909086_1bl_1bl	-	-	-	3909086_1bl_1bl	-	-	-	-	-	-	-	-	-	3909086_1bl_1bl	-	-	-
	361	-	-	Bradi3g28937.3	-	Sb01g019140.1	-	-	-	-	-	-	-	3830421_1bl_1bl	-	-	-	3830421_1bl_1bl	-	-	-	-	-	-	-	-	-	3830421_1bl_1bl	-	-	-
	362	-	-	-	Os10g0479800	-	-	-	-	-	-	-	-	-	-	3830421_1bl_1bl	-	-	-	-	-	-	-	-	-	-	-	3830421_1bl_1bl	-	-	-
	363	-	-	Bradi3g28920.1	Os10g0479700	Sb01g019150.1	-	-	-	-	-	-	-	3837792_1bl_1bl	-	-	3837792_1bl_1bl	3837792_1bl_1bl	-	-	-	-	-	-	-	-	3837792_1bl_1bl	3837792_1bl_1bl	-	-	-
	364	-	-	Bradi3g28907.1	Os10g0479600	Sb01g019160.1	-	-	-	-	-	-	3883002_1bl_1bl	3883002_1bl_1bl	3883002_1bl_1bl	3883002_1bl_1bl	-	3883002_1bl_1bl	-	-	-	-	-	-	-	-	3883002_1bl_1bl	3883002_1bl_1bl	-	WHE0325_E04_I07ZS	WHE0325_E04_I07ZS
	365	-	-	-	Os10g0479500	Sb01g019170.1	-	-	-	-	-	-	-	-	-	-	-	3916625_1bl_1bl	-	-	-	-	-	-	-	-	-	3916625_1bl_1bl	-	-	1120_H09_P18Z_076
	366	-	-	Bradi3g28890.1	Os10g0479200	Sb01g019180.1	-	-	-	-	-	-	3875027_1bl_1bl	3875027_1bl_1bl;3693446_1bl_1bl	-	3875027_1bl_1bl;3693446_1bl_1bl	-	3875027_1bl_1bl;3693446_1bl_1bl	-	-	-	-	-	-	-	-	3875027_1bl_1bl	3875027_1bl_1bl;3693446_1bl_1bl	-	-	-
	367	-	-	Bradi3g28877.1	-	Sb01g019200.1	-	-	-	-	-	-	3880931_1bl_1bl	3880931_1bl_1bl;3920157_1bl_1bl	-	-	-	3920157_1bl_1bl	-	-	-	-	-	-	-	-	3880931_1bl_1bl	3920157_1bl_1bl;3880931_1bl_1bl	-	-	-
	368	-	-	Bradi3g28875.2	-	-	-	-	-	-	-	-	-	3900306_1bl_1bl	-	-	-	-	-	-	-	-	-	-	-	-	-	3900306_1bl_1bl	-	-	-
	369	-	-	-	Os10g0478500	Sb01g019210.1	-	-	-	tplb0053j09	-	-	-	-	-	-	-	3900306_1bl_1bl;3875804_1bl_1bl;3811955_1bl_1bl;3821422_1bl_1bl;3897194_1bl_1bl;3920447_1bl_1bl;551390_1bl_1bl;3836122_1bl_1bl	-	-	-	-	-	-	3897194_1bl_1bl	3897194_1bl_1bl	3897194_1bl_1bl	3897194_1bl_1bl;3875804_1bl_1bl;3900306_1bl_1bl;3811955_1bl_1bl;3836122_1bl_1bl;3821422_1bl_1bl;551390_1bl_1bl;3920447_1bl_1bl	-	WHE0982_E04_J08ZT	WHE0982_E04_J08ZT
	370	-	-	Bradi3g28830.1	Os10g0478300	Sb01g019270.1	-	-	-	-	-	-	-	429076_1bl_1bl	-	429076_1bl_1bl	-	429076_1bl_1bl	-	-	-	-	-	-	-	-	-	429076_1bl_1bl	-	-	-
	371	-	-	-	Os10g0478000	-	-	-	-	-	-	-	-	-	-	3920470_1bl_1bl	-	-	-	-	-	-	-	-	-	-	-	3920470_1bl_1bl	-	-	-
	372	-	-	Bradi3g28780.1	Os10g0477200	Sb01g019317.1	-	-	-	tplb0042n02	-	-	-	3752353_1bl_1bl	-	3752353_1bl_1bl	-	3752353_1bl_1bl	-	-	-	-	-	-	-	3852018_1bl_1bl	-	3752353_1bl_1bl;3852018_1bl_1bl	-	-	-
	373	-	-	Bradi3g28770.3	Os10g0477100	Sb01g019320.1	-	-	-	-	-	-	3871296_1bl_1bl	3871296_1bl_1bl	3871296_1bl_1bl	3871296_1bl_1bl	3871296_1bl_1bl	3871296_1bl_1bl	-	-	-	-	-	-	-	-	3871296_1bl_1bl	3871296_1bl_1bl	-	-	-
	374	-	-	Bradi3g28760.1	Os10g0477000	Sb01g019330.1	-	-	-	-	-	-	-	604913_1bl_1bl;3831797_1bl_1bl	-	604913_1bl_1bl;3831797_1bl_1bl	-	604913_1bl_1bl;3831797_1bl_1bl	-	-	-	-	-	-	-	-	-	3831797_1bl_1bl;604913_1bl_1bl	-	-	WHE0817-0821_M23_M23ZT;BRY_4918
	375	-	-	Bradi3g28747.1	Os10g0476900	Sb01g019340.1	-	-	-	-	-	-	-	230548_1bl_1bl;3848175_1bl_1bl	-	230548_1bl_1bl;3848175_1bl_1bl	-	230548_1bl_1bl;3848175_1bl_1bl	-	-	-	-	-	-	-	-	-	3848175_1bl_1bl;230548_1bl_1bl	-	-	-
	376	-	-	Bradi3g28740.2	Os10g0476600	Sb01g019370.1	-	tplb0015g22	-	-	-	-	-	-	-	-	-	-	-	-	3800885_1bl_1bl	3800885_1bl_1bl	-	-	-	-	3800885_1bl_1bl	3800885_1bl_1bl	-	-	WHE0430_H09_O18ZS
	377	-	-	-	Os10g0476300	Sb01g019390.1	-	-	-	-	-	-	-	-	-	3827346_1bl_1bl;3836297_1bl_1bl	-	-	-	-	-	-	-	-	-	-	-	3836297_1bl_1bl;3827346_1bl_1bl	-	-	WHE2858_A04_B08ZS
	378	-	-	Bradi3g28710.1	Os10g0476100	Sb01g019410.1	-	-	-	-	-	-	-	3869050_1bl_1bl	-	3869050_1bl_1bl	-	3869050_1bl_1bl	-	-	-	-	-	-	-	-	-	3869050_1bl_1bl	-	-	-
	379	-	-	Bradi3g28690.1	Os10g0475900	Sb01g019440.1	-	RFL_Contig469	-	-	-	-	-	3749987_1bl_1bl	-	3749987_1bl_1bl	-	3749987_1bl_1bl	-	-	3749987_1bl_1bl	3749987_1bl_1bl	-	-	-	-	3749987_1bl_1bl	3749987_1bl_1bl	-	-	-
	380	-	-	-	-	Sb01g019470.1	-	-	-	-	-	-	-	-	-	-	-	3797107_1bl_1bl	-	-	-	-	-	-	-	-	-	3797107_1bl_1bl	-	-	-
	381	-	-	Bradi3g28657.1	-	-	-	-	-	-	-	-	3831948_1bl_1bl	3831948_1bl_1bl;3797107_1bl_1bl	-	-	-	-	-	-	-	-	-	-	-	-	3831948_1bl_1bl	3797107_1bl_1bl;3831948_1bl_1bl	-	-	-
	382	-	-	Bradi3g28640.1	-	-	-	-	-	-	-	-	-	3916462_1bl_1bl;3918258_1bl_1bl;3916183_1bl_1bl;1493685_1bl_1bl	-	-	-	-	-	-	-	-	-	-	-	-	-	1493685_1bl_1bl;3916183_1bl_1bl;3916462_1bl_1bl;3918258_1bl_1bl	-	-	WHE2992_A12_A24ZS
	383	-	-	Bradi3g28605.1	-	-	-	-	-	-	-	-	-	3840348_1bl_1bl;3837612_1bl_1bl;3914575_1bl_1bl	-	-	-	-	-	-	-	-	-	-	-	-	-	3840348_1bl_1bl;3914575_1bl_1bl;3837612_1bl_1bl	-	-	0814_A06_A12Z_037
	384	-	-	-	Os10g0474900	-	-	-	-	-	-	-	-	-	-	3797107_1bl_1bl	-	-	-	-	-	-	-	-	-	-	-	3797107_1bl_1bl	-	-	-
	385	-	-	-	-	Sb01g019480.1	-	-	-	-	-	-	-	-	-	-	-	3831948_1bl_1bl	-	-	-	-	-	-	-	-	-	3831948_1bl_1bl	-	-	-
	386	-	-	-	-	Sb01g019490.1	-	-	-	-	-	-	-	-	-	-	-	3791993_1bl_1bl;3814121_1bl_1bl	-	-	-	-	-	-	-	-	-	3814121_1bl_1bl;3791993_1bl_1bl	-	-	-
	387	-	-	Bradi3g28580.1	Os10g0473400	Sb01g019510.1	-	tplb0036f09	-	-	-	-	-	3850048_1bl_1bl;3822546_1bl_1bl	-	3850048_1bl_1bl;3822546_1bl_1bl	-	3850048_1bl_1bl;3822546_1bl_1bl	-	-	-	3905117_1bl_1bl	-	-	-	-	-	3822546_1bl_1bl;3905117_1bl_1bl;3850048_1bl_1bl	-	-	WHE1771_A08_A15ZS
	388	-	-	Bradi3g28560.1	Os10g0472900	Sb01g019520.1	-	-	-	-	-	-	-	3849844_1bl_1bl;3804100_1bl_1bl	-	3849844_1bl_1bl;3804100_1bl_1bl	3849844_1bl_1bl	3849844_1bl_1bl;3804100_1bl_1bl	-	-	-	-	-	-	-	-	3849844_1bl_1bl	3804100_1bl_1bl;3849844_1bl_1bl	-	-	-
	389	-	-	-	-	Sb01g019533.1	-	-	-	-	-	-	-	-	-	-	-	3916071_1bl_1bl	-	-	-	-	-	-	-	-	-	3916071_1bl_1bl	-	-	-
	390	-	-	Bradi3g28520.1	-	-	-	-	-	-	-	-	-	3918174_1bl_1bl	-	-	-	-	-	-	-	-	-	-	-	-	-	3918174_1bl_1bl	-	-	WHE2159_G01_M01ZT
	391	-	-	Bradi3g28507.1	-	Sb01g019550.1	-	-	-	-	-	-	3884727_1bl_1bl	3884727_1bl_1bl	-	-	-	3884727_1bl_1bl	-	-	-	-	-	-	-	-	3884727_1bl_1bl	3884727_1bl_1bl	-	WHE0751_D06_G11ZT	WHE0751_D06_G11ZT
	392	-	-	Bradi3g28490.1	-	Sb01g019560.1	-	RFL_Contig4046	-	-	-	-	3906745_1bl_1bl	3906745_1bl_1bl	-	-	-	3906745_1bl_1bl	-	-	3906745_1bl_1bl	3906745_1bl_1bl	-	-	-	-	3906745_1bl_1bl	3906745_1bl_1bl	-	-	-
	393	-	-	Bradi3g28477.1	-	-	-	-	-	-	-	-	-	1679046_1bl_1bl	-	-	-	-	-	-	-	-	-	-	-	-	-	1679046_1bl_1bl	-	-	WHE3552_B12_C24ZS
	394	-	-	-	Os10g0471700	-	-	-	-	-	-	-	-	-	-	3884727_1bl_1bl	-	-	-	-	-	-	-	-	-	-	-	3884727_1bl_1bl	-	-	WHE0751_D06_G11ZT
	395	-	-	-	-	Sb01g019570.1	-	-	-	-	-	-	-	-	-	-	-	1679046_1bl_1bl	-	-	-	-	-	-	-	-	-	1679046_1bl_1bl	-	-	WHE3552_B12_C24ZS
	396	-	-	Bradi3g28470.1	Os10g0471300	Sb01g019580.1	-	-	-	-	-	-	3856166_1bl_1bl	3856166_1bl_1bl	3856166_1bl_1bl	3856166_1bl_1bl	-	3856166_1bl_1bl	-	-	-	-	-	-	-	-	3856166_1bl_1bl	3856166_1bl_1bl	-	-	WHE3552_B12_C24ZS
	397	-	-	Bradi3g28460.1	Os10g0471100	Sb01g019590.1	-	-	-	-	-	-	-	3855907_1bl_1bl	-	3855907_1bl_1bl;3817110_1bl_1bl	-	3855907_1bl_1bl;3817110_1bl_1bl	-	-	-	-	-	-	-	-	-	3817110_1bl_1bl;3855907_1bl_1bl	-	-	WHE0981_E06_J11ZS
	398	-	-	Bradi3g28450.1	-	-	-	-	-	-	-	-	-	3817110_1bl_1bl	-	-	-	-	-	-	-	-	-	-	-	-	-	3817110_1bl_1bl	-	-	WHE0981_E06_J11ZS
	399	-	-	Bradi3g28410.1	Os10g0470700	Sb01g019630.1	-	-	-	-	-	-	-	1151282_1bl_1bl;3911526_1bl_1bl	-	1151282_1bl_1bl;3911526_1bl_1bl	-	1151282_1bl_1bl;3911526_1bl_1bl	-	-	-	-	-	-	-	-	-	1151282_1bl_1bl;3911526_1bl_1bl	-	-	-
	400	-	-	-	Os10g0469700	Sb01g019680.1	-	-	-	-	-	-	-	-	-	3892394_1bl_1bl	-	3892394_1bl_1bl	-	-	-	-	-	-	-	-	-	3892394_1bl_1bl	-	-	-
	401	-	-	Bradi3g28367.1	Os10g0467900	-	-	-	-	-	-	-	-	3857103_1bl_1bl	-	3857103_1bl_1bl	-	-	-	-	-	-	-	-	-	-	-	3857103_1bl_1bl	-	-	-
	402	-	-	Bradi3g28350.1	Os10g0467800	Sb01g019720.1	-	-	-	-	-	-	-	3823211_1bl_1bl;1203215_1bl_1bl;601627_1bl_1bl;3918273_1bl_1bl	3918273_1bl_1bl	3823211_1bl_1bl;3838699_1bl_1bl;2344681_1bl_1bl;1203215_1bl_1bl;3814817_1bl_1bl;601627_1bl_1bl;3918273_1bl_1bl	-	3823211_1bl_1bl;3838699_1bl_1bl;2344681_1bl_1bl;1203215_1bl_1bl;3814817_1bl_1bl;3866337_1bl_1bl;601627_1bl_1bl;3918273_1bl_1bl	-	-	-	-	-	-	-	-	3918273_1bl_1bl	2344681_1bl_1bl;601627_1bl_1bl;3866337_1bl_1bl;1203215_1bl_1bl;3814817_1bl_1bl;3838699_1bl_1bl;3918273_1bl_1bl;3823211_1bl_1bl	-	-	WHE0991-0994_C05_C05ZS
	403	-	-	Bradi3g28340.1	Os10g0467600	Sb01g019730.1	-	tplb0041f16	-	-	-	-	-	-	-	-	-	-	-	-	-	3918273_1bl_1bl	-	-	-	-	-	3918273_1bl_1bl	-	-	-
	404	-	-	Bradi3g28310.1	-	-	-	-	-	-	-	-	-	3918511_1bl_1bl;3751981_1bl_1bl;3891435_1bl_1bl;3809225_1bl_1bl;327807_1bl_1bl	-	-	-	-	-	-	-	-	-	-	-	-	-	3891435_1bl_1bl;3751981_1bl_1bl;327807_1bl_1bl;3918511_1bl_1bl;3809225_1bl_1bl	-	-	-
	405	-	-	-	-	Sb01g019770.1	-	-	-	-	-	-	-	-	-	-	-	3888480_1bl_1bl	-	-	-	-	-	-	-	-	-	3888480_1bl_1bl	-	-	WHE0804_C04_F08ZS
	406	-	-	Bradi3g28280.1	Os10g0466300	Sb01g019790.1	-	-	-	-	-	-	-	3756976_1bl_1bl;3855696_1bl_1bl	-	3756976_1bl_1bl;3855696_1bl_1bl	-	3756976_1bl_1bl;3855696_1bl_1bl	-	-	-	-	-	-	-	-	-	3855696_1bl_1bl;3756976_1bl_1bl	-	-	-
	407	-	-	Bradi3g28200.1	Os10g0465000	Sb01g019860.1	-	-	-	-	-	-	3839790_1bl_1bl	3839790_1bl_1bl	-	3839790_1bl_1bl	3839790_1bl_1bl	3839790_1bl_1bl	-	-	-	-	-	-	-	-	3839790_1bl_1bl	3839790_1bl_1bl	-	-	-
	408	-	-	-	Os10g0464400	Sb01g019920.1	-	-	-	-	-	-	-	-	-	3916642_1bl_1bl	-	3916642_1bl_1bl	-	-	-	-	-	-	-	-	-	3916642_1bl_1bl	-	-	-
	409	-	-	Bradi3g28150.1	Os10g0464100	Sb01g019930.1	-	-	-	-	-	-	-	3859508_1bl_1bl	-	3859508_1bl_1bl	-	3859508_1bl_1bl	-	-	-	-	-	-	-	-	-	3859508_1bl_1bl	-	-	-
	410	-	-	-	Os10g0464000	-	-	-	-	-	-	-	-	-	-	3914991_1bl_1bl	-	-	-	-	-	-	-	-	-	-	-	3914991_1bl_1bl	-	-	WHE1210_H11_O22ZT
	411	-	-	Bradi3g28120.1	Os10g0463800	Sb01g019970.1	-	RFL_Contig5095	-	-	-	-	3876172_1bl_1bl	3876172_1bl_1bl	3876172_1bl_1bl	3876172_1bl_1bl	-	3876172_1bl_1bl	-	-	3876172_1bl_1bl	3876172_1bl_1bl	-	-	-	-	3876172_1bl_1bl	3876172_1bl_1bl	-	-	-
	412	-	-	-	-	Sb01g020020.1	-	-	-	-	-	-	-	-	-	-	538078_1bl_1bl	538078_1bl_1bl	-	-	-	-	-	-	-	-	538078_1bl_1bl	538078_1bl_1bl	-	-	-
	413	-	-	-	Os10g0463100	-	-	-	-	-	-	-	-	-	-	3889706_1bl_1bl	-	-	-	-	-	-	-	-	-	-	-	3889706_1bl_1bl	-	-	-
	414	-	-	Bradi3g28060.1	Os10g0462800	Sb01g020030.1	-	-	-	-	-	-	-	3902315_1bl_1bl;538078_1bl_1bl;3808953_1bl_1bl	538078_1bl_1bl	538078_1bl_1bl	-	3808953_1bl_1bl	-	-	-	-	-	-	-	-	538078_1bl_1bl	3902315_1bl_1bl;538078_1bl_1bl;3808953_1bl_1bl	-	-	-
	415	-	-	Bradi3g28050.1	-	Sb01g020050.1	-	-	-	-	-	-	3831377_1bl_1bl	3831377_1bl_1bl	-	-	3831377_1bl_1bl	3831377_1bl_1bl	-	-	-	-	-	-	-	-	3831377_1bl_1bl	3831377_1bl_1bl	-	-	-
	416	-	-	-	Os10g0459550	-	-	-	-	-	-	-	-	-	-	3824107_1bl_1bl;3837355_1bl_1bl	-	-	-	-	-	-	-	-	-	-	-	3824107_1bl_1bl;3837355_1bl_1bl	-	-	WHE1713-1716_C17_C17ZS
	417	-	-	Bradi3g27990.1	Os10g0458700	-	-	-	-	-	-	-	-	3872979_1bl_1bl;3907407_1bl_1bl;3889025_1bl_1bl;3876895_1bl_1bl	-	3872979_1bl_1bl;3907407_1bl_1bl;3889025_1bl_1bl;3876895_1bl_1bl	-	-	-	-	-	-	-	-	-	-	-	3889025_1bl_1bl;3907407_1bl_1bl;3876895_1bl_1bl;3872979_1bl_1bl	-	-	-
	418	-	-	-	-	Sb01g020110.1	-	-	-	-	-	-	-	-	-	-	-	3812212_1bl_1bl	-	-	-	-	-	-	-	-	-	3812212_1bl_1bl	-	-	-
	419	-	-	-	Os10g0457932	Sb01g020130.1	-	-	-	tplb0016f14	-	-	-	-	-	3809075_1bl_1bl;3854338_1bl_1bl;3910449_1bl_1bl;3813791_1bl_1bl;3918156_1bl_1bl;3859111_1bl_1bl;3841697_1bl_1bl;3852421_1bl_1bl;3859199_1bl_1bl;3845826_1bl_1bl;3895668_1bl_1bl;1223909_1bl_1bl;3828395_1bl_1bl;3918027_1bl_1bl;3793292_1bl_1bl;3831066_1bl_1bl;3918588_1bl_1bl;3810204_1bl_1bl	3828395_1bl_1bl	3854053_1bl_1bl;3879503_1bl_1bl;3834420_1bl_1bl;3840602_1bl_1bl;3813791_1bl_1bl;3901932_1bl_1bl;3918156_1bl_1bl;3859111_1bl_1bl;3841697_1bl_1bl;3852421_1bl_1bl;3859199_1bl_1bl;3845826_1bl_1bl;3895668_1bl_1bl;1223909_1bl_1bl;3828395_1bl_1bl;3918027_1bl_1bl;3831066_1bl_1bl;3806366_1bl_1bl;3918588_1bl_1bl;3810204_1bl_1bl	-	-	-	-	-	-	-	3859199_1bl_1bl	3828395_1bl_1bl	3806366_1bl_1bl;3859199_1bl_1bl;3854338_1bl_1bl;3910449_1bl_1bl;3831066_1bl_1bl;3879503_1bl_1bl;3810204_1bl_1bl;3841697_1bl_1bl;3918156_1bl_1bl;3859111_1bl_1bl;3834420_1bl_1bl;3840602_1bl_1bl;3918027_1bl_1bl;3854053_1bl_1bl;3813791_1bl_1bl;3901932_1bl_1bl;3809075_1bl_1bl;3828395_1bl_1bl;1223909_1bl_1bl;3852421_1bl_1bl;3845826_1bl_1bl;3895668_1bl_1bl;3918588_1bl_1bl;3793292_1bl_1bl	-	00090005046.F06_01070615YO	WHE0306_B01_C02ZS;00090005046.F06_01070615YO
	420	-	-	-	-	Sb01g020135.1	-	-	-	-	-	-	-	-	-	-	-	3812982_1bl_1bl	-	-	-	-	-	-	-	-	-	3812982_1bl_1bl	-	-	-
	421	-	-	Bradi3g27960.1	Os10g0457600	Sb01g020150.1	-	-	-	-	-	-	-	3906206_1bl_1bl	-	3906206_1bl_1bl;3922329_1bl_1bl	-	3906206_1bl_1bl	-	-	-	-	-	-	-	-	-	3906206_1bl_1bl;3922329_1bl_1bl	-	-	WHE0925_E12_I23ZS
	422	-	-	Bradi3g27950.1	Os10g0457500	Sb01g020160.1	-	-	-	-	-	-	-	3837063_1bl_1bl	-	3837063_1bl_1bl	-	3837063_1bl_1bl	-	-	-	-	-	-	-	-	-	3837063_1bl_1bl	-	-	BRY_5470
	423	-	-	Bradi3g27920.2	Os10g0457000	Sb01g020190.1	-	-	-	-	-	-	3918633_1bl_1bl	3918633_1bl_1bl	-	3918633_1bl_1bl	-	3918633_1bl_1bl	-	-	-	-	-	-	-	-	3918633_1bl_1bl	3918633_1bl_1bl	-	WHE0984_H12_O24ZS	WHE0984_H12_O24ZS
	424	-	-	Bradi3g27912.1	-	Sb09g023410.1	-	-	-	-	-	-	-	3920612_1bl_1bl	-	-	-	-	-	-	-	-	-	-	-	-	-	3920612_1bl_1bl	-	-	-
	425	-	-	-	-	Sb09g023420.1	-	-	-	-	-	-	-	-	-	-	-	3920612_1bl_1bl	-	-	-	-	-	-	-	-	-	3920612_1bl_1bl	-	-	-
	426	-	-	Bradi3g27906.1	Os10g0456900	Sb09g023430.1	-	-	-	-	-	-	-	3856415_1bl_1bl	-	3856415_1bl_1bl	3856415_1bl_1bl	3856415_1bl_1bl	-	-	-	-	-	-	-	-	3856415_1bl_1bl	3856415_1bl_1bl	-	2981_C01_F01ZS5_002	2981_C01_F01ZS5_002
	427	-	-	Bradi3g27877.1	Os10g0456500	Sb01g020230.1	-	-	-	-	-	-	-	3857838_1bl_1bl	3857838_1bl_1bl	3917812_1bl_1bl;3857838_1bl_1bl	-	3917812_1bl_1bl;3857838_1bl_1bl	-	-	-	-	-	-	-	-	3857838_1bl_1bl	3857838_1bl_1bl;3917812_1bl_1bl	-	-	WHE3027_C11_F21ZS;WHE1119_H07_P13ZS
	428	-	-	Bradi3g27870.1	Os10g0456400	Sb01g020270.1	-	tplb0007f21	-	-	-	-	3879578_1bl_1bl	3879578_1bl_1bl	3879578_1bl_1bl	3879578_1bl_1bl	3879578_1bl_1bl	3879578_1bl_1bl	-	-	3879578_1bl_1bl	3879578_1bl_1bl	-	-	-	-	3879578_1bl_1bl	3879578_1bl_1bl	-	-	-
	429	-	-	-	Os10g0456200	Sb01g020290.1	-	-	tplb0006h24	-	-	-	-	-	-	-	-	-	-	-	-	-	-	3872134_1bl_1bl	-	-	-	3872134_1bl_1bl	-	-	-
	430	-	-	Bradi3g27800.1	-	-	-	tplb0057f06	-	-	-	-	-	3808255_1bl_1bl;3837914_1bl_1bl	-	-	-	-	-	-	-	3808255_1bl_1bl;3837914_1bl_1bl	-	-	-	-	-	3837914_1bl_1bl;3808255_1bl_1bl	-	-	-
	431	-	-	-	Os10g0450400	-	-	-	-	-	-	-	-	-	-	3827352_1bl_1bl;3885646_1bl_1bl	-	-	-	-	-	-	-	-	-	-	-	3885646_1bl_1bl;3827352_1bl_1bl	-	-	-
	432	-	-	Bradi3g27780.1	Os10g0447100	-	-	-	-	-	-	-	-	3838880_1bl_1bl	-	3838880_1bl_1bl	-	-	-	-	-	-	-	-	-	-	-	3838880_1bl_1bl	-	-	WHE1206_D12_G24ZT
	433	-	-	-	-	Sb01g020450.1	-	-	-	-	-	-	-	-	-	-	-	3808255_1bl_1bl;3837914_1bl_1bl	-	-	-	-	-	-	-	-	-	3837914_1bl_1bl;3808255_1bl_1bl	-	-	-
	434	-	-	Bradi3g27760.1	Os10g0446400	Sb01g020470.1	-	-	-	-	-	-	3916179_1bl_1bl	3916179_1bl_1bl;3916178_1bl_1bl	3916179_1bl_1bl	3916179_1bl_1bl	-	3916179_1bl_1bl	-	-	-	-	-	-	-	-	3916179_1bl_1bl	3916179_1bl_1bl;3916178_1bl_1bl	-	-	-
	435	-	-	Bradi3g27740.1	Os10g0446200	Sb01g020480.1	-	-	-	-	-	-	-	3821948_1bl_1bl;3885988_1bl_1bl	-	3821948_1bl_1bl	-	3821948_1bl_1bl;3885988_1bl_1bl	-	-	-	-	-	-	-	-	-	3821948_1bl_1bl;3885988_1bl_1bl	-	-	-
	436	-	-	-	Os10g0445400	Sb01g020530.1	-	-	RFL_Contig627	-	-	-	-	-	-	-	-	-	-	-	-	-	303440_1bl_1bl	303440_1bl_1bl	-	-	303440_1bl_1bl	303440_1bl_1bl	-	-	-
	437	-	-	-	Os10g0444100	-	-	-	-	-	-	-	-	-	-	3753861_1bl_1bl	-	-	-	-	-	-	-	-	-	-	-	3753861_1bl_1bl	-	-	-
	438	-	-	-	Os10g0443800	Sb01g020800.1	-	-	-	-	-	-	-	-	-	-	-	3753861_1bl_1bl	-	-	-	-	-	-	-	-	-	3753861_1bl_1bl	-	-	-
	439	-	-	Bradi3g27660.1	Os10g0443200	Sb01g020820.1	-	-	-	-	-	-	3863368_1bl_1bl	3863368_1bl_1bl	-	-	-	3863368_1bl_1bl	-	-	-	-	-	-	-	-	3863368_1bl_1bl	3863368_1bl_1bl	-	-	-
	440	-	-	Bradi3g27647.1	Os10g0442900	Sb01g020835.1	-	-	-	-	-	-	-	3835241_1bl_1bl;3884765_1bl_1bl	-	3835241_1bl_1bl	-	3835241_1bl_1bl	-	-	-	-	-	-	-	-	-	3835241_1bl_1bl;3884765_1bl_1bl	-	-	-
	441	-	-	-	-	Sb01g020850.1	-	-	-	-	-	-	-	-	-	-	-	3884765_1bl_1bl	-	-	-	-	-	-	-	-	-	3884765_1bl_1bl	-	-	-
	442	-	-	Bradi3g27640.1	-	Sb01g020900.1	-	tplb0005c24	-	-	-	-	-	-	-	-	-	3833649_1bl_1bl	-	-	3833649_1bl_1bl	3833649_1bl_1bl	-	-	-	-	3833649_1bl_1bl	3833649_1bl_1bl	-	-	-
	443	-	-	-	-	Sb01g020910.1	-	-	-	-	-	-	-	-	-	-	-	3853947_1bl_1bl;3884516_1bl_1bl;3794810_1bl_1bl;3846494_1bl_1bl;3879881_1bl_1bl;3915965_1bl_1bl;3907898_1bl_1bl;1545334_1bl_1bl;3794809_1bl_1bl;3911242_1bl_1bl;3922312_1bl_1bl;3843339_1bl_1bl;3793213_1bl_1bl;3884517_1bl_1bl;3907899_1bl_1bl;3810189_1bl_1bl;3849878_1bl_1bl;3805883_1bl_1bl;3817887_1bl_1bl	-	-	-	-	-	-	-	-	-	3884517_1bl_1bl;3793213_1bl_1bl;3907898_1bl_1bl;3794810_1bl_1bl;3849878_1bl_1bl;3907899_1bl_1bl;3810189_1bl_1bl;3794809_1bl_1bl;3884516_1bl_1bl;3817887_1bl_1bl;3805883_1bl_1bl;1545334_1bl_1bl;3843339_1bl_1bl;3853947_1bl_1bl;3922312_1bl_1bl;3879881_1bl_1bl;3846494_1bl_1bl;3915965_1bl_1bl;3911242_1bl_1bl	-	-	-
	444	-	-	-	-	Sb01g020920.1	-	-	-	-	-	-	-	-	-	-	-	3920094_1bl_1bl	-	-	-	-	-	-	-	-	-	3920094_1bl_1bl	-	-	-
	445	-	-	Bradi3g27630.1	Os10g0442700	-	-	-	-	-	-	-	-	3833649_1bl_1bl	-	3833649_1bl_1bl	-	-	-	-	-	-	-	-	-	-	-	3833649_1bl_1bl	-	-	-
	446	-	-	-	Os10g0442600	-	-	-	-	-	-	-	-	-	-	3907898_1bl_1bl;3922312_1bl_1bl;3793213_1bl_1bl;3817887_1bl_1bl	-	-	-	-	-	-	-	-	-	-	-	3793213_1bl_1bl;3907898_1bl_1bl;3817887_1bl_1bl;3922312_1bl_1bl	-	-	-
	447	-	-	Bradi3g27620.1	-	-	-	-	-	-	-	-	-	3920094_1bl_1bl	-	-	-	-	-	-	-	-	-	-	-	-	-	3920094_1bl_1bl	-	-	-
	448	-	-	Bradi3g27600.1	Os10g0442100	Sb01g020930.1	-	tplb0005o10	-	RFL_Contig3803	-	-	-	3863209_1bl_1bl;3757743_1bl_1bl;3874551_1bl_1bl	-	3757743_1bl_1bl	-	3863209_1bl_1bl;3757743_1bl_1bl;3874551_1bl_1bl	-	-	-	3863209_1bl_1bl;3874551_1bl_1bl	-	-	3757743_1bl_1bl	3757743_1bl_1bl	3757743_1bl_1bl	3757743_1bl_1bl;3863209_1bl_1bl;3874551_1bl_1bl	-	-	WHE2804_A10_B20ZS
	449	-	-	Bradi3g27570.2	Os10g0441800	-	-	-	-	-	-	-	-	3800891_1bl_1bl	-	3800891_1bl_1bl	-	-	-	-	-	-	-	-	-	-	-	3800891_1bl_1bl	-	-	-
	450	-	-	Bradi3g27560.1	-	-	-	-	-	-	-	-	-	3825785_1bl_1bl;3836956_1bl_1bl;3859080_1bl_1bl;3915602_1bl_1bl;3836805_1bl_1bl;3895497_1bl_1bl;3872960_1bl_1bl;3820662_1bl_1bl;2363737_1bl_1bl;3899711_1bl_1bl;3862328_1bl_1bl;3876816_1bl_1bl;3871723_1bl_1bl;3839080_1bl_1bl;3876387_1bl_1bl;3878784_1bl_1bl;3891871_1bl_1bl;3907053_1bl_1bl;3900262_1bl_1bl;3814656_1bl_1bl;3843012_1bl_1bl;3850722_1bl_1bl;3825908_1bl_1bl;3874800_1bl_1bl;3886649_1bl_1bl…	-	-	-	-	-	-	-	-	-	-	-	-	-	3874800_1bl_1bl;3859080_1bl_1bl;3825908_1bl_1bl;3843012_1bl_1bl;3907053_1bl_1bl;3839080_1bl_1bl;3876816_1bl_1bl;3876387_1bl_1bl;3651083_1bl_1bl;3814656_1bl_1bl;3836956_1bl_1bl;3899711_1bl_1bl;3915602_1bl_1bl;3872960_1bl_1bl;3831061_1bl_1bl;3891871_1bl_1bl;3886649_1bl_1bl;3871723_1bl_1bl;3862328_1bl_1bl;3825785_1bl_1bl;3820662_1bl_1bl;3878784_1bl_1bl;3850722_1bl_1bl;2363737_1bl_1bl;3895497_1bl_1bl…	-	-	-
	451	-	-	Bradi3g27550.1	-	Sb01g020970.1	-	-	-	-	-	-	3837062_1bl_1bl	3837062_1bl_1bl	-	-	3837062_1bl_1bl	3837062_1bl_1bl	-	-	-	-	-	-	-	-	3837062_1bl_1bl	3837062_1bl_1bl	-	-	-
	452	-	-	Bradi3g27520.1	Os10g0440100	Sb01g021000.1	-	-	-	-	-	-	-	3827560_1bl_1bl	-	3827560_1bl_1bl	-	3827560_1bl_1bl	-	-	-	-	-	-	-	-	-	3827560_1bl_1bl	-	-	-
	453	-	-	-	Os10g0439800	-	-	-	-	-	-	-	-	-	-	3823047_1bl_1bl;3842804_1bl_1bl;3812212_1bl_1bl	-	-	-	-	-	-	-	-	-	-	-	3823047_1bl_1bl;3842804_1bl_1bl;3812212_1bl_1bl	-	-	-
	454	-	-	Bradi3g27480.1	Os10g0439600	Sb01g021020.1	-	-	-	-	-	-	-	3869182_1bl_1bl	-	3869182_1bl_1bl	-	3869182_1bl_1bl	-	-	-	-	-	-	-	-	-	3869182_1bl_1bl	-	-	WHE1659-1662_G16_G16ZS
	455	-	-	Bradi3g27440.1	-	-	-	-	-	-	-	-	3830174_1bl_1bl	3830174_1bl_1bl	-	-	-	-	-	-	-	-	-	-	-	-	3830174_1bl_1bl	3830174_1bl_1bl	-	-	-
	456	-	-	Bradi3g27430.1	-	-	-	-	-	-	-	-	-	3921900_1bl_1bl	-	-	-	-	-	-	-	-	-	-	-	-	-	3921900_1bl_1bl	-	-	0995-0998_G12_G12ZS5_046
	457	-	-	Bradi3g27420.1	-	-	-	tplb0010f23	-	-	-	-	-	3834674_1bl_1bl	-	-	-	-	-	-	-	3834674_1bl_1bl	-	-	-	-	-	3834674_1bl_1bl	-	-	-
	458	-	-	-	Os10g0439200	-	-	-	-	-	-	-	-	-	-	3830174_1bl_1bl	-	-	-	-	-	-	-	-	-	-	-	3830174_1bl_1bl	-	-	-
	459	-	-	Bradi3g27407.1	Os10g0438600	Sb01g021130.1	-	-	-	-	-	-	3889172_1bl_1bl	3889172_1bl_1bl	3889172_1bl_1bl	3889172_1bl_1bl	3889172_1bl_1bl	3889172_1bl_1bl	-	-	-	-	-	-	-	-	3889172_1bl_1bl	3889172_1bl_1bl	-	-	-
	460	-	-	Bradi3g27390.1	-	-	-	-	-	-	-	-	3816340_1bl_1bl	3816340_1bl_1bl	-	-	-	-	-	-	-	-	-	-	-	-	3816340_1bl_1bl	3816340_1bl_1bl	-	-	-
	461	-	-	Bradi3g27380.1	Os10g0438100	Sb01g021160.1	-	tplb0006i07	-	-	-	-	-	-	-	-	-	-	-	-	3816340_1bl_1bl	3816340_1bl_1bl	-	-	-	-	3816340_1bl_1bl	3816340_1bl_1bl	-	-	-
	462	-	-	Bradi3g27345.1	-	-	-	-	-	-	-	-	-	3915105_1bl_1bl;3915190_1bl_1bl;3915106_1bl_1bl;3842611_1bl_1bl;3878304_1bl_1bl	-	-	-	-	-	-	-	-	-	-	-	-	-	3842611_1bl_1bl;3915105_1bl_1bl;3878304_1bl_1bl;3915190_1bl_1bl;3915106_1bl_1bl	-	-	WHE0309_H05_O09ZS
	463	-	-	Bradi3g27310.1	-	-	-	-	-	-	-	-	-	3790357_1bl_1bl;3921392_1bl_1bl;3806403_1bl_1bl	-	-	-	-	-	-	-	-	-	-	-	-	-	3790357_1bl_1bl;3806403_1bl_1bl;3921392_1bl_1bl	-	-	WHE2055_E05_I09ZS
	464	-	-	Bradi3g27305.1	-	-	-	-	-	-	-	-	-	3895655_1bl_1bl	-	-	-	-	-	-	-	-	-	-	-	-	-	3895655_1bl_1bl	-	-	-
	465	-	-	Bradi3g27300.1	-	-	-	-	-	-	-	-	-	3797006_1bl_1bl;3886748_1bl_1bl;3829957_1bl_1bl;3876026_1bl_1bl;3854579_1bl_1bl;3876920_1bl_1bl;3913231_1bl_1bl;3885133_1bl_1bl;3888789_1bl_1bl;3833534_1bl_1bl;3858087_1bl_1bl;3876027_1bl_1bl;3854659_1bl_1bl;3876919_1bl_1bl	-	-	-	-	-	-	-	-	-	-	-	-	-	3885133_1bl_1bl;3797006_1bl_1bl;3858087_1bl_1bl;3876920_1bl_1bl;3913231_1bl_1bl;3854579_1bl_1bl;3888789_1bl_1bl;3876919_1bl_1bl;3854659_1bl_1bl;3876027_1bl_1bl;3829957_1bl_1bl;3886748_1bl_1bl;3833534_1bl_1bl;3876026_1bl_1bl	-	-	-
	466	-	-	Bradi3g27295.1	-	-	-	-	-	-	-	-	-	3607769_1bl_1bl;3828088_1bl_1bl	-	-	-	-	-	-	-	-	-	-	-	-	-	3828088_1bl_1bl;3607769_1bl_1bl	-	-	-
	467	-	-	Bradi3g27290.1	-	-	-	-	-	-	-	-	-	3850610_1bl_1bl;3916380_1bl_1bl;3898057_1bl_1bl;3914526_1bl_1bl;3916379_1bl_1bl;3815904_1bl_1bl;3853637_1bl_1bl;3892419_1bl_1bl	-	-	-	-	-	-	-	-	-	-	-	-	-	3815904_1bl_1bl;3916380_1bl_1bl;3916379_1bl_1bl;3892419_1bl_1bl;3853637_1bl_1bl;3914526_1bl_1bl;3850610_1bl_1bl;3898057_1bl_1bl	-	-	WHE0280_E02_I04ZS
	468	-	-	Bradi3g27272.1	-	-	-	-	-	-	-	-	-	3879152_1bl_1bl;3815984_1bl_1bl	-	-	-	-	-	-	-	-	-	-	-	-	-	3879152_1bl_1bl;3815984_1bl_1bl	-	-	WHE4103_F06_L11ZS
	469	-	-	Bradi3g27266.1	-	-	-	-	-	-	-	-	-	1946634_1bl_1bl;3907635_1bl_1bl;3879151_1bl_1bl;3918009_1bl_1bl	-	-	-	-	-	-	-	-	-	-	-	-	-	3879151_1bl_1bl;3918009_1bl_1bl;3907635_1bl_1bl;1946634_1bl_1bl	-	-	WHE4122_E12_I24ZS
	470	-	-	Bradi3g27260.1	Os10g0437600	Sb01g021190.1	-	-	-	-	-	-	-	3898934_1bl_1bl;3799401_1bl_1bl	-	3799401_1bl_1bl	-	3799401_1bl_1bl	-	-	-	-	-	-	-	-	-	3799401_1bl_1bl;3898934_1bl_1bl	-	-	-
	471	-	-	-	-	Sb01g021220.1	-	-	-	-	-	-	-	-	-	-	-	3814006_1bl_1bl	-	-	-	-	-	-	-	-	-	3814006_1bl_1bl	-	-	-
	472	-	-	Bradi3g27252.1	-	Sb01g021230.1	-	-	-	-	-	-	3917865_1bl_1bl	3917865_1bl_1bl	-	-	3917865_1bl_1bl	3917865_1bl_1bl	-	-	-	-	-	-	-	-	3917865_1bl_1bl	3917865_1bl_1bl	-	-	-
	473	-	-	-	Os10g0437200	-	-	-	-	-	-	-	-	-	-	3917865_1bl_1bl	-	-	-	-	-	-	-	-	-	-	-	3917865_1bl_1bl	-	-	-
	474	-	-	Bradi3g27240.1	Os10g0437000	Sb01g021260.1	-	-	-	-	-	-	-	3919843_1bl_1bl	-	3919843_1bl_1bl	-	3919843_1bl_1bl	-	-	-	-	-	-	-	-	-	3919843_1bl_1bl	-	-	-
	475	-	-	-	Os10g0436800	-	-	-	-	-	-	-	-	-	3916907_1bl_1bl	3898075_1bl_1bl;3916907_1bl_1bl	-	-	-	-	-	-	-	-	-	-	3916907_1bl_1bl	3898075_1bl_1bl;3916907_1bl_1bl	-	WHE4158_H05_P10ZS	WHE4158_H05_P10ZS;WHE4115_H08_P15ZS
	476	-	-	-	-	Sb01g021280.1	-	-	-	-	-	-	-	-	-	-	3888251_1bl_1bl	3888251_1bl_1bl	-	-	-	-	-	-	-	-	3888251_1bl_1bl	3888251_1bl_1bl	-	-	-
	477	-	-	Bradi3g27210.2	-	Sb01g021290.1	-	-	-	-	-	-	-	3916907_1bl_1bl	-	-	-	3916907_1bl_1bl	-	-	-	-	-	-	-	-	-	3916907_1bl_1bl	-	-	WHE4158_H05_P10ZS
	478	-	-	-	-	Sb01g021350.1	-	-	-	-	-	-	-	-	-	-	-	3848380_1bl_1bl	-	-	-	-	-	-	-	-	-	3848380_1bl_1bl	-	-	-
	479	-	-	Bradi3g27190.1	Os10g0432300	-	-	-	-	-	-	-	-	3918565_1bl_1bl	-	3918565_1bl_1bl	-	-	-	-	-	-	-	-	-	-	-	3918565_1bl_1bl	-	-	WHE2307_F01_L01ZT
	480	-	-	-	Os10g0432200	-	-	-	-	-	-	-	-	-	-	3920756_1bl_1bl	-	-	-	-	-	-	-	-	-	-	-	3920756_1bl_1bl	-	-	-
	481	-	-	Bradi3g27120.1	Os10g0430900	-	-	-	-	-	-	-	3917357_1bl_1bl	3853043_1bl_1bl;3837377_1bl_1bl;3917357_1bl_1bl;3848380_1bl_1bl	-	3853043_1bl_1bl;3837377_1bl_1bl;3917357_1bl_1bl;3848380_1bl_1bl	-	-	-	-	-	-	-	-	-	-	3917357_1bl_1bl	3853043_1bl_1bl;3848380_1bl_1bl;3917357_1bl_1bl;3837377_1bl_1bl	-	-	WHE1116_B05_D10ZT
	482	-	-	-	-	Sb01g021780.1	-	-	-	-	-	-	-	-	-	-	-	956071_1bl_1bl;787421_1bl_1bl	-	-	-	-	-	-	-	-	-	956071_1bl_1bl;787421_1bl_1bl	-	-	-
	483	-	-	-	-	Sb01g021790.1	-	-	-	-	-	-	-	-	-	-	-	3790652_1bl_1bl;3844567_1bl_1bl	-	-	-	-	-	-	-	-	-	3790652_1bl_1bl;3844567_1bl_1bl	-	-	-
	484	-	-	-	-	Sb01g021830.1	-	-	-	-	-	-	-	-	-	-	-	3852053_1bl_1bl;3852054_1bl_1bl	-	-	-	-	-	-	-	-	-	3852053_1bl_1bl;3852054_1bl_1bl	-	-	-
	485	-	-	-	Os10g0429500	Sb01g021850.1	-	-	-	-	-	-	-	-	-	3790652_1bl_1bl	-	3917652_1bl_1bl;3875485_1bl_1bl	-	-	-	-	-	-	-	-	-	3790652_1bl_1bl;3875485_1bl_1bl;3917652_1bl_1bl	-	-	-
	486	-	-	-	Os10g0429300	-	-	-	-	-	-	-	-	-	-	3887271_1bl_1bl	-	-	-	-	-	-	-	-	-	-	-	3887271_1bl_1bl	-	-	-
	487	-	-	-	Os10g0428900	-	-	-	-	-	-	-	-	-	-	2620380_1bl_1bl	-	-	-	-	-	-	-	-	-	-	-	2620380_1bl_1bl	-	-	-
	488	-	-	-	Os10g0428500	-	-	-	-	-	-	-	-	-	-	3917652_1bl_1bl;3886882_1bl_1bl;3875485_1bl_1bl;3917499_1bl_1bl;3851802_1bl_1bl	-	-	-	-	-	-	-	-	-	-	-	3886882_1bl_1bl;3851802_1bl_1bl;3917499_1bl_1bl;3875485_1bl_1bl;3917652_1bl_1bl	-	-	WHE0754_F01_L02ZY
	489	-	-	-	Os10g0427800	-	-	-	-	-	-	-	-	-	-	787421_1bl_1bl	-	-	-	-	-	-	-	-	-	-	-	787421_1bl_1bl	-	-	-
	490	-	-	-	Os10g0427200	-	-	-	-	-	-	-	-	-	-	3907360_1bl_1bl	-	-	-	-	-	-	-	-	-	-	-	3907360_1bl_1bl	-	-	-
	491	-	-	-	Os10g0426800	-	-	-	-	-	-	-	-	-	-	37297_1bl_1bl	-	-	-	-	-	-	-	-	-	-	-	37297_1bl_1bl	-	-	-
	492	-	-	Bradi3g27074.1	-	Sb01g021860.1	-	-	-	-	-	-	-	3886882_1bl_1bl;3875485_1bl_1bl;3898006_1bl_1bl;787421_1bl_1bl	-	-	-	3886882_1bl_1bl;3898006_1bl_1bl;3887271_1bl_1bl	-	-	-	-	-	-	-	-	-	3886882_1bl_1bl;3898006_1bl_1bl;3887271_1bl_1bl;787421_1bl_1bl;3875485_1bl_1bl	-	-	WHE0754_F01_L02ZY
	493	-	-	Bradi3g27007.1	-	Sb01g021680.1	-	-	-	-	-	-	-	3915235_1bl_1bl	-	-	-	3915235_1bl_1bl	-	-	-	-	-	-	-	-	-	3915235_1bl_1bl	-	-	WHE2966_E06_J12ZS
	494	-	-	-	Os10g0422000	-	-	-	-	-	-	-	-	-	-	3915235_1bl_1bl	-	-	-	-	-	-	-	-	-	-	-	3915235_1bl_1bl	-	-	WHE2966_E06_J12ZS
	495	-	-	Bradi3g26930.1	Os10g0419500	-	-	RFL_Contig3978	-	-	-	-	-	3916683_1bl_1bl	3916683_1bl_1bl	3916683_1bl_1bl	-	-	-	-	3916683_1bl_1bl	3916683_1bl_1bl	-	-	-	-	3916683_1bl_1bl	3916683_1bl_1bl	-	WHE0825-0828_L16_L16ZT	WHE0825-0828_L16_L16ZT
	496	-	-	Bradi3g26920.1	Os10g0419300	Sb01g021490.1	-	-	-	-	-	-	-	3906122_1bl_1bl	-	3906122_1bl_1bl	-	3906122_1bl_1bl	-	-	-	-	-	-	-	-	-	3906122_1bl_1bl	-	-	-
	497	-	-	-	-	Sb01g021500.1	-	-	-	-	-	-	-	-	-	-	-	3916683_1bl_1bl	-	-	-	-	-	-	-	-	-	3916683_1bl_1bl	-	-	WHE0825-0828_L16_L16ZT
	498	-	-	Bradi3g26890.1	-	-	-	-	-	-	-	-	-	3837028_1bl_1bl;1415855_1bl_1bl;3909424_1bl_1bl	-	-	-	-	-	-	-	-	-	-	-	-	-	3837028_1bl_1bl;3909424_1bl_1bl;1415855_1bl_1bl	-	-	WHE4161_C07_F13ZS
	499	-	-	Bradi3g26880.3	-	-	-	-	-	-	-	-	3833799_1bl_1bl	3833799_1bl_1bl;3806634_1bl_1bl	-	-	-	-	-	-	-	-	-	-	-	-	3833799_1bl_1bl	3833799_1bl_1bl;3806634_1bl_1bl	-	-	WHE1712_E08_J16ZS
	500	-	-	Bradi3g26860.1	-	Sb01g021890.1	-	tplb0028b16	-	-	-	-	-	3837778_1bl_1bl	-	-	-	3837778_1bl_1bl	-	-	3837778_1bl_1bl	3837778_1bl_1bl	-	-	-	-	3837778_1bl_1bl	3837778_1bl_1bl	-	WHE4166_C01_F02ZS	WHE4166_C01_F02ZS
	501	-	-	Bradi3g26810.1	-	-	-	-	-	-	-	-	3907908_1bl_1bl	3907908_1bl_1bl	-	-	-	-	-	-	-	-	-	-	-	-	3907908_1bl_1bl	3907908_1bl_1bl	-	-	-
	502	-	-	Bradi3g26750.1	-	-	-	tplb0003l14	-	-	-	-	-	3815477_1bl_1bl	-	-	-	-	-	-	3815477_1bl_1bl	3815477_1bl_1bl	-	-	-	-	3815477_1bl_1bl	3815477_1bl_1bl	-	-	-
	503	-	-	Bradi3g26680.1	-	-	-	-	-	-	-	-	3915261_1bl_1bl	3915261_1bl_1bl;3820301_1bl_1bl	-	-	-	-	-	-	-	-	-	-	-	-	3915261_1bl_1bl	3820301_1bl_1bl;3915261_1bl_1bl	-	-	BRY_2195
	504	-	-	Bradi3g26420.2	-	-	-	-	-	-	-	-	-	3918035_1bl_1bl	-	-	-	-	-	-	-	-	-	-	-	-	-	3918035_1bl_1bl	-	-	00090007004.G05_01072517FO
	505	-	-	Bradi3g26413.1	-	-	-	-	-	-	-	-	-	3793733_1bl_1bl	-	-	-	-	-	-	-	-	-	-	-	-	-	3793733_1bl_1bl	-	-	-
	506	-	-	Bradi3g26410.1	-	-	-	-	-	-	-	-	-	3901867_1bl_1bl	-	-	-	-	-	-	-	-	-	-	-	-	-	3901867_1bl_1bl	-	-	WHE2971_F10_K19ZS
	507	-	-	Bradi3g26400.1	-	-	-	tplb0010j10	-	-	-	-	-	3827447_1bl_1bl;3873612_1bl_1bl	-	-	-	-	-	-	3914920_1bl_1bl	3852042_1bl_1bl;3914920_1bl_1bl	-	-	-	-	3914920_1bl_1bl	3827447_1bl_1bl;3873612_1bl_1bl;3914920_1bl_1bl;3852042_1bl_1bl	-	-	WHE0431_H08_P15ZS
	508	-	-	Bradi3g26160.1	-	-	-	-	-	-	-	-	-	3831018_1bl_1bl;3903830_1bl_1bl;3827385_1bl_1bl	-	-	-	-	-	-	-	-	-	-	-	-	-	3827385_1bl_1bl;3903830_1bl_1bl;3831018_1bl_1bl	-	-	WHE0962_E05_J10ZS
	509	-	-	Bradi3g25910.1	-	-	-	-	-	-	-	-	-	3814635_1bl_1bl	-	-	-	-	-	-	-	-	-	-	-	-	-	3814635_1bl_1bl	-	-	-
	510	-	-	Bradi3g24755.1	-	-	-	-	-	-	-	-	-	3834687_1bl_1bl	-	-	-	-	-	-	-	-	-	-	-	-	-	3834687_1bl_1bl	-	-	-
	511	-	-	Bradi3g24750.1	-	-	-	-	-	-	-	-	-	3794318_1bl_1bl;3899681_1bl_1bl	-	-	-	-	-	-	-	-	-	-	-	-	-	3794318_1bl_1bl;3899681_1bl_1bl	-	-	-
	512	-	-	Bradi3g24660.1	-	-	-	-	-	-	-	-	-	3920500_1bl_1bl;3899589_1bl_1bl;3880236_1bl_1bl;3905161_1bl_1bl;3857080_1bl_1bl;3896095_1bl_1bl;3798997_1bl_1bl;3856789_1bl_1bl;3833297_1bl_1bl;3815804_1bl_1bl;3798020_1bl_1bl;3896096_1bl_1bl	-	-	-	-	-	-	-	-	-	-	-	-	-	3896096_1bl_1bl;3920500_1bl_1bl;3833297_1bl_1bl;3896095_1bl_1bl;3815804_1bl_1bl;3856789_1bl_1bl;3905161_1bl_1bl;3880236_1bl_1bl;3798997_1bl_1bl;3899589_1bl_1bl;3798020_1bl_1bl;3857080_1bl_1bl	-	-	-
	513	-	-	Bradi3g24655.1	-	-	-	-	-	-	-	-	-	3860375_1bl_1bl;3918018_1bl_1bl;3817082_1bl_1bl;3812318_1bl_1bl;3902674_1bl_1bl;3809291_1bl_1bl	-	-	-	-	-	-	-	-	-	-	-	-	-	3918018_1bl_1bl;3817082_1bl_1bl;3860375_1bl_1bl;3809291_1bl_1bl;3902674_1bl_1bl;3812318_1bl_1bl	-	-	-
	514	-	-	Bradi3g24430.1	-	-	-	-	-	-	-	-	-	3892862_1bl_1bl;3795917_1bl_1bl	-	-	-	-	-	-	-	-	-	-	-	-	-	3892862_1bl_1bl;3795917_1bl_1bl	-	-	-
	515	-	-	Bradi3g24417.1	-	-	-	-	-	-	-	-	-	3801454_1bl_1bl	-	-	-	-	-	-	-	-	-	-	-	-	-	3801454_1bl_1bl	-	-	-
2	516	-	-	Bradi2g26200.1	-	Sb09g019490.1	-	-	-	-	-	-	3902982_1bl_1bl	3902982_1bl_1bl	-	-	3902982_1bl_1bl	3902982_1bl_1bl	-	-	-	-	-	-	-	-	3902982_1bl_1bl	3902982_1bl_1bl	-	WHE2954_A02_B04ZS	WHE2954_A02_B04ZS
	517	-	-	-	-	Sb09g019500.1	-	-	-	-	-	-	-	-	-	-	-	3292837_1bl_1bl	-	-	-	-	-	-	-	-	-	3292837_1bl_1bl	-	-	-
	518	-	-	Bradi2g26240.1	-	Sb09g019510.1	-	-	-	-	-	-	-	3873775_1bl_1bl;3845496_1bl_1bl	-	-	-	-	-	-	-	-	-	-	-	-	-	3873775_1bl_1bl;3845496_1bl_1bl	-	-	-
	519	-	-	Bradi2g26260.1	Os05g0395300	Sb09g019520.1	-	-	-	-	-	-	-	3870448_1bl_1bl;3853817_1bl_1bl	-	3870448_1bl_1bl;3853817_1bl_1bl	-	3870448_1bl_1bl;3853817_1bl_1bl	-	-	-	-	-	-	-	-	-	3853817_1bl_1bl;3870448_1bl_1bl	-	-	WHE2991_B08_C15ZS
	520	-	-	Bradi2g26270.1	Os05g0396900	Sb09g019540.1	-	-	-	-	-	-	3917973_1bl_1bl	3917973_1bl_1bl	3917973_1bl_1bl	3917973_1bl_1bl	3917973_1bl_1bl	3917973_1bl_1bl	-	-	-	-	-	-	-	-	3917973_1bl_1bl	3917973_1bl_1bl	-	-	-
	521	-	-	Bradi2g26290.1	Os05g0397650	-	-	-	-	-	-	-	3899418_1bl_1bl	3899418_1bl_1bl	3899418_1bl_1bl	3899418_1bl_1bl	-	-	-	-	-	-	-	-	-	-	3899418_1bl_1bl	3899418_1bl_1bl	-	-	-
	522	-	-	Bradi2g26300.1	-	-	-	tplb0004f05	-	-	-	-	-	2793777_1bl_1bl;1013072_1bl_1bl;1233675_1bl_1bl;3829348_1bl_1bl	-	-	-	-	-	-	3829348_1bl_1bl	1890017_1bl_1bl;1233675_1bl_1bl;3829348_1bl_1bl	-	-	-	-	3829348_1bl_1bl	1013072_1bl_1bl;2793777_1bl_1bl;3829348_1bl_1bl;1890017_1bl_1bl;1233675_1bl_1bl	-	WHE4109_C06_E11ZS	WHE0861_D03_H05ZS;WHE4109_C06_E11ZS;WHE0861_D03_H05ZT
	523	-	-	-	-	Sb09g019560.1	-	-	-	-	-	-	-	-	-	-	-	3899418_1bl_1bl	-	-	-	-	-	-	-	-	-	3899418_1bl_1bl	-	-	-
	524	-	-	Bradi2g26310.1	Os05g0397700	Sb09g019570.1	-	-	-	-	-	-	-	3841276_1bl_1bl	-	3915205_1bl_1bl	-	3915205_1bl_1bl	-	-	-	-	-	-	-	-	-	3915205_1bl_1bl;3841276_1bl_1bl	-	-	BRY_2236
	525	-	-	-	-	Sb09g019580.1	-	-	-	-	-	-	-	-	-	-	-	3897085_1bl_1bl	-	-	-	-	-	-	-	-	-	3897085_1bl_1bl	-	-	-
	526	-	-	Bradi2g26320.1	-	-	-	-	-	-	-	-	-	3891295_1bl_1bl	-	-	-	-	-	-	-	-	-	-	-	-	-	3891295_1bl_1bl	-	-	-
	527	-	-	Bradi2g26440.1	Os05g0393400	Sb09g019470.1	-	-	-	-	-	-	-	3916848_1bl_1bl;3798529_1bl_1bl;225840_1bl_1bl	3916848_1bl_1bl	3916848_1bl_1bl;3798529_1bl_1bl;225840_1bl_1bl	-	3916848_1bl_1bl;3798529_1bl_1bl;225840_1bl_1bl	-	-	-	-	-	-	-	-	3916848_1bl_1bl	225840_1bl_1bl;3798529_1bl_1bl;3916848_1bl_1bl	-	-	-
	528	-	-	Bradi2g26460.1	-	-	-	tplb0010p23	-	-	-	-	-	-	-	-	-	-	-	-	3915802_1bl_1bl	3915802_1bl_1bl	-	-	-	-	3915802_1bl_1bl	3915802_1bl_1bl	-	WHE3351_G09_M17ZS	WHE3351_G09_M17ZS
	529	-	-	Bradi2g26467.1	Os05g0393100	Sb09g019440.1	-	-	-	-	-	-	-	3918372_1bl_1bl	-	3918372_1bl_1bl	-	3918372_1bl_1bl	-	-	-	-	-	-	-	-	-	3918372_1bl_1bl	-	-	-
	530	-	-	Bradi2g26480.1	Os05g0392700	Sb09g019430.1	-	-	-	-	-	-	-	3837682_1bl_1bl	-	3837682_1bl_1bl	-	3837682_1bl_1bl	-	-	-	-	-	-	-	-	-	3837682_1bl_1bl	-	-	-
	531	-	-	Bradi2g26500.1	Os05g0392400	Sb09g019410.1	-	-	-	-	-	-	-	3808246_1bl_1bl	-	3808246_1bl_1bl	3808246_1bl_1bl	3808246_1bl_1bl	-	-	-	-	-	-	-	-	3808246_1bl_1bl	3808246_1bl_1bl	-	-	-
	532	-	-	Bradi2g26510.1	Os05g0392300	Sb09g019400.1	-	-	-	-	-	-	-	3827885_1bl_1bl	3827885_1bl_1bl	3827885_1bl_1bl	-	3827885_1bl_1bl	-	-	-	-	-	-	-	-	3827885_1bl_1bl	3827885_1bl_1bl	-	-	-
	533	-	-	-	-	Sb09g019390.1	-	-	-	-	-	-	-	-	-	-	-	3879364_1bl_1bl	-	-	-	-	-	-	-	-	-	3879364_1bl_1bl	-	-	WHE4113_E07_I13ZS
	534	-	-	Bradi2g26520.1	Os05g0392200	-	-	-	-	-	-	-	3879364_1bl_1bl	3879364_1bl_1bl	-	3879364_1bl_1bl	-	-	-	-	-	-	-	-	-	-	3879364_1bl_1bl	3879364_1bl_1bl	-	WHE4113_E07_I13ZS	WHE4113_E07_I13ZS
	535	-	-	Bradi2g26530.1	Os05g0392100	Sb09g019380.1	-	-	-	-	-	-	-	3817774_1bl_1bl;3878122_1bl_1bl	-	3817774_1bl_1bl	-	3817774_1bl_1bl;3878122_1bl_1bl	-	-	-	-	-	-	-	-	-	3878122_1bl_1bl;3817774_1bl_1bl	-	-	-
	536	-	-	-	Os05g0392000	-	-	-	-	-	-	-	-	-	-	3792980_1bl_1bl	-	-	-	-	-	-	-	-	-	-	-	3792980_1bl_1bl	-	-	WHE0803_F07_L13ZT
	537	-	-	Bradi2g26547.1	-	Sb09g019370.1	-	-	-	-	-	-	-	3792980_1bl_1bl	-	-	-	3792980_1bl_1bl	-	-	-	-	-	-	-	-	-	3792980_1bl_1bl	-	-	WHE0803_F07_L13ZT
	538	-	-	Bradi2g26580.1	-	-	-	-	-	-	-	-	-	3864995_1bl_1bl;3801584_1bl_1bl	-	-	-	-	-	-	-	-	-	-	-	-	-	3801584_1bl_1bl;3864995_1bl_1bl	-	-	-
	539	-	-	Bradi2g26590.1	Os05g0391600	Sb09g019360.1	-	-	-	-	-	-	-	3915568_1bl_1bl	-	3915568_1bl_1bl;3832228_1bl_1bl	-	3915568_1bl_1bl;3832228_1bl_1bl	-	-	-	-	-	-	-	-	-	3915568_1bl_1bl;3832228_1bl_1bl	-	-	-
	540	-	-	Bradi2g26600.1	Os05g0391500	Sb09g019350.1	-	-	-	-	-	-	-	3922296_1bl_1bl;3916062_1bl_1bl;3818264_1bl_1bl;3918141_1bl_1bl;3918140_1bl_1bl	-	3922296_1bl_1bl;3916062_1bl_1bl;3818264_1bl_1bl;3918141_1bl_1bl;3918140_1bl_1bl	-	3922296_1bl_1bl;3916062_1bl_1bl;3818264_1bl_1bl;3918141_1bl_1bl;3918140_1bl_1bl	-	-	-	-	-	-	-	-	-	3918141_1bl_1bl;3918140_1bl_1bl;3922296_1bl_1bl;3916062_1bl_1bl;3818264_1bl_1bl	-	-	-
	541	-	-	Bradi2g26607.1	Os05g0391200	Sb09g019340.1	-	RFL_Contig5932	-	-	-	-	3891521_1bl_1bl	3891521_1bl_1bl	-	3891521_1bl_1bl	3891521_1bl_1bl	3891521_1bl_1bl	-	-	3891521_1bl_1bl	3891521_1bl_1bl	-	-	-	-	3891521_1bl_1bl	3891521_1bl_1bl	-	-	-
	542	-	-	Bradi2g26627.1	-	-	-	-	-	-	-	-	-	3886212_1bl_1bl	-	-	-	-	-	-	-	-	-	-	-	-	-	3886212_1bl_1bl	-	-	-
	543	-	-	-	Os05g0390500	-	-	-	-	-	-	-	-	-	-	3886212_1bl_1bl	-	-	-	-	-	-	-	-	-	-	-	3886212_1bl_1bl	-	-	-
	544	-	-	-	-	Sb09g019310.1	-	-	-	-	-	-	-	-	-	-	-	3886212_1bl_1bl	-	-	-	-	-	-	-	-	-	3886212_1bl_1bl	-	-	-
	545	-	-	Bradi2g26650.1	Os05g0390100	Sb09g019290.1	-	-	-	-	-	-	-	3898326_1bl_1bl	3898326_1bl_1bl	3898326_1bl_1bl	-	3898326_1bl_1bl	-	-	-	-	-	-	-	-	3898326_1bl_1bl	3898326_1bl_1bl	-	-	-
	546	-	-	-	Os05g0389950	-	-	-	-	-	-	-	-	-	-	3823829_1bl_1bl	-	-	-	-	-	-	-	-	-	-	-	3823829_1bl_1bl	-	-	-
	547	-	-	Bradi2g26660.1	-	-	-	tplb0025l19	-	-	-	-	-	3823829_1bl_1bl	-	-	-	-	-	-	-	3823829_1bl_1bl	-	-	-	-	-	3823829_1bl_1bl	-	-	-
	548	-	-	Bradi2g26690.1	Os05g0389600	Sb09g019240.1	-	-	-	-	-	-	3850459_1bl_1bl	3850459_1bl_1bl	-	3850459_1bl_1bl	-	3850459_1bl_1bl	-	-	-	-	-	-	-	-	3850459_1bl_1bl	3850459_1bl_1bl	-	-	-
	549	-	-	Bradi2g26710.1	Os05g0389400	Sb09g019220.1	-	RFL_Contig5706	-	-	-	-	-	3830409_1bl_1bl	-	3830409_1bl_1bl	-	3830409_1bl_1bl	-	-	3830409_1bl_1bl	3830409_1bl_1bl	-	-	-	-	3830409_1bl_1bl	3830409_1bl_1bl	-	-	-
	550	-	-	Bradi2g26740.1	Os05g0382200	Sb09g018910.1	-	-	-	-	-	-	3914962_1bl_1bl	3790536_1bl_1bl;3914962_1bl_1bl;3866043_1bl_1bl;3829682_1bl_1bl;3852329_1bl_1bl	3914962_1bl_1bl	3790536_1bl_1bl;3914962_1bl_1bl;3866043_1bl_1bl;3829682_1bl_1bl;3852329_1bl_1bl	3914962_1bl_1bl	3790536_1bl_1bl;3914962_1bl_1bl;3866043_1bl_1bl;3829682_1bl_1bl;3852329_1bl_1bl	-	-	-	-	-	-	-	-	3914962_1bl_1bl	3866043_1bl_1bl;3790536_1bl_1bl;3914962_1bl_1bl;3829682_1bl_1bl;3852329_1bl_1bl	-	-	-
	551	-	-	Bradi2g26760.1	-	Sb09g018970.1	-	tplb0008j16	-	-	-	-	-	-	-	-	3872552_1bl_1bl	3872552_1bl_1bl	-	-	3872552_1bl_1bl	3872552_1bl_1bl	-	-	-	-	3872552_1bl_1bl	3872552_1bl_1bl	-	-	-
	552	-	-	Bradi2g26790.1	Os05g0383100	-	-	-	-	-	-	-	-	3902242_1bl_1bl;3852637_1bl_1bl	-	3902242_1bl_1bl;3852637_1bl_1bl	-	-	-	-	-	-	-	-	-	-	-	3852637_1bl_1bl;3902242_1bl_1bl	-	-	WHE0626_B05_C10ZA
	553	-	-	Bradi2g26800.1	Os05g0384600	Sb09g019010.1	-	-	-	-	-	-	3905270_1bl_1bl	3905270_1bl_1bl	3905270_1bl_1bl	3905270_1bl_1bl	-	3905270_1bl_1bl;3910493_1bl_1bl	-	-	-	-	-	-	-	-	3905270_1bl_1bl	3910493_1bl_1bl;3905270_1bl_1bl	-	-	-
	554	-	-	Bradi2g26807.1	Os05g0384800	-	-	-	-	-	-	-	-	3910493_1bl_1bl	-	3910493_1bl_1bl	-	-	-	-	-	-	-	-	-	-	-	3910493_1bl_1bl	-	-	-
	555	-	-	-	Os05g0385400	-	-	-	tplb0011l18	-	-	-	-	-	-	3909235_1bl_1bl	-	-	-	-	-	-	-	3909235_1bl_1bl	-	-	-	3909235_1bl_1bl	-	-	-
	556	-	-	Bradi2g26840.1	-	Sb09g019060.1	-	-	-	-	-	-	-	-	-	-	-	3865242_1bl_1bl	-	-	-	-	-	-	-	-	-	3865242_1bl_1bl	-	-	-
	557	-	-	-	Os05g0386000	Sb09g019030.1	-	-	-	-	-	-	-	-	-	3888829_1bl_1bl	-	3888829_1bl_1bl	-	-	-	-	-	-	-	-	-	3888829_1bl_1bl	-	-	WHE2157_A08_B15ZS
	558	-	-	-	-	Sb09g019040.1	-	-	-	-	-	-	-	-	-	-	-	3880454_1bl_1bl	-	-	-	-	-	-	-	-	-	3880454_1bl_1bl	-	-	-
	559	-	-	-	Os05g0386201	-	-	-	-	-	-	-	-	-	3880454_1bl_1bl	3880454_1bl_1bl	-	-	-	-	-	-	-	-	-	-	3880454_1bl_1bl	3880454_1bl_1bl	-	-	-
	560	-	-	Bradi2g26850.1	Os05g0386900	Sb09g019070.1	-	-	-	-	-	-	-	3856203_1bl_1bl	-	3856203_1bl_1bl	-	3856203_1bl_1bl	-	-	-	-	-	-	-	-	-	3856203_1bl_1bl	-	-	WHE0419_b01_d01zY
	561	-	-	-	Os05g0387200	Sb09g019100.1	-	-	-	-	-	-	-	-	3903389_1bl_1bl	3903389_1bl_1bl	-	3903389_1bl_1bl	-	-	-	-	-	-	-	-	3903389_1bl_1bl	3903389_1bl_1bl	-	-	WHE2106_E06_I12ZS
	562	-	-	Bradi2g26870.2	-	-	-	RFL_Contig1089	-	-	-	-	3903389_1bl_1bl	3903389_1bl_1bl	-	-	-	-	-	-	3903389_1bl_1bl	3903389_1bl_1bl	-	-	-	-	3903389_1bl_1bl	3903389_1bl_1bl	-	-	WHE2106_E06_I12ZS
	563	-	-	Bradi2g26900.1	Os05g0387900	Sb09g019120.1	-	RFL_Contig1522	-	-	-	-	-	-	-	3811941_1bl_1bl	-	3811941_1bl_1bl	-	-	3811941_1bl_1bl	3811941_1bl_1bl	-	-	-	-	3811941_1bl_1bl	3811941_1bl_1bl	-	WHE2322_B02_C04ZT	WHE2322_B02_C04ZT
	564	-	-	Bradi2g26930.1	-	Sb09g019130.1	-	-	-	-	-	-	-	3801597_1bl_1bl	-	-	3801597_1bl_1bl	3801597_1bl_1bl	-	-	-	-	-	-	-	-	3801597_1bl_1bl	3801597_1bl_1bl	-	WHE3361_E07_J13ZS	WHE3361_E07_J13ZS
	565	-	-	-	Os05g0388400	-	-	-	-	-	-	-	-	-	-	3801597_1bl_1bl	-	-	-	-	-	-	-	-	-	-	-	3801597_1bl_1bl	-	-	WHE3361_E07_J13ZS
	566	-	-	Bradi2g26940.1	Os05g0388500	Sb09g019170.1	-	tplb0021j19	tplb0004b12	-	-	-	-	3840811_1bl_1bl	-	3840811_1bl_1bl	-	3840811_1bl_1bl	-	-	-	-	3840811_1bl_1bl	3840811_1bl_1bl	-	-	3840811_1bl_1bl	3840811_1bl_1bl	-	-	-
	567	-	-	Bradi2g26950.1	-	Sb09g019180.1	-	RFL_Contig2486	-	-	-	-	-	-	-	-	-	3900430_1bl_1bl	-	-	3900430_1bl_1bl	3900430_1bl_1bl	-	-	-	-	3900430_1bl_1bl	3900430_1bl_1bl	-	-	-
	568	-	-	Bradi2g26987.1	Os05g0389000	Sb09g019190.1	-	-	-	-	-	-	-	3915050_1bl_1bl	-	2745658_1bl_1bl;3915050_1bl_1bl	-	3915050_1bl_1bl	-	-	-	-	-	-	-	-	-	2745658_1bl_1bl;3915050_1bl_1bl	-	-	-
	569	-	-	Bradi2g27007.1	Os05g0382000	Sb09g018900.1	-	-	-	-	-	-	-	3885975_1bl_1bl;3917711_1bl_1bl	-	3885975_1bl_1bl;3917711_1bl_1bl	-	3885975_1bl_1bl;3917711_1bl_1bl	-	-	-	-	-	-	-	-	-	3885975_1bl_1bl;3917711_1bl_1bl	-	-	-
	570	-	-	Bradi2g27030.1	Os05g0381500	Sb09g018870.1	-	RFL_Contig1188	-	-	-	-	-	3860855_1bl_1bl	3860855_1bl_1bl	3860855_1bl_1bl	-	3860855_1bl_1bl	-	-	3860855_1bl_1bl	3860855_1bl_1bl	-	-	-	-	3860855_1bl_1bl	3860855_1bl_1bl	-	-	WHE1773_E04_I07ZS
	571	-	-	-	Os05g0380700	-	-	-	-	-	-	-	-	-	-	3806741_1bl_1bl;3825497_1bl_1bl	-	-	-	-	-	-	-	-	-	-	-	3806741_1bl_1bl;3825497_1bl_1bl	-	-	-
	572	-	-	Bradi2g27040.1	-	-	-	-	-	-	-	-	-	3760583_1bl_1bl;1220883_1bl_1bl;3907675_1bl_1bl;3862627_1bl_1bl	-	-	-	-	-	-	-	-	-	-	-	-	-	1220883_1bl_1bl;3862627_1bl_1bl;3907675_1bl_1bl;3760583_1bl_1bl	-	-	WHE3584_B11_C22ZS
	573	-	-	Bradi2g27060.1	Os05g0378900	Sb09g018830.1	-	-	-	-	-	-	3826070_1bl_1bl	3826070_1bl_1bl	3826070_1bl_1bl	3826070_1bl_1bl	-	3826070_1bl_1bl	-	-	-	-	-	-	-	-	3826070_1bl_1bl	3826070_1bl_1bl	-	-	WHE2984_C03_E06ZS
	574	-	-	Bradi2g27070.1	Os05g0378800	Sb09g018820.1	-	-	-	-	-	-	3842867_1bl_1bl	3842867_1bl_1bl	-	3842867_1bl_1bl	3842867_1bl_1bl	3842867_1bl_1bl	-	-	-	-	-	-	-	-	3842867_1bl_1bl	3842867_1bl_1bl	-	-	-
	575	-	-	Bradi2g27090.1	-	Sb09g018800.1	-	-	-	-	-	-	-	3871571_1bl_1bl	-	-	3871571_1bl_1bl	3871571_1bl_1bl	-	-	-	-	-	-	-	-	3871571_1bl_1bl	3871571_1bl_1bl	-	WHE3510_G09_M18ZS	WHE3510_G09_M18ZS
	576	-	-	Bradi2g27097.1	Os05g0376600	Sb09g018780.1	-	-	-	-	-	-	-	-	-	3897396_1bl_1bl	-	3897396_1bl_1bl	-	-	-	-	-	-	-	-	-	3897396_1bl_1bl	-	-	-
	577	-	-	Bradi2g27110.1	-	-	-	RFL_Contig5476	-	-	-	-	-	-	-	-	-	-	-	-	-	3884590_1bl_1bl	-	-	-	-	-	3884590_1bl_1bl	-	-	-
	578	-	-	Bradi2g27120.1	-	-	-	-	-	-	-	-	-	3794414_1bl_1bl	-	-	-	-	-	-	-	-	-	-	-	-	-	3794414_1bl_1bl	-	-	-
	579	-	-	Bradi2g27130.1	Os05g0375600	Sb09g018740.1	-	-	-	-	-	-	-	-	3794414_1bl_1bl	3794414_1bl_1bl	-	3794414_1bl_1bl	-	-	-	-	-	-	-	-	3794414_1bl_1bl	3794414_1bl_1bl	-	-	-
	580	-	-	Bradi2g27140.1	Os05g0375400	Sb09g018730.1	-	RFL_Contig2956	-	-	-	-	-	3821952_1bl_1bl;3805503_1bl_1bl	-	3821952_1bl_1bl;3805503_1bl_1bl	-	3821952_1bl_1bl;3805503_1bl_1bl	-	-	-	3821952_1bl_1bl	-	-	-	-	-	3821952_1bl_1bl;3805503_1bl_1bl	-	-	WHE3363_C02_E03ZS
	581	-	-	Bradi2g27150.1	-	Sb09g018720.1	-	-	-	-	-	-	3881615_1bl_1bl	3881615_1bl_1bl	-	-	-	3881615_1bl_1bl	-	-	-	-	-	-	-	-	3881615_1bl_1bl	3881615_1bl_1bl	-	-	-
	582	-	-	-	Os05g0374600	-	-	-	-	-	-	-	-	-	-	3819411_1bl_1bl	-	-	-	-	-	-	-	-	-	-	-	3819411_1bl_1bl	-	-	-
	583	-	-	Bradi2g27160.1	Os05g0374500	Sb09g018680.1	-	-	-	-	-	-	-	3819411_1bl_1bl;3854245_1bl_1bl	-	3854245_1bl_1bl	-	3819411_1bl_1bl;3854245_1bl_1bl	-	-	-	-	-	-	-	-	-	3819411_1bl_1bl;3854245_1bl_1bl	-	-	-
	584	-	-	Bradi2g27170.1	Os05g0374200	Sb09g018640.1	-	-	-	-	-	-	-	3806749_1bl_1bl	-	3806749_1bl_1bl	-	3806749_1bl_1bl	-	-	-	-	-	-	-	-	-	3806749_1bl_1bl	-	-	-
	585	-	-	Bradi2g27180.1	Os05g0373900	Sb09g018630.1	-	tplb0034d14	-	-	-	-	3863316_1bl_1bl	3863316_1bl_1bl	3863316_1bl_1bl	3863316_1bl_1bl	-	3863316_1bl_1bl	-	-	3863316_1bl_1bl	3863316_1bl_1bl	-	-	-	-	3863316_1bl_1bl	3863316_1bl_1bl	-	-	-
	586	-	-	-	Os05g0373700	-	-	-	-	-	-	-	-	-	-	3882655_1bl_1bl	-	-	-	-	-	-	-	-	-	-	-	3882655_1bl_1bl	-	-	WHE0078_A10_B20ZS
	587	-	-	-	Os05g0373500	-	-	-	-	-	-	-	-	-	-	3904210_1bl_1bl	-	-	-	-	-	-	-	-	-	-	-	3904210_1bl_1bl	-	-	-
	588	-	-	Bradi2g27190.1	-	-	-	-	-	-	-	-	-	3882655_1bl_1bl	-	-	-	-	-	-	-	-	-	-	-	-	-	3882655_1bl_1bl	-	-	WHE0078_A10_B20ZS
	589	-	-	Bradi2g27250.1	-	Sb09g018620.1	-	-	-	-	-	-	-	3904210_1bl_1bl	-	-	-	3904210_1bl_1bl	-	-	-	-	-	-	-	-	-	3904210_1bl_1bl	-	-	-
	590	-	-	Bradi2g27330.1	Os05g0372800	Sb09g018560.1	-	-	-	-	-	-	3844424_1bl_1bl	3844424_1bl_1bl	-	3844424_1bl_1bl	-	3844424_1bl_1bl	-	-	-	-	-	-	-	-	3844424_1bl_1bl	3844424_1bl_1bl	-	-	-
	591	-	-	Bradi2g27340.1	Os05g0372400	Sb09g018520.1	-	-	-	-	-	-	-	3841690_1bl_1bl	-	3841690_1bl_1bl	-	3841690_1bl_1bl	-	-	-	-	-	-	-	-	-	3841690_1bl_1bl	-	-	-
	592	-	-	-	-	Sb09g018490.1	-	-	-	-	-	-	-	-	-	-	-	3879206_1bl_1bl;3834763_1bl_1bl	-	-	-	-	-	-	-	-	-	3879206_1bl_1bl;3834763_1bl_1bl	-	-	-
	593	-	-	-	Os05g0372000	-	-	-	tplb0007h23	-	-	-	-	-	-	3893398_1bl_1bl;3845610_1bl_1bl	-	-	-	-	-	-	3893398_1bl_1bl	3893398_1bl_1bl;3845610_1bl_1bl	-	-	3893398_1bl_1bl	3845610_1bl_1bl;3893398_1bl_1bl	-	-	-
	594	-	-	Bradi2g27350.1	-	-	-	-	-	-	-	-	3879206_1bl_1bl	3879206_1bl_1bl	-	-	-	-	-	-	-	-	-	-	-	-	3879206_1bl_1bl	3879206_1bl_1bl	-	-	-
	595	-	-	Bradi2g27370.1	-	-	-	tplb0002o04	-	-	-	-	-	3834643_1bl_1bl	-	-	-	-	-	-	3834643_1bl_1bl	3834643_1bl_1bl	-	-	-	-	3834643_1bl_1bl	3834643_1bl_1bl	-	WHE3454_G04_N08ZS	WHE3454_G04_N08ZS
	596	-	-	-	Os05g0371600	-	-	-	-	-	-	-	-	-	3834643_1bl_1bl	3834643_1bl_1bl	-	-	-	-	-	-	-	-	-	-	3834643_1bl_1bl	3834643_1bl_1bl	-	WHE3454_G04_N08ZS	WHE3454_G04_N08ZS
	597	-	-	-	Os05g0371500	-	-	-	-	-	-	-	-	-	-	3864022_1bl_1bl	-	-	-	-	-	-	-	-	-	-	-	3864022_1bl_1bl	-	-	-
	598	-	-	-	-	Sb09g018470.1	-	-	-	-	-	-	-	-	-	-	3834643_1bl_1bl	3834643_1bl_1bl	-	-	-	-	-	-	-	-	3834643_1bl_1bl	3834643_1bl_1bl	-	WHE3454_G04_N08ZS	WHE3454_G04_N08ZS
	599	-	-	Bradi2g27410.1	Os05g0370300	Sb09g018410.1	-	-	-	-	-	-	3810459_1bl_1bl	3621509_1bl_1bl;3810459_1bl_1bl	-	3621509_1bl_1bl	-	3621509_1bl_1bl	-	-	-	-	-	-	-	-	3810459_1bl_1bl	3810459_1bl_1bl;3621509_1bl_1bl	-	-	-
	600	-	-	Bradi2g27440.1	Os05g0370000	Sb09g018390.1	-	-	-	-	-	-	3801755_1bl_1bl	3801755_1bl_1bl	3801755_1bl_1bl	3801755_1bl_1bl	-	3801755_1bl_1bl	-	-	-	-	-	-	-	-	3801755_1bl_1bl	3801755_1bl_1bl	-	WHE1798_B12_D24ZS	WHE1798_B12_D24ZS
	601	-	-	Bradi2g27640.1	-	-	-	-	-	-	-	-	3888350_1bl_1bl	3888350_1bl_1bl;3916277_1bl_1bl	-	-	-	-	-	-	-	-	-	-	-	-	3888350_1bl_1bl	3916277_1bl_1bl;3888350_1bl_1bl	-	-	-
	602	-	-	Bradi2g27670.1	-	-	-	tplb0006o08	-	-	-	-	-	3905778_1bl_1bl	-	-	-	-	-	-	-	3905778_1bl_1bl	-	-	-	-	-	3905778_1bl_1bl	-	-	WHE4163_D04_G07ZS
	603	-	-	-	Os05g0368000	-	-	-	-	-	-	-	-	-	-	3905778_1bl_1bl	-	-	-	-	-	-	-	-	-	-	-	3905778_1bl_1bl	-	-	WHE4163_D04_G07ZS
	604	-	-	Bradi2g27740.1	Os05g0367100	Sb09g018190.1	-	-	-	-	-	-	-	3876580_1bl_1bl	-	3876580_1bl_1bl	-	-	-	-	-	-	-	-	-	-	-	3876580_1bl_1bl	-	-	-
	605	-	-	Bradi2g27770.1	Os05g0366600	Sb09g018180.1	-	tplb0006p16	-	-	-	-	-	3355833_1bl_1bl;3880010_1bl_1bl	-	3355833_1bl_1bl;3806808_1bl_1bl	-	3355833_1bl_1bl;3806808_1bl_1bl	-	-	-	3355833_1bl_1bl;3880010_1bl_1bl;3806808_1bl_1bl	-	-	-	-	-	3806808_1bl_1bl;3355833_1bl_1bl;3880010_1bl_1bl	-	-	-
	606	-	-	Bradi2g27790.2	Os05g0366300	Sb09g018170.1	-	-	-	-	-	-	3797805_1bl_1bl	3797805_1bl_1bl	3797805_1bl_1bl	3797805_1bl_1bl	3797805_1bl_1bl	3797805_1bl_1bl	-	-	-	-	-	-	-	-	3797805_1bl_1bl	3797805_1bl_1bl	-	-	-
	607	-	-	-	Os05g0365600	Sb09g018160.1	-	-	-	-	-	-	-	-	-	3880010_1bl_1bl	-	3880010_1bl_1bl	-	-	-	-	-	-	-	-	-	3880010_1bl_1bl	-	-	-
	608	-	-	Bradi2g27830.1	Os05g0364500	Sb09g018100.1	-	tplb0044b09	-	-	-	-	-	3814651_1bl_1bl	-	3814651_1bl_1bl	-	3814651_1bl_1bl	-	-	3814651_1bl_1bl	3814651_1bl_1bl	-	-	-	-	3814651_1bl_1bl	3814651_1bl_1bl	-	-	-
	609	-	-	Bradi2g27840.1	Os05g0363600	Sb09g018090.1	-	-	-	-	-	-	-	3853892_1bl_1bl	-	3853892_1bl_1bl	-	3853892_1bl_1bl	-	-	-	-	-	-	-	-	-	3853892_1bl_1bl	-	-	-
	610	-	-	Bradi2g27847.1	Os05g0363500	Sb09g018080.1	-	-	-	-	-	-	-	3747818_1bl_1bl	-	3747818_1bl_1bl	-	3747818_1bl_1bl	-	-	-	-	-	-	-	-	-	3747818_1bl_1bl	-	-	-
	611	-	-	Bradi2g27870.4	Os05g0363200	Sb09g018070.1	-	-	-	-	-	-	-	-	-	3812342_1bl_1bl	-	-	-	-	-	-	-	-	-	-	-	3812342_1bl_1bl	-	-	WHE2869_C05_F09ZS
	612	-	-	Bradi2g27880.2	-	Sb09g018060.1	-	-	-	-	-	-	-	-	-	-	3812342_1bl_1bl	3812342_1bl_1bl	-	-	-	-	-	-	-	-	3812342_1bl_1bl	3812342_1bl_1bl	-	WHE2869_C05_F09ZS	WHE2869_C05_F09ZS
	613	-	-	-	-	Sb09g018040.1	-	-	-	-	-	-	-	-	-	-	3810603_1bl_1bl	3810603_1bl_1bl	-	-	-	-	-	-	-	-	3810603_1bl_1bl	3810603_1bl_1bl	-	-	WHE2334_B03_C06ZT
	614	-	-	Bradi2g27900.1	Os05g0362300	Sb09g017990.1	-	-	-	-	-	-	-	3828707_1bl_1bl	-	3828707_1bl_1bl	-	3828707_1bl_1bl	-	-	-	-	-	-	-	-	-	3828707_1bl_1bl	-	-	-
	615	-	-	-	-	Sb09g017970.1	-	-	-	-	-	-	-	-	-	-	3913264_1bl_1bl	3913264_1bl_1bl	-	-	-	-	-	-	-	-	3913264_1bl_1bl	3913264_1bl_1bl	-	-	-
	616	-	-	-	Os05g0361500	-	-	-	-	-	-	-	-	-	-	3799793_1bl_1bl;3825980_1bl_1bl	-	-	-	-	-	-	-	-	-	-	-	3825980_1bl_1bl;3799793_1bl_1bl	-	-	-
	617	-	-	-	Os05g0361200	-	-	-	-	-	-	-	-	-	-	3832658_1bl_1bl	-	-	-	-	-	-	-	-	-	-	-	3832658_1bl_1bl	-	-	-
	618	-	-	Bradi2g27930.1	-	Sb09g017920.1	-	-	-	-	-	-	-	3799793_1bl_1bl;3838590_1bl_1bl;3825980_1bl_1bl	-	-	-	3799793_1bl_1bl;3791484_1bl_1bl;3838590_1bl_1bl;3825980_1bl_1bl	-	-	-	-	-	-	-	-	-	3825980_1bl_1bl;3838590_1bl_1bl;3799793_1bl_1bl;3791484_1bl_1bl	-	-	-
	619	-	-	Bradi2g27947.1	-	-	-	-	-	-	-	-	-	3790873_1bl_1bl	-	-	-	-	-	-	-	-	-	-	-	-	-	3790873_1bl_1bl	-	-	WHE0365_H07_P13ZS
	620	-	-	-	Os05g0359500	-	-	-	-	-	-	-	-	-	-	3793358_1bl_1bl	-	-	-	-	-	-	-	-	-	-	-	3793358_1bl_1bl	-	-	-
	621	-	-	-	Os05g0358700	-	-	-	-	-	-	-	-	-	-	3790873_1bl_1bl	-	-	-	-	-	-	-	-	-	-	-	3790873_1bl_1bl	-	-	WHE0365_H07_P13ZS
	622	-	-	-	-	Sb09g017830.1	-	-	-	-	-	-	-	-	-	-	-	3790873_1bl_1bl	-	-	-	-	-	-	-	-	-	3790873_1bl_1bl	-	-	WHE0365_H07_P13ZS
	623	-	-	Bradi2g27970.1	Os05g0358500	Sb09g017821.1	-	-	-	-	-	-	-	3855593_1bl_1bl	3855593_1bl_1bl	3855593_1bl_1bl;3816618_1bl_1bl;3909864_1bl_1bl	3855593_1bl_1bl	3855593_1bl_1bl;3816618_1bl_1bl;3909864_1bl_1bl	-	-	-	-	-	-	-	-	3855593_1bl_1bl	3816618_1bl_1bl;3909864_1bl_1bl;3855593_1bl_1bl	-	-	-
	624	-	-	Bradi2g27977.1	-	-	-	-	-	-	-	-	-	3816618_1bl_1bl;3909864_1bl_1bl	-	-	-	-	-	-	-	-	-	-	-	-	-	3816618_1bl_1bl;3909864_1bl_1bl	-	-	-
	625	-	-	Bradi2g28000.1	Os05g0358400	Sb09g017810.1	-	-	-	-	-	-	-	-	3808149_1bl_1bl	3808149_1bl_1bl	-	3808149_1bl_1bl	-	-	-	-	-	-	-	-	3808149_1bl_1bl	3808149_1bl_1bl	-	-	-
	626	-	-	Bradi2g28007.1	-	Sb09g017790.1	-	-	-	-	-	-	-	3790927_1bl_1bl;3819416_1bl_1bl	-	-	-	3798409_1bl_1bl;3790927_1bl_1bl;3819416_1bl_1bl;3829051_1bl_1bl	-	-	-	-	-	-	-	-	-	3819416_1bl_1bl;3798409_1bl_1bl;3790927_1bl_1bl;3829051_1bl_1bl	-	-	WHE2953_A09_B17ZS;WHE0815_H10_P19ZS;WHE2953_A09_B17ZT
	627	-	-	-	-	Sb09g017770.1	-	-	-	-	-	-	-	-	-	-	-	3823726_1bl_1bl;3913234_1bl_1bl;3812158_1bl_1bl;3897937_1bl_1bl;3819446_1bl_1bl;3901924_1bl_1bl;3794996_1bl_1bl	-	-	-	-	-	-	-	-	-	3794996_1bl_1bl;3897937_1bl_1bl;3823726_1bl_1bl;3913234_1bl_1bl;3812158_1bl_1bl;3819446_1bl_1bl;3901924_1bl_1bl	-	-	-
	628	-	-	Bradi2g28040.1	Os05g0358000	Sb09g017540.1	-	RFL_Contig287	-	-	-	-	-	-	-	-	-	-	-	-	3809890_1bl_1bl	3809890_1bl_1bl	-	-	-	-	3809890_1bl_1bl	3809890_1bl_1bl	-	-	-
	629	-	-	Bradi2g28060.1	Os05g0357800	Sb09g017530.1	-	-	-	-	-	-	-	3813941_1bl_1bl	-	3813941_1bl_1bl	-	3813941_1bl_1bl	-	-	-	-	-	-	-	-	-	3813941_1bl_1bl	-	-	WHE1209_A05_A09ZY
	630	-	-	Bradi2g28087.1	Os05g0357700	Sb09g017520.1	-	-	-	-	-	-	-	-	-	3899081_1bl_1bl	-	-	-	-	-	-	-	-	-	-	-	3899081_1bl_1bl	-	-	-
	631	-	-	-	-	Sb09g017230.1	-	-	-	-	-	-	-	-	-	-	-	3803364_1bl_1bl;3814170_1bl_1bl;3828964_1bl_1bl	-	-	-	-	-	-	-	-	-	3803364_1bl_1bl;3828964_1bl_1bl;3814170_1bl_1bl	-	-	-
	632	-	-	Bradi2g28110.1	Os05g0357100	Sb09g017250.1	-	-	-	-	-	-	-	3806068_1bl_1bl	-	3806068_1bl_1bl	-	3806068_1bl_1bl	-	-	-	-	-	-	-	-	-	3806068_1bl_1bl	-	-	-
	633	-	-	Bradi2g28120.1	Os05g0357200	Sb09g017280.1	-	RFL_Contig4241	-	-	-	-	-	-	-	-	-	-	-	-	3915171_1bl_1bl	3915171_1bl_1bl;3822376_1bl_1bl	-	-	-	-	3915171_1bl_1bl	3915171_1bl_1bl;3822376_1bl_1bl	-	-	-
	634	-	-	Bradi2g28380.1	-	Sb09g017110.1	-	-	-	-	-	-	3853463_1bl_1bl	3851851_1bl_1bl;3853463_1bl_1bl	-	-	-	-	-	-	-	-	-	-	-	-	3853463_1bl_1bl	3853463_1bl_1bl;3851851_1bl_1bl	-	-	-
	635	-	-	Bradi2g28390.1	Os05g0355200	Sb09g017100.1	-	-	-	-	-	-	-	3845339_1bl_1bl	-	3845339_1bl_1bl	3845339_1bl_1bl	3845339_1bl_1bl	-	-	-	-	-	-	-	-	3845339_1bl_1bl	3845339_1bl_1bl	-	-	-
	636	-	-	Bradi2g28400.1	Os05g0354400	Sb09g017080.1	-	-	-	-	-	-	-	-	-	3907202_1bl_1bl	3907202_1bl_1bl	3907202_1bl_1bl	-	-	-	-	-	-	-	-	3907202_1bl_1bl	3907202_1bl_1bl	-	-	-
	637	-	-	Bradi2g28414.1	-	-	-	-	-	-	-	-	-	3919707_1bl_1bl	-	-	-	-	-	-	-	-	-	-	-	-	-	3919707_1bl_1bl	-	-	-
		3760097_1bl_synopGBS109380	153.5	-	-	-	-	-	-	-	-	-	-	-	-	-	-	-	-	-	-	-	-	-	-	-	-	-	-	-	-
		3868090_1bl_synopGBS108370	154	-	-	-	-	-	-	-	-	-	-	-	-	-	-	-	-	-	-	-	-	-	-	-	-	-	-	-	-
		3855000_1bl_synopGBS109518	154.5	-	-	-	-	-	-	-	-	-	-	-	-	-	-	-	-	-	-	-	-	-	-	-	-	-	-	-	-
	638	3859854_1bl_synopGBS104714	155	-	-	-	-	-	-	-	3859854_1bl_1bl	3859854_1bl_1bl	-	-	-	-	-	-	-	-	-	-	-	-	-	-	3859854_1bl_1bl	3859854_1bl_1bl	-	-	-
	639	3855593_1bl_synopGBS107498	155.5	-	-	-	-	-	-	-	3855593_1bl_1bl	3855593_1bl_1bl;3834819_1bl_1bl	-	-	-	-	-	-	-	-	-	-	-	-	-	-	3855593_1bl_1bl	3834819_1bl_1bl;3855593_1bl_1bl	-	-	-
	640	3794972_1bl_synopGBS129606	156.5	-	-	-	-	-	-	-	3794972_1bl_1bl	3794972_1bl_1bl	-	-	-	-	-	-	-	-	-	-	-	-	-	-	3794972_1bl_1bl	3794972_1bl_1bl	-	-	-
	641	3894105_1bl_synopGBS121510	158	-	-	-	-	-	-	-	3894105_1bl_1bl	3894105_1bl_1bl	-	-	-	-	-	-	-	-	-	-	-	-	-	-	3894105_1bl_1bl	3894105_1bl_1bl	WHE0446_E05_I10ZY	WHE0446_E05_I10ZY	WHE0446_E05_I10ZY
	642	3876256_1bl_synopGBS104767	158	Bradi2g28435.1	Os05g0354300	Sb09g016880.1	-	-	-	-	3876256_1bl_1bl	3916094_1bl_1bl;3876256_1bl_1bl;3916093_1bl_1bl;3916095_1bl_1bl;3908518_1bl_1bl	-	3876256_1bl_1bl	3876256_1bl_1bl	3876256_1bl_1bl	-	-	-	-	-	-	-	-	-	-	3876256_1bl_1bl	3908518_1bl_1bl;3916094_1bl_1bl;3876256_1bl_1bl;3916095_1bl_1bl;3916093_1bl_1bl	-	-	-
	643	-	-	-	-	Sb09g016865.1	-	-	-	-	-	-	-	-	-	-	3876256_1bl_1bl	3876256_1bl_1bl	-	-	-	-	-	-	-	-	3876256_1bl_1bl	3876256_1bl_1bl	-	-	-
	644	-	-	-	Os05g0349500	-	-	-	-	-	-	-	-	-	3834844_1bl_1bl	3834844_1bl_1bl	-	-	-	-	-	-	-	-	-	-	3834844_1bl_1bl	3834844_1bl_1bl	-	-	-
	645	-	-	Bradi2g28460.2	Os05g0349700	Sb09g016840.1	-	-	-	-	-	-	-	-	-	-	-	3824952_1bl_1bl	-	-	-	-	-	-	-	-	-	3824952_1bl_1bl	-	-	-
	646	-	-	Bradi2g28470.1	Os05g0349800	Sb09g016810.1	-	tplb0058h11	-	-	-	-	-	-	-	3885381_1bl_1bl;3868517_1bl_1bl;3842738_1bl_1bl	-	3868517_1bl_1bl	-	-	3916945_1bl_1bl	3885381_1bl_1bl;3916945_1bl_1bl	-	-	-	-	3916945_1bl_1bl	3885381_1bl_1bl;3916945_1bl_1bl;3842738_1bl_1bl;3868517_1bl_1bl	-	WHE2972_F06_K12ZS	WHE0968_G01_M02ZS;WHE2972_F06_K12ZS
	647	-	-	Bradi2g28480.1	-	Sb09g016830.1	-	-	-	-	-	-	-	3842738_1bl_1bl	-	-	3885381_1bl_1bl	3885381_1bl_1bl;3842738_1bl_1bl	-	-	-	-	-	-	-	-	3885381_1bl_1bl	3885381_1bl_1bl;3842738_1bl_1bl	-	-	WHE0968_G01_M02ZS
	648	-	-	Bradi2g28680.1	Os05g0350500	Sb09g016610.1	-	-	-	-	-	-	-	3902259_1bl_1bl	-	3902259_1bl_1bl	-	3902259_1bl_1bl	-	-	-	-	-	-	-	-	-	3902259_1bl_1bl	-	-	WHE3310_E11_I22ZS
	649	-	-	Bradi2g28900.1	Os05g0350700	-	-	-	-	-	-	-	-	-	-	3918517_1bl_1bl	-	-	-	-	-	-	-	-	-	-	-	3918517_1bl_1bl	-	-	-
	650	-	-	-	Os05g0351500	Sb09g016520.1	-	-	-	-	-	-	-	-	-	3844330_1bl_1bl	-	3844330_1bl_1bl	-	-	-	-	-	-	-	-	-	3844330_1bl_1bl	-	-	WHE2066_H12_P24ZS
	651	-	-	-	Os05g0346800	Sb09g016240.1	-	-	-	-	-	-	-	-	-	3830103_1bl_1bl	-	3908645_1bl_1bl	-	-	-	-	-	-	-	-	-	3830103_1bl_1bl;3908645_1bl_1bl	-	-	-
	652	-	-	Bradi2g29110.1	Os05g0347400	Sb09g016440.1	-	-	-	-	-	-	-	3855687_1bl_1bl;3920470_1bl_1bl	-	3855687_1bl_1bl	-	3855687_1bl_1bl;3920470_1bl_1bl	-	-	-	-	-	-	-	-	-	3920470_1bl_1bl;3855687_1bl_1bl	-	-	WHE2969_E06_J11ZS
	653	-	-	Bradi2g29227.1	-	-	-	-	-	-	-	-	-	3901924_1bl_1bl	-	-	-	-	-	-	-	-	-	-	-	-	-	3901924_1bl_1bl	-	-	-
	654	-	-	Bradi2g29330.1	Os05g0353600	Sb09g016450.1	-	RFL_Contig638	-	-	-	-	-	3912126_1bl_1bl;3922406_1bl_1bl	-	3912126_1bl_1bl	-	3912126_1bl_1bl;3922406_1bl_1bl	-	-	-	3912126_1bl_1bl;3922406_1bl_1bl	-	-	-	-	-	3922406_1bl_1bl;3912126_1bl_1bl	-	-	-
	655	-	-	-	Os05g0353400	Sb09g016470.1	-	-	-	-	-	-	-	-	-	3916375_1bl_1bl	-	3916375_1bl_1bl	-	-	-	-	-	-	-	-	-	3916375_1bl_1bl	-	-	WHE2973_D12_H23ZS
	656	-	-	Bradi2g29350.1	Os05g0353300	Sb09g016480.1	-	tplb0037j11	-	-	-	-	-	3858026_1bl_1bl	-	3858026_1bl_1bl	-	3858026_1bl_1bl	-	-	3858026_1bl_1bl	3858026_1bl_1bl	-	-	-	-	3858026_1bl_1bl	3858026_1bl_1bl	-	-	-
	657	-	-	-	Os05g0352800	-	-	-	-	-	-	-	-	-	-	3895020_1bl_1bl	-	-	-	-	-	-	-	-	-	-	-	3895020_1bl_1bl	-	-	WHE2965_B07_D13ZS
	658	-	-	-	Os05g0342600	-	-	-	-	-	-	-	-	-	-	3916759_1bl_1bl;3857111_1bl_1bl;3891220_1bl_1bl;3807822_1bl_1bl;3910751_1bl_1bl	-	-	-	-	-	-	-	-	-	-	-	3857111_1bl_1bl;3910751_1bl_1bl;3916759_1bl_1bl;3891220_1bl_1bl;3807822_1bl_1bl	-	-	-
	659	-	-	-	Os05g0345100	-	-	-	-	-	-	-	-	-	3871157_1bl_1bl	3871157_1bl_1bl	-	-	-	-	-	-	-	-	-	-	3871157_1bl_1bl	3871157_1bl_1bl	-	WHE2316_B03_D06ZS	WHE2316_B03_D06ZS
	660	-	-	-	-	Sb09g015930.1	-	-	-	-	-	-	-	-	-	-	3818263_1bl_1bl	3818263_1bl_1bl;3871157_1bl_1bl	-	-	-	-	-	-	-	-	3818263_1bl_1bl	3818263_1bl_1bl;3871157_1bl_1bl	-	WHE3559_D01_G01ZS	WHE3559_D01_G01ZS;WHE2316_B03_D06ZS
	661	-	-	Bradi2g29750.1	Os05g0345400	Sb09g015940.1	-	RFL_Contig4793	-	-	-	-	3807824_1bl_1bl	3807824_1bl_1bl	-	3807824_1bl_1bl	-	3807824_1bl_1bl	-	-	3807824_1bl_1bl	3807824_1bl_1bl	-	-	-	-	3807824_1bl_1bl	3807824_1bl_1bl	-	-	WHE3510_G01_M02ZS
	662	-	-	Bradi2g30170.1	Os05g0346100	Sb09g016140.1	-	-	-	-	-	-	-	3884659_1bl_1bl	3884659_1bl_1bl	3884659_1bl_1bl	-	3884659_1bl_1bl	-	-	-	-	-	-	-	-	3884659_1bl_1bl	3884659_1bl_1bl	-	WHE1204_H12_P24ZS	WHE1204_H12_P24ZS
	663	-	-	-	-	Sb09g016160.1	-	-	-	-	-	-	-	-	-	-	-	3803503_1bl_1bl;3875077_1bl_1bl;3875076_1bl_1bl;3876638_1bl_1bl;3793733_1bl_1bl	-	-	-	-	-	-	-	-	-	3793733_1bl_1bl;3875076_1bl_1bl;3876638_1bl_1bl;3875077_1bl_1bl;3803503_1bl_1bl	-	-	WHE2973_G08_N15ZS
	664	-	-	-	Os05g0346400	Sb09g016210.1	-	-	RFL_Contig5927	-	-	-	-	-	-	3915965_1bl_1bl	-	-	-	-	-	-	3915965_1bl_1bl	3915965_1bl_1bl	-	-	3915965_1bl_1bl	3915965_1bl_1bl	-	-	-
	665	-	-	-	Os05g0346500	Sb09g016230.1	-	-	-	-	-	-	-	-	-	3884516_1bl_1bl	-	-	-	-	-	-	-	-	-	-	-	3884516_1bl_1bl	-	-	-
3	666	-	-	Bradi2g22927.2	Os05g0463900	Sb09g022820.1	-	-	-	-	-	-	-	3793319_1bl_1bl;1834002_1bl_1bl	-	3793319_1bl_1bl	-	3793319_1bl_1bl;1834002_1bl_1bl	-	-	-	-	-	-	-	-	-	1834002_1bl_1bl;3793319_1bl_1bl	-	-	WHE0834_H08_O16ZY
	667	-	-	Bradi2g22940.1	-	Sb09g022810.1	-	tplb0019b11	-	-	-	-	-	3918601_1bl_1bl	-	-	-	3918601_1bl_1bl	-	-	3833567_1bl_1bl	3833567_1bl_1bl	-	-	-	-	3833567_1bl_1bl	3833567_1bl_1bl;3918601_1bl_1bl	-	WHE3516_H03_P06ZS	WHE3516_H03_P06ZS
	668	-	-	Bradi2g22960.1	Os05g0463400	Sb09g022800.1	-	-	-	-	-	-	-	-	-	3833567_1bl_1bl	-	3833567_1bl_1bl	-	-	-	-	-	-	-	-	-	3833567_1bl_1bl	-	-	WHE3516_H03_P06ZS
	669	-	-	Bradi2g22967.1	Os05g0463000	Sb09g022780.1	-	-	-	-	-	-	-	3910782_1bl_1bl	-	3910782_1bl_1bl	-	3910782_1bl_1bl	-	-	-	-	-	-	-	-	-	3910782_1bl_1bl	-	-	2166_C07_F14ZS5_051
	670	-	-	Bradi2g22980.1	-	-	-	-	-	-	-	-	-	3803182_1bl_1bl;3815091_1bl_1bl	-	-	-	-	-	-	-	-	-	-	-	-	-	3803182_1bl_1bl;3815091_1bl_1bl	-	-	-
	671	3824952_1bl_synopGBS105417	158.5	-	-	-	tplb0027e12	-	-	-	3824952_1bl_1bl	3824952_1bl_1bl	-	-	-	-	-	-	3824952_1bl_1bl	3824952_1bl_1bl	-	-	-	-	-	-	3824952_1bl_1bl	3824952_1bl_1bl	-	-	-
	672	2463992_1bl_synopGBS124891	159	-	-	-	-	-	-	-	2463992_1bl_1bl	2463992_1bl_1bl	-	-	-	-	-	-	-	-	-	-	-	-	-	-	2463992_1bl_1bl	2463992_1bl_1bl	-	-	-
	673	3856617_1bl_synopGBS128764	159	-	-	-	-	-	-	-	3856617_1bl_1bl	3856617_1bl_1bl	-	-	-	-	-	-	-	-	-	-	-	-	-	-	3856617_1bl_1bl	3856617_1bl_1bl	-	-	-
	674	3858080_1bl_synopGBS129135	159	-	-	-	-	-	-	-	3858080_1bl_1bl	3858080_1bl_1bl	-	-	-	-	-	-	-	-	-	-	-	-	-	-	3858080_1bl_1bl	3858080_1bl_1bl	-	-	-
	675	595649_1bl_synopGBS118140	159	-	-	-	-	-	-	-	595649_1bl_1bl	595649_1bl_1bl	-	-	-	-	-	-	-	-	-	-	-	-	-	-	595649_1bl_1bl	595649_1bl_1bl	-	-	-
	676	3887571_1bl_synopGBS124419	160	-	-	-	-	-	-	-	3887571_1bl_1bl	3887571_1bl_1bl	-	-	-	-	-	-	-	-	-	-	-	-	-	-	3887571_1bl_1bl	3887571_1bl_1bl	-	-	-
		3894231_1bl_synopGBS122815	160	-	-	-	-	-	-	-	-	-	-	-	-	-	-	-	-	-	-	-	-	-	-	-	-	-	-	-	-
		3920054_1bl_synopGBS122815	160	-	-	-	-	-	-	-	-	-	-	-	-	-	-	-	-	-	-	-	-	-	-	-	-	-	-	-	-
	677	2010590_1bl_synopGBS129274	161	-	-	-	-	-	-	-	2010590_1bl_1bl	2010590_1bl_1bl	-	-	-	-	-	-	-	-	-	-	-	-	-	-	2010590_1bl_1bl	2010590_1bl_1bl	-	-	-
	678	3871372_1bl_synopGBS127859	161.5	-	-	-	-	-	-	-	3871372_1bl_1bl	3871372_1bl_1bl	-	-	-	-	-	-	-	-	-	-	-	-	-	-	3871372_1bl_1bl	3871372_1bl_1bl	-	-	-
	679	3910728_1bl_synopGBS107490	161.5	-	Os05g0406200	-	-	-	-	-	3910728_1bl_1bl	3910728_1bl_1bl	-	-	-	3856283_1bl_1bl;3919031_1bl_1bl;3910728_1bl_1bl	-	-	-	-	-	-	-	-	-	-	3910728_1bl_1bl	3919031_1bl_1bl;3856283_1bl_1bl;3910728_1bl_1bl	-	-	-
	680	3917436_1bl_synopGBS113871	162	-	Os05g0413200	-	-	-	tplb0045b10	-	3917436_1bl_1bl	3917436_1bl_1bl	-	-	-	3917436_1bl_1bl;3876321_1bl_1bl;3803745_1bl_1bl	-	-	-	-	-	-	-	3876321_1bl_1bl;3803745_1bl_1bl	-	-	3917436_1bl_1bl	3917436_1bl_1bl;3876321_1bl_1bl;3803745_1bl_1bl	-	-	WHE0074_B03_D06ZS;WHE2910_G05_M10ZS
	681	3793375_1bl_synopGBS103893	162	-	-	-	-	-	-	-	3793375_1bl_1bl	3822242_1bl_1bl;3793375_1bl_1bl	-	-	-	-	-	-	-	-	-	-	-	-	-	-	3793375_1bl_1bl	3822242_1bl_1bl;3793375_1bl_1bl	2166_F07_L14ZS5_060	2166_F07_L14ZS5_060	WHE1651-1654_D15_D15ZT;2166_F07_L14ZS5_060
	682	3911263_1bl_synopGBS100471	163.5	-	-	-	-	-	-	-	3911263_1bl_1bl	3911263_1bl_1bl	-	-	-	-	-	-	-	-	-	-	-	-	-	-	3911263_1bl_1bl	3911263_1bl_1bl	-	-	-
		3854850_1bl_synopGBS114122	163.5	-	-	-	-	-	-	-	-	-	-	-	-	-	-	-	-	-	-	-	-	-	-	-	-	-	-	-	-
	683	3867462_1bl_synopGBS100207	164	-	-	-	-	-	-	-	3867462_1bl_1bl	3867462_1bl_1bl	-	-	-	-	-	-	-	-	-	-	-	-	-	-	3867462_1bl_1bl	3867462_1bl_1bl	-	-	-
	684	3331900_1bl_synopGBS120042	165	-	-	Sb09g021770.1	-	-	-	-	3331900_1bl_1bl	3331900_1bl_1bl	-	-	-	-	3331900_1bl_1bl	3331900_1bl_1bl	-	-	-	-	-	-	-	-	3331900_1bl_1bl	3331900_1bl_1bl	-	-	-
	685	3917549_1bl_synopGBS118145	166	-	-	-	-	-	-	-	3917549_1bl_1bl	3917549_1bl_1bl	-	-	-	-	-	-	-	-	-	-	-	-	-	-	3917549_1bl_1bl	3917549_1bl_1bl	-	-	-
	686	3846518_1bl_synopGBS106758	166.5	-	-	-	-	-	-	-	3846518_1bl_1bl	3846518_1bl_1bl	-	-	-	-	-	-	-	-	-	-	-	-	-	-	3846518_1bl_1bl	3846518_1bl_1bl	-	-	-
	687	3917795_1bl_synopGBS101776	166.5	-	-	-	-	-	-	-	3917795_1bl_1bl	3835258_1bl_1bl;3792031_1bl_1bl;3917795_1bl_1bl;3917796_1bl_1bl	-	-	-	-	-	-	-	-	-	-	-	-	-	-	3917795_1bl_1bl	3835258_1bl_1bl;3917795_1bl_1bl;3792031_1bl_1bl;3917796_1bl_1bl	-	-	-
		3913148_1bl_synopGBS101656	166.5	-	-	-	-	-	-	-	-	-	-	-	-	-	-	-	-	-	-	-	-	-	-	-	-	-	-	-	-
	688	3760097_1bl_synopGBS128836	166.5	Bradi2g23017.1	Os05g0462600	Sb09g022765.1	-	-	-	-	3760097_1bl_1bl	3760097_1bl_1bl	-	3760097_1bl_1bl	-	3760097_1bl_1bl	3760097_1bl_1bl	3760097_1bl_1bl	-	-	-	-	-	-	-	-	3760097_1bl_1bl	3760097_1bl_1bl	-	-	-
	689	-	-	Bradi2g23040.1	Os05g0462400	Sb09g022740.1	-	-	-	-	-	-	-	3790535_1bl_1bl;3881804_1bl_1bl	3881804_1bl_1bl	3790535_1bl_1bl;3881804_1bl_1bl;2756601_1bl_1bl	3881804_1bl_1bl	3790535_1bl_1bl;3881804_1bl_1bl	-	-	-	-	-	-	-	-	3881804_1bl_1bl	3881804_1bl_1bl;3790535_1bl_1bl;2756601_1bl_1bl	-	-	-
	690	-	-	Bradi2g23060.1	Os05g0462000	Sb09g022720.1	-	-	-	-	-	-	-	-	-	3832922_1bl_1bl	-	3832922_1bl_1bl	-	-	-	-	-	-	-	-	-	3832922_1bl_1bl	-	-	-
	691	-	-	Bradi2g23070.1	-	-	-	-	-	-	-	-	-	3832922_1bl_1bl	-	-	-	-	-	-	-	-	-	-	-	-	-	3832922_1bl_1bl	-	-	-
	692	-	-	Bradi2g23090.1	-	Sb09g022690.1	-	-	-	-	-	-	3837935_1bl_1bl	3861496_1bl_1bl;3888394_1bl_1bl;3837935_1bl_1bl;3839339_1bl_1bl	-	-	-	3861496_1bl_1bl;3888394_1bl_1bl;3833799_1bl_1bl;3837935_1bl_1bl;3839339_1bl_1bl	-	-	-	-	-	-	-	-	3837935_1bl_1bl	3861496_1bl_1bl;3888394_1bl_1bl;3833799_1bl_1bl;3837935_1bl_1bl;3839339_1bl_1bl	-	-	WHE4165_F03_L05ZS
	693	-	-	Bradi2g23150.1	Os05g0461000	Sb09g022650.1	-	-	-	-	-	-	-	3846689_1bl_1bl	3846689_1bl_1bl	3846689_1bl_1bl	-	-	-	-	-	-	-	-	-	-	3846689_1bl_1bl	3846689_1bl_1bl	-	-	WHE2855_F06_K11ZS
	694	-	-	Bradi2g23220.1	Os05g0460600	Sb09g022620.1	-	tplb0003o11	-	-	-	-	-	3847302_1bl_1bl;3873592_1bl_1bl	-	3847302_1bl_1bl;3873592_1bl_1bl	-	3847302_1bl_1bl;3873592_1bl_1bl	-	-	3847302_1bl_1bl	3847302_1bl_1bl;3873592_1bl_1bl	-	-	-	-	3847302_1bl_1bl	3847302_1bl_1bl;3873592_1bl_1bl	-	-	-
	695	-	-	-	-	Sb09g022610.1	-	-	-	tplb0053o12	-	-	-	-	-	-	-	3917876_1bl_1bl;3885991_1bl_1bl;3921411_1bl_1bl;3867735_1bl_1bl;3910874_1bl_1bl;3893734_1bl_1bl;3885091_1bl_1bl;3792575_1bl_1bl;3909543_1bl_1bl;3854261_1bl_1bl	-	-	-	-	-	-	-	3824441_1bl_1bl	-	3824441_1bl_1bl;3910874_1bl_1bl;3917876_1bl_1bl;3854261_1bl_1bl;3885091_1bl_1bl;3867735_1bl_1bl;3885991_1bl_1bl;3909543_1bl_1bl;3893734_1bl_1bl;3921411_1bl_1bl;3792575_1bl_1bl	-	-	WHE4104_A11_B22ZS;WHE2118_A05_A10ZS;WHE3594_D01_H02ZS;WHE0924_H02_P04ZS;0018_F01_F01Z_011;WHE0951_C06_E11ZS
	696	-	-	Bradi2g23230.1	-	-	-	tplb0053k02	-	-	-	-	-	3917876_1bl_1bl;3885991_1bl_1bl;3921411_1bl_1bl;3867735_1bl_1bl;3910874_1bl_1bl;3893734_1bl_1bl;3885091_1bl_1bl;3849878_1bl_1bl;3909543_1bl_1bl;3854261_1bl_1bl	-	-	-	-	-	-	-	3792575_1bl_1bl	-	-	-	-	-	3910874_1bl_1bl;3917876_1bl_1bl;3854261_1bl_1bl;3885091_1bl_1bl;3867735_1bl_1bl;3849878_1bl_1bl;3885991_1bl_1bl;3909543_1bl_1bl;3893734_1bl_1bl;3921411_1bl_1bl;3792575_1bl_1bl	-	-	WHE4104_A11_B22ZS;WHE3594_D01_H02ZS;WHE0924_H02_P04ZS;0018_F01_F01Z_011;WHE0951_C06_E11ZS
	697	-	-	Bradi2g23240.1	-	-	-	tplb0040n01	-	-	-	-	-	-	-	-	-	-	-	-	3748938_1bl_1bl	3748938_1bl_1bl	-	-	-	-	3748938_1bl_1bl	3748938_1bl_1bl	-	WHE2051_H09_O17ZT	WHE2051_H09_O17ZT
	698	-	-	Bradi2g23250.1	Os05g0460000	Sb09g022580.1	-	-	-	-	-	-	-	3907956_1bl_1bl;3818331_1bl_1bl;3915041_1bl_1bl	-	3907956_1bl_1bl;3818331_1bl_1bl;3915041_1bl_1bl	-	3907956_1bl_1bl;3818331_1bl_1bl;3915041_1bl_1bl	-	-	-	-	-	-	-	-	-	3907956_1bl_1bl;3818331_1bl_1bl;3915041_1bl_1bl	-	-	WHE0601_F10_K19ZA
	699	-	-	-	-	Sb09g022550.1	-	-	-	-	-	-	-	-	-	-	-	3807198_1bl_1bl	-	-	-	-	-	-	-	-	-	3807198_1bl_1bl	-	-	-
	700	-	-	Bradi2g23270.1	-	-	-	-	-	-	-	-	-	3890287_1bl_1bl	-	-	-	-	-	-	-	-	-	-	-	-	-	3890287_1bl_1bl	-	-	-
	701	-	-	Bradi2g23277.2	Os05g0459600	-	-	-	-	-	-	-	-	3826646_1bl_1bl;3797980_1bl_1bl;3175275_1bl_1bl	-	3797980_1bl_1bl;3175275_1bl_1bl	-	-	-	-	-	-	-	-	-	-	-	3175275_1bl_1bl;3797980_1bl_1bl;3826646_1bl_1bl	-	-	-
	702	-	-	Bradi2g23290.1	Os05g0459400	Sb09g022530.1	-	-	-	-	-	-	-	3853929_1bl_1bl	-	3853929_1bl_1bl	3853929_1bl_1bl	3853929_1bl_1bl	-	-	-	-	-	-	-	-	3853929_1bl_1bl	3853929_1bl_1bl	-	-	-
	703	-	-	Bradi2g23310.1	-	-	-	-	-	-	-	-	-	3915369_1bl_1bl	-	-	-	-	-	-	-	-	-	-	-	-	-	3915369_1bl_1bl	-	-	-
	704	-	-	Bradi2g23320.1	-	-	-	tplb0013d17	-	-	-	-	-	3917067_1bl_1bl	-	-	-	-	-	-	3917067_1bl_1bl	3917067_1bl_1bl	-	-	-	-	3917067_1bl_1bl	3917067_1bl_1bl	-	-	-
	705	-	-	Bradi2g23350.1	-	Sb09g022510.1	-	tplb0054i02	-	-	-	-	392656_1bl_1bl	392656_1bl_1bl;3647164_1bl_1bl	-	-	392656_1bl_1bl	392656_1bl_1bl;3647164_1bl_1bl;3749185_1bl_1bl	-	-	-	3647164_1bl_1bl	-	-	-	-	392656_1bl_1bl	3749185_1bl_1bl;3647164_1bl_1bl;392656_1bl_1bl	-	-	-
	706	-	-	-	Os05g0458500	-	-	-	-	-	-	-	-	-	-	392656_1bl_1bl;3647164_1bl_1bl;3749185_1bl_1bl	-	-	-	-	-	-	-	-	-	-	-	3749185_1bl_1bl;3647164_1bl_1bl;392656_1bl_1bl	-	-	-
	707	-	-	Bradi2g23357.1	Os05g0458400	-	-	-	-	-	-	-	-	3823007_1bl_1bl;2962955_1bl_1bl	-	3823007_1bl_1bl;2962955_1bl_1bl	-	-	-	-	-	-	-	-	-	-	-	3823007_1bl_1bl;2962955_1bl_1bl	-	-	WHE0751_F11_K21ZT
	708	-	-	Bradi2g23370.1	-	-	-	-	-	-	-	-	3749185_1bl_1bl	3749185_1bl_1bl	-	-	-	-	-	-	-	-	-	-	-	-	3749185_1bl_1bl	3749185_1bl_1bl	-	-	-
	709	-	-	Bradi2g23390.2	Os05g0458000	Sb09g022440.1	-	-	-	-	-	-	-	3746605_1bl_1bl	-	3746605_1bl_1bl	-	3746605_1bl_1bl	-	-	-	-	-	-	-	-	-	3746605_1bl_1bl	-	-	-
	710	-	-	Bradi2g23430.1	Os05g0457700	Sb09g022420.1	-	-	-	-	-	-	-	3915400_1bl_1bl;3915399_1bl_1bl;3915398_1bl_1bl	3915399_1bl_1bl	3915400_1bl_1bl;3915399_1bl_1bl;3915398_1bl_1bl	3915399_1bl_1bl	3915400_1bl_1bl;3915399_1bl_1bl;3915398_1bl_1bl	-	-	-	-	-	-	-	-	3915399_1bl_1bl	3915400_1bl_1bl;3915399_1bl_1bl;3915398_1bl_1bl	-	-	-
	711	-	-	Bradi2g23440.1	-	Sb09g022400.1	-	-	-	-	-	-	3838223_1bl_1bl	3838223_1bl_1bl	-	-	3838223_1bl_1bl	3838223_1bl_1bl	-	-	-	-	-	-	-	-	3838223_1bl_1bl	3838223_1bl_1bl	-	-	2503_H03_P05ZS5_028
	712	-	-	Bradi2g23460.1	-	Sb09g022360.1	-	-	-	-	-	-	-	3804838_1bl_1bl;3871035_1bl_1bl;3838631_1bl_1bl;3917452_1bl_1bl	-	-	-	3838631_1bl_1bl	-	-	-	-	-	-	-	-	-	3804838_1bl_1bl;3838631_1bl_1bl;3917452_1bl_1bl;3871035_1bl_1bl	-	-	WHE0365_F12_L23ZT;WHE0065_A03_B05ZS
	713	-	-	-	Os05g0456500	-	-	-	-	-	-	-	-	-	-	3838223_1bl_1bl	-	-	-	-	-	-	-	-	-	-	-	3838223_1bl_1bl	-	-	2503_H03_P05ZS5_028
	714	-	-	-	Os05g0456300	Sb09g022370.1	-	-	tplb0013a21	-	-	-	-	-	-	3810906_1bl_1bl	-	3804838_1bl_1bl;3810906_1bl_1bl	-	-	-	-	3810906_1bl_1bl	3810906_1bl_1bl;3871035_1bl_1bl	-	-	3810906_1bl_1bl	3810906_1bl_1bl;3804838_1bl_1bl;3871035_1bl_1bl	-	WHE0365_F12_L23ZS	WHE0365_F12_L23ZT;WHE0065_A03_B05ZS;WHE0365_F12_L23ZS
	715	-	-	-	Os05g0456200	-	-	-	-	-	-	-	-	-	-	3871035_1bl_1bl;3838631_1bl_1bl	-	-	-	-	-	-	-	-	-	-	-	3838631_1bl_1bl;3871035_1bl_1bl	-	-	WHE0365_F12_L23ZT
	716	-	-	-	-	Sb09g022350.1	-	-	-	-	-	-	-	-	-	-	-	3871035_1bl_1bl	-	-	-	-	-	-	-	-	-	3871035_1bl_1bl	-	-	WHE0365_F12_L23ZT
	717	-	-	Bradi2g23480.1	Os05g0455800	Sb09g022330.1	-	-	-	-	-	-	-	-	-	3804838_1bl_1bl	-	-	-	-	-	-	-	-	-	-	-	3804838_1bl_1bl	-	-	WHE0065_A03_B05ZS
	718	-	-	Bradi2g23490.1	Os05g0455700	Sb09g022320.1	-	RFL_Contig3487	-	-	-	-	-	2569408_1bl_1bl	2569408_1bl_1bl	2569408_1bl_1bl	2569408_1bl_1bl	2569408_1bl_1bl	-	-	2569408_1bl_1bl	2569408_1bl_1bl	-	-	-	-	2569408_1bl_1bl	2569408_1bl_1bl	-	-	-
	719	-	-	Bradi2g23507.2	Os05g0455500	Sb09g022290.1	-	-	-	-	-	-	-	3847040_1bl_1bl;3867581_1bl_1bl	-	3847040_1bl_1bl;3867581_1bl_1bl	-	-	-	-	-	-	-	-	-	-	-	3847040_1bl_1bl;3867581_1bl_1bl	-	-	WHE2056_B04_C08ZS
	720	-	-	Bradi2g23530.1	Os05g0455200	Sb09g022270.1	-	tplb0024p20	-	-	-	-	3856210_1bl_1bl	3856210_1bl_1bl	-	3856210_1bl_1bl	-	3856210_1bl_1bl	-	-	3856210_1bl_1bl	3856210_1bl_1bl	-	-	-	-	3856210_1bl_1bl	3856210_1bl_1bl	-	-	-
	721	-	-	Bradi2g23540.1	Os05g0454500	-	-	-	-	-	-	-	-	3909744_1bl_1bl	-	3909744_1bl_1bl	-	-	-	-	-	-	-	-	-	-	-	3909744_1bl_1bl	-	-	-
	722	-	-	Bradi2g23550.1	-	Sb09g022250.1	-	-	-	-	-	-	3917593_1bl_1bl	3917593_1bl_1bl	-	-	-	3917593_1bl_1bl	-	-	-	-	-	-	-	-	3917593_1bl_1bl	3917593_1bl_1bl	-	-	-
	723	-	-	Bradi2g23560.1	Os05g0453700	Sb09g022230.1	-	-	-	-	-	-	3822764_1bl_1bl	3822764_1bl_1bl	3822764_1bl_1bl	3822764_1bl_1bl	3822764_1bl_1bl	3822764_1bl_1bl	-	-	-	-	-	-	-	-	3822764_1bl_1bl	3822764_1bl_1bl	-	WHE2856_D01_G02ZS	WHE2856_D01_G02ZS
	724	-	-	Bradi2g23570.1	Os05g0453500	Sb09g022210.1	-	-	-	-	-	-	-	3812917_1bl_1bl	-	3803182_1bl_1bl;3812917_1bl_1bl	3812917_1bl_1bl	3803182_1bl_1bl;3812917_1bl_1bl	-	-	-	-	-	-	-	-	3812917_1bl_1bl	3812917_1bl_1bl;3803182_1bl_1bl	-	-	-
	725	-	-	Bradi2g23610.1	Os05g0452800	Sb09g022180.1	-	-	-	-	-	-	1481894_1bl_1bl	1481894_1bl_1bl	1481894_1bl_1bl	1481894_1bl_1bl;3867446_1bl_1bl	1481894_1bl_1bl	1481894_1bl_1bl	-	-	-	-	-	-	-	-	1481894_1bl_1bl	1481894_1bl_1bl;3867446_1bl_1bl	-	-	WHE0331_C11_F21ZT;WHE0331_C11_F21ZS
	726	-	-	Bradi2g23630.1	-	-	-	-	-	-	-	-	-	3809138_1bl_1bl	-	-	-	-	-	-	-	-	-	-	-	-	-	3809138_1bl_1bl	-	-	-
	727	-	-	Bradi2g23640.1	-	-	-	-	-	-	-	-	-	3904919_1bl_1bl;3825542_1bl_1bl	-	-	-	-	-	-	-	-	-	-	-	-	-	3825542_1bl_1bl;3904919_1bl_1bl	-	-	-
	728	-	-	Bradi2g23650.1	Os05g0451900	-	-	-	-	-	-	-	-	3915163_1bl_1bl	-	3915163_1bl_1bl	-	-	-	-	-	-	-	-	-	-	-	3915163_1bl_1bl	-	-	-
	729	-	-	Bradi2g23670.1	-	-	-	-	-	-	-	-	3835763_1bl_1bl	3835763_1bl_1bl	-	-	-	-	-	-	-	-	-	-	-	-	3835763_1bl_1bl	3835763_1bl_1bl	-	-	-
	730	-	-	-	-	Sb09g022130.1	-	-	-	-	-	-	-	-	-	-	-	2793777_1bl_1bl;1013072_1bl_1bl;1233675_1bl_1bl;3829348_1bl_1bl	-	-	-	-	-	-	-	-	-	1013072_1bl_1bl;2793777_1bl_1bl;3829348_1bl_1bl;1233675_1bl_1bl	-	-	WHE0861_D03_H05ZS;WHE4109_C06_E11ZS
	731	-	-	Bradi2g23680.1	Os05g0451300	Sb09g022110.1	-	-	-	-	-	-	3915773_1bl_1bl	3915774_1bl_1bl;3915773_1bl_1bl	-	3915774_1bl_1bl;3915773_1bl_1bl;3917796_1bl_1bl	-	3915774_1bl_1bl	-	-	-	-	-	-	-	-	3915773_1bl_1bl	3915773_1bl_1bl;3917796_1bl_1bl;3915774_1bl_1bl	-	-	-
	732	-	-	Bradi2g23690.1	Os05g0451100	Sb09g022090.1	-	-	-	-	-	-	-	3828533_1bl_1bl	-	3828533_1bl_1bl	-	3828533_1bl_1bl	-	-	-	-	-	-	-	-	-	3828533_1bl_1bl	-	-	-
	733	3816565_1bl_synopGBS122059	167	-	-	-	-	-	-	-	3816565_1bl_1bl	3816565_1bl_1bl	-	-	-	-	-	-	-	-	-	-	-	-	-	-	3816565_1bl_1bl	3816565_1bl_1bl	-	-	-
	734	3895808_1bl_synopGBS106935	167	-	-	-	-	-	-	-	3895808_1bl_1bl	3895808_1bl_1bl;3874276_1bl_1bl;3915228_1bl_1bl;3915227_1bl_1bl	-	-	-	-	-	-	-	-	-	-	-	-	-	-	3895808_1bl_1bl	3874276_1bl_1bl;3895808_1bl_1bl;3915227_1bl_1bl;3915228_1bl_1bl	-	-	-
		3898779_1bl_synopGBS102113	167	-	-	-	-	-	-	-	-	-	-	-	-	-	-	-	-	-	-	-	-	-	-	-	-	-	-	-	-
	735	3898779_1bl_synopGBS118364	167	-	-	-	-	-	-	-	3898779_1bl_1bl	3898779_1bl_1bl	-	-	-	-	-	-	-	-	-	-	-	-	-	-	3898779_1bl_1bl	3898779_1bl_1bl	-	-	-
	736	3801829_1bl_synopGBS105042	167.5	-	-	-	-	-	-	-	3801829_1bl_1bl	3801829_1bl_1bl	-	-	-	-	-	-	-	-	-	-	-	-	-	-	3801829_1bl_1bl	3801829_1bl_1bl	-	-	-
	737	3892808_1bl_synopGBS100184	167.5	-	-	-	-	-	-	-	3892808_1bl_1bl	3892808_1bl_1bl	-	-	-	-	-	-	-	-	-	-	-	-	-	-	3892808_1bl_1bl	3892808_1bl_1bl	-	-	-
	738	3820662_1bl_synopGBS114764	167.5	-	-	-	-	-	-	-	3820662_1bl_1bl	3820662_1bl_1bl	-	-	-	-	-	-	-	-	-	-	-	-	-	-	3820662_1bl_1bl	3820662_1bl_1bl	-	-	-
	739	3913148_1bl_synopGBS127194	167.5	-	-	-	-	-	-	-	3913148_1bl_1bl	3913148_1bl_1bl	-	-	-	-	-	-	-	-	-	-	-	-	-	-	3913148_1bl_1bl	3913148_1bl_1bl	-	-	-
	740	3873334_1bl_synopGBS101169	167.5	Bradi2g23710.1	Os05g0449900	Sb09g022060.1	-	-	-	-	3873334_1bl_1bl	3873334_1bl_1bl	-	3873334_1bl_1bl	-	3873334_1bl_1bl	-	3887627_1bl_1bl;3873334_1bl_1bl;3868558_1bl_1bl	-	-	-	-	-	-	-	-	3873334_1bl_1bl	3887627_1bl_1bl;3873334_1bl_1bl;3868558_1bl_1bl	-	-	-
	741	-	-	Bradi2g23720.1	-	Sb09g022050.1	-	tplb0008e05	-	-	-	-	3816652_1bl_1bl	3816652_1bl_1bl	-	-	-	3816652_1bl_1bl	-	-	3816652_1bl_1bl	3816652_1bl_1bl	-	-	-	-	3816652_1bl_1bl	3816652_1bl_1bl	-	WHE1705-1708_K07_K07ZY	WHE1705-1708_K07_K07ZY
	742	-	-	-	Os05g0449600	-	-	-	-	-	-	-	-	-	3816652_1bl_1bl	3816652_1bl_1bl	-	-	-	-	-	-	-	-	-	-	3816652_1bl_1bl	3816652_1bl_1bl	-	WHE1705-1708_K07_K07ZY	WHE1705-1708_K07_K07ZY
	743	-	-	Bradi2g23730.2	Os05g0449500	Sb09g022040.1	-	RFL_Contig898	-	-	-	-	3835796_1bl_1bl	3835796_1bl_1bl	3835796_1bl_1bl	3835796_1bl_1bl	3835796_1bl_1bl	3835796_1bl_1bl	-	-	3835796_1bl_1bl	3835796_1bl_1bl	-	-	-	-	3835796_1bl_1bl	3835796_1bl_1bl	-	-	-
	744	-	-	Bradi2g23740.1	Os05g0449200	Sb09g022030.1	-	-	-	-	-	-	-	3804978_1bl_1bl	-	3804978_1bl_1bl	-	3804978_1bl_1bl	-	-	-	-	-	-	-	-	-	3804978_1bl_1bl	-	-	-
	745	-	-	-	-	Sb09g022000.1	-	-	-	-	-	-	-	-	-	-	-	3898068_1bl_1bl;3911405_1bl_1bl;3909475_1bl_1bl;3833346_1bl_1bl	-	-	-	-	-	-	-	-	-	3898068_1bl_1bl;3909475_1bl_1bl;3911405_1bl_1bl;3833346_1bl_1bl	-	-	WHE1772_H06_O12ZS
	746	-	-	-	Os05g0447200	-	-	-	-	-	-	-	-	-	-	3817663_1bl_1bl	-	-	-	-	-	-	-	-	-	-	-	3817663_1bl_1bl	-	-	-
	747	-	-	Bradi2g23780.1	Os05g0446900	-	-	RFL_Contig2320	-	-	-	-	-	3863068_1bl_1bl	-	-	-	-	-	-	3863068_1bl_1bl	3863068_1bl_1bl	-	-	-	-	3863068_1bl_1bl	3863068_1bl_1bl	-	WHE0064_C07_E14ZS	WHE0064_C07_E14ZS
	748	-	-	Bradi2g23790.1	Os05g0446800	Sb09g021940.1	-	-	-	-	-	-	3808176_1bl_1bl	3808176_1bl_1bl	3808176_1bl_1bl	3808176_1bl_1bl	3808176_1bl_1bl	3808176_1bl_1bl	-	-	-	-	-	-	-	-	3808176_1bl_1bl	3808176_1bl_1bl	-	-	WHE0901_F05_K09ZS
	749	-	-	-	Os05g0446300	Sb09g022770.1	-	-	tplb0001g17	-	-	-	-	-	-	3814522_1bl_1bl	-	3814522_1bl_1bl	-	-	-	-	-	-	-	-	-	3814522_1bl_1bl	-	-	WHE1798_F11_L22ZS
	750	-	-	Bradi2g23797.1	Os05g0446000	Sb09g021920.1	-	-	-	-	-	-	-	-	-	-	-	3798306_1bl_1bl	-	-	-	-	-	-	-	-	-	3798306_1bl_1bl	-	-	-
	751	-	-	-	Os05g0445900	-	-	-	-	-	-	-	-	-	-	3798306_1bl_1bl	-	-	-	-	-	-	-	-	-	-	-	3798306_1bl_1bl	-	-	-
	752	-	-	Bradi2g23810.1	-	-	-	-	-	-	-	-	3905076_1bl_1bl	3905076_1bl_1bl	-	-	-	-	-	-	-	-	-	-	-	-	3905076_1bl_1bl	3905076_1bl_1bl	-	-	WHE0751_E06_I11ZT
	753	-	-	Bradi2g23837.1	-	Sb09g021890.1	-	tplb0016p05	-	-	-	-	-	3849175_1bl_1bl	-	-	-	3849175_1bl_1bl	-	-	-	3849175_1bl_1bl;3846088_1bl_1bl	-	-	-	-	-	3846088_1bl_1bl;3849175_1bl_1bl	-	-	-
	754	-	-	Bradi2g23850.1	-	-	-	-	-	-	-	-	-	3844003_1bl_1bl	-	-	-	-	-	-	-	-	-	-	-	-	-	3844003_1bl_1bl	-	-	-
	755	-	-	-	Os05g0445100	-	-	-	-	-	-	-	-	-	-	3849175_1bl_1bl	-	-	-	-	-	-	-	-	-	-	-	3849175_1bl_1bl	-	-	-
	756	-	-	Bradi2g23860.1	Os05g0444300	Sb09g021870.1	-	-	-	-	-	-	-	3884997_1bl_1bl;3816493_1bl_1bl	-	3884997_1bl_1bl	-	3884997_1bl_1bl;3844003_1bl_1bl	-	-	-	-	-	-	-	-	-	3844003_1bl_1bl;3884997_1bl_1bl;3816493_1bl_1bl	-	-	-
	757	-	-	-	Os05g0444200	-	-	-	-	-	-	-	-	-	-	3908997_1bl_1bl	-	-	-	-	-	-	-	-	-	-	-	3908997_1bl_1bl	-	-	-
	758	-	-	Bradi2g23890.1	Os05g0443900	-	-	-	-	-	-	-	377705_1bl_1bl	377705_1bl_1bl	377705_1bl_1bl	377705_1bl_1bl	-	-	-	-	-	-	-	-	-	-	377705_1bl_1bl	377705_1bl_1bl	-	-	-
	759	-	-	Bradi2g23920.1	Os05g0443700	Sb09g021820.1	-	-	-	-	-	-	3835613_1bl_1bl	3835613_1bl_1bl	-	3835613_1bl_1bl	-	3835613_1bl_1bl	-	-	-	-	-	-	-	-	3835613_1bl_1bl	3835613_1bl_1bl	-	-	-
	760	-	-	Bradi2g23930.1	Os05g0443500	Sb09g021810.1	-	-	-	-	-	-	-	3868206_1bl_1bl	-	3896742_1bl_1bl;3868206_1bl_1bl	-	3896742_1bl_1bl;3868206_1bl_1bl	-	-	-	-	-	-	-	-	-	3896742_1bl_1bl;3868206_1bl_1bl	-	-	-
	761	-	-	Bradi2g23940.1	-	Sb09g021800.1	-	-	-	-	-	-	3888506_1bl_1bl	3888506_1bl_1bl	-	-	3888506_1bl_1bl	3888506_1bl_1bl	-	-	-	-	-	-	-	-	3888506_1bl_1bl	3888506_1bl_1bl	-	-	-
	762	-	-	Bradi2g23950.1	Os05g0443300	Sb09g021790.1	-	RFL_Contig5712	-	-	-	-	-	-	-	3918526_1bl_1bl	-	-	-	-	3918526_1bl_1bl	3918526_1bl_1bl	-	-	-	-	3918526_1bl_1bl	3918526_1bl_1bl	-	WHE2056_B09_C18ZT	WHE2056_B09_C18ZT
	763	-	-	Bradi2g23967.1	Os05g0442700	Sb09g021780.1	-	-	-	-	-	-	-	3803594_1bl_1bl	-	3875611_1bl_1bl;3803594_1bl_1bl	-	3875611_1bl_1bl;3803594_1bl_1bl	-	-	-	-	-	-	-	-	-	3803594_1bl_1bl;3875611_1bl_1bl	-	-	-
	764	-	-	-	Os05g0442400	-	-	-	-	-	-	-	-	-	-	3331900_1bl_1bl	-	-	-	-	-	-	-	-	-	-	-	3331900_1bl_1bl	-	-	-
	765	-	-	Bradi2g23990.1	-	Sb09g021760.1	-	-	-	-	-	-	-	3920116_1bl_1bl	-	-	-	3920116_1bl_1bl	-	-	-	-	-	-	-	-	-	3920116_1bl_1bl	-	-	-
	766	-	-	Bradi2g24010.1	Os05g0440800	-	-	-	-	-	-	-	-	3867163_1bl_1bl	-	-	-	-	-	-	-	-	-	-	-	-	-	3867163_1bl_1bl	-	-	WHE3316_G11_N22ZS
	767	-	-	Bradi2g24020.1	Os05g0440100	Sb09g021720.1	-	-	-	-	-	-	-	-	3860975_1bl_1bl	3860975_1bl_1bl	-	-	-	-	-	-	-	-	-	-	3860975_1bl_1bl	3860975_1bl_1bl	-	WHE2505_G04_M07ZS	WHE2505_G04_M07ZS
	768	-	-	-	-	Sb09g021650.1	-	-	-	-	-	-	-	-	-	-	3876580_1bl_1bl	3814332_1bl_1bl;1325183_1bl_1bl;3876580_1bl_1bl;3892917_1bl_1bl;3922627_1bl_1bl;3863284_1bl_1bl;3908720_1bl_1bl;3917708_1bl_1bl;3922551_1bl_1bl;3886263_1bl_1bl	-	-	-	-	-	-	-	-	3876580_1bl_1bl	3922551_1bl_1bl;3886263_1bl_1bl;3922627_1bl_1bl;3876580_1bl_1bl;3917708_1bl_1bl;3892917_1bl_1bl;3908720_1bl_1bl;3863284_1bl_1bl;1325183_1bl_1bl;3814332_1bl_1bl	-	-	WHE2912_B01_D02ZS;WHE1791_D06_G11ZS;WHE2857_B10_D19ZS;WHE4160_B10_C20ZS
	769	-	-	-	Os05g0440000	Sb09g021690.1	-	-	tplb0009l16	-	-	-	-	-	-	3879974_1bl_1bl	-	-	-	-	-	-	-	3920756_1bl_1bl	-	-	-	3920756_1bl_1bl;3879974_1bl_1bl	-	-	-
	770	-	-	Bradi2g24030.1	-	Sb09g021710.1	-	-	-	-	-	-	3860975_1bl_1bl	3860975_1bl_1bl	-	-	-	3860975_1bl_1bl	-	-	-	-	-	-	-	-	3860975_1bl_1bl	3860975_1bl_1bl	-	WHE2505_G04_M07ZS	WHE2505_G04_M07ZS
	771	-	-	Bradi2g24040.1	-	-	-	-	-	-	-	-	-	3879974_1bl_1bl	-	-	-	-	-	-	-	-	-	-	-	-	-	3879974_1bl_1bl	-	-	-
	772	-	-	Bradi2g24060.1	Os05g0439300	-	-	-	-	-	-	-	3837378_1bl_1bl	3837378_1bl_1bl	-	3837378_1bl_1bl	-	-	-	-	-	-	-	-	-	-	3837378_1bl_1bl	3837378_1bl_1bl	-	-	-
	773	-	-	Bradi2g24070.1	Os05g0438800	-	-	tplb0009i08	-	-	-	-	3830761_1bl_1bl	3843201_1bl_1bl;3830761_1bl_1bl	3830761_1bl_1bl	3830761_1bl_1bl	-	-	-	-	3830761_1bl_1bl	3830761_1bl_1bl	-	-	-	-	3830761_1bl_1bl	3843201_1bl_1bl;3830761_1bl_1bl	-	WHE3359_H07_O13ZS	WHE3355_G12_M23ZS;WHE3359_H07_O13ZS
	774	-	-	-	-	Sb09g021640.1	-	-	-	-	-	-	-	-	-	-	-	3816906_1bl_1bl;3883681_1bl_1bl;3799258_1bl_1bl;3900382_1bl_1bl	-	-	-	-	-	-	-	-	-	3883681_1bl_1bl;3799258_1bl_1bl;3816906_1bl_1bl;3900382_1bl_1bl	-	-	-
	775	-	-	Bradi2g24110.1	Os05g0437900	Sb09g021590.1	-	tplb0001e08	-	-	-	-	-	3811781_1bl_1bl	-	3811781_1bl_1bl	-	3811781_1bl_1bl	-	-	3811781_1bl_1bl	3811781_1bl_1bl	-	-	-	-	3811781_1bl_1bl	3811781_1bl_1bl	-	-	-
	776	-	-	Bradi2g24150.1	Os05g0437300	Sb09g021560.1	-	-	-	-	-	-	1223918_1bl_1bl	3861321_1bl_1bl;1223918_1bl_1bl	1223918_1bl_1bl	1223918_1bl_1bl	1223918_1bl_1bl	3861321_1bl_1bl;1223918_1bl_1bl	-	-	-	-	-	-	-	-	1223918_1bl_1bl	1223918_1bl_1bl;3861321_1bl_1bl	-	-	-
	777	-	-	-	-	Sb09g021550.1	-	-	-	-	-	-	-	-	-	-	-	3814237_1bl_1bl	-	-	-	-	-	-	-	-	-	3814237_1bl_1bl	-	-	-
	778	-	-	Bradi2g24160.2	Os05g0437200	-	-	-	-	-	-	-	-	3814237_1bl_1bl	-	3814237_1bl_1bl	-	-	-	-	-	-	-	-	-	-	-	3814237_1bl_1bl	-	-	-
	779	-	-	Bradi2g24190.1	-	Sb09g021530.1	-	tplb0024i15	-	-	-	-	3906048_1bl_1bl	3906048_1bl_1bl	-	-	3906048_1bl_1bl	3906048_1bl_1bl	-	-	3906048_1bl_1bl	3906048_1bl_1bl	-	-	-	-	3906048_1bl_1bl	3906048_1bl_1bl	-	-	-
	780	-	-	Bradi2g24197.1	-	Sb09g021510.1	-	RFL_Contig5509	-	-	-	-	-	3790355_1bl_1bl	-	-	-	3790355_1bl_1bl	-	-	-	-	-	-	-	-	-	3790355_1bl_1bl	-	-	-
	781	-	-	Bradi2g24220.1	Os05g0435800	Sb09g021490.1	-	-	-	-	-	-	-	3861673_1bl_1bl	-	3861673_1bl_1bl	3861673_1bl_1bl	3861673_1bl_1bl	-	-	-	-	-	-	-	-	3861673_1bl_1bl	3861673_1bl_1bl	-	-	-
	782	-	-	-	Os05g0435300	Sb09g021450.1	-	-	-	-	-	-	-	-	-	3811008_1bl_1bl	3811008_1bl_1bl	3811008_1bl_1bl	-	-	-	-	-	-	-	-	3811008_1bl_1bl	3811008_1bl_1bl	-	-	-
	783	-	-	-	Os05g0434000	-	-	-	-	-	-	-	-	-	-	3914861_1bl_1bl;3854430_1bl_1bl;3825785_1bl_1bl;3850759_1bl_1bl;3836956_1bl_1bl;3790357_1bl_1bl;3811629_1bl_1bl;3893553_1bl_1bl;3752248_1bl_1bl;2919600_1bl_1bl;3829032_1bl_1bl;3792533_1bl_1bl;3818823_1bl_1bl;3867462_1bl_1bl;3858340_1bl_1bl;3919228_1bl_1bl;3881629_1bl_1bl;3806413_1bl_1bl;3915602_1bl_1bl;3836805_1bl_1bl;3895497_1bl_1bl;3916794_1bl_1bl;3880046_1bl_1bl;3794945_1bl_1bl;3918445_1bl_1bl…	-	-	-	-	-	-	-	-	-	-	-	3914861_1bl_1bl;3825908_1bl_1bl;3829032_1bl_1bl;3846088_1bl_1bl;3792533_1bl_1bl;3838110_1bl_1bl;3886733_1bl_1bl;3794945_1bl_1bl;3867462_1bl_1bl;3651083_1bl_1bl;3710513_1bl_1bl;3871398_1bl_1bl;3915602_1bl_1bl;3891871_1bl_1bl;3921257_1bl_1bl;3752248_1bl_1bl;3886649_1bl_1bl;3893553_1bl_1bl;3803445_1bl_1bl;3871723_1bl_1bl;3893575_1bl_1bl;3801217_1bl_1bl;3811629_1bl_1bl;3825785_1bl_1bl;3820662_1bl_1bl…	-	-	WHE611_D12_H23ZA;WHE1655-1658_A04_A04ZS;WHE2951_B03_C05ZS
	784	-	-	Bradi2g24240.1	-	Sb09g021440.1	-	-	-	-	-	-	-	3811008_1bl_1bl	-	-	-	-	-	-	-	-	-	-	-	-	-	3811008_1bl_1bl	-	-	-
	785	-	-	Bradi2g24255.1	-	-	-	-	-	-	-	-	-	3803364_1bl_1bl;3814170_1bl_1bl;3828362_1bl_1bl;3875076_1bl_1bl;3828964_1bl_1bl;3899011_1bl_1bl	-	-	-	-	-	-	-	-	-	-	-	-	-	3875076_1bl_1bl;3899011_1bl_1bl;3828362_1bl_1bl;3814170_1bl_1bl;3803364_1bl_1bl;3828964_1bl_1bl	-	-	-
	786	-	-	-	Os05g0433400	-	-	-	-	-	-	-	-	-	-	3900335_1bl_1bl	-	-	-	-	-	-	-	-	-	-	-	3900335_1bl_1bl	-	-	-
	787	-	-	-	-	Sb09g021410.1	-	-	-	-	-	-	-	-	-	-	-	3796830_1bl_1bl	-	-	-	-	-	-	-	-	-	3796830_1bl_1bl	-	-	-
	788	-	-	Bradi2g24290.1	Os05g0432400	Sb09g021370.1	-	-	-	-	-	-	-	3916576_1bl_1bl	-	3916576_1bl_1bl	-	3916576_1bl_1bl	-	-	-	-	-	-	-	-	-	3916576_1bl_1bl	-	-	WHE2341_B12_C23ZS
	789	-	-	Bradi2g24300.1	-	Sb09g021360.1	-	-	-	-	-	-	-	3900367_1bl_1bl	-	-	-	3900367_1bl_1bl;3827735_1bl_1bl	-	-	-	-	-	-	-	-	-	3900367_1bl_1bl;3827735_1bl_1bl	-	-	WHE3006_F11_K22ZS
	790	-	-	Bradi2g24310.3	-	Sb09g021350.1	-	-	-	-	-	-	-	3832459_1bl_1bl	-	-	-	3832459_1bl_1bl	-	-	-	-	-	-	-	-	-	3832459_1bl_1bl	-	-	00090021087.G11_01092110OR
	791	-	-	-	-	Sb09g021340.1	-	-	-	-	-	-	-	-	-	-	-	3916386_1bl_1bl	-	-	-	-	-	-	-	-	-	3916386_1bl_1bl	-	-	WHE0987-0990_I01_I01ZS
	792	-	-	-	-	Sb09g021335.1	-	-	-	-	-	-	-	-	-	-	-	3824188_1bl_1bl	-	-	-	-	-	-	-	-	-	3824188_1bl_1bl	-	-	-
	793	-	-	Bradi2g24327.1	-	-	-	RFL_Contig1436	-	-	-	-	-	3824188_1bl_1bl	-	-	-	-	-	-	3824188_1bl_1bl	3824188_1bl_1bl	-	-	-	-	3824188_1bl_1bl	3824188_1bl_1bl	-	-	-
	794	-	-	Bradi2g24340.1	Os05g0430900	Sb09g021320.1	-	tplb0043a23	-	-	-	-	-	3796575_1bl_1bl	-	3824188_1bl_1bl;3796575_1bl_1bl	-	3883511_1bl_1bl;3796575_1bl_1bl	-	-	-	3796575_1bl_1bl	-	-	-	-	-	3883511_1bl_1bl;3824188_1bl_1bl;3796575_1bl_1bl	-	-	WHE2153_D03_H05ZS
	795	-	-	Bradi2g24350.1	-	-	-	-	-	-	-	-	-	3883511_1bl_1bl	-	-	-	-	-	-	-	-	-	-	-	-	-	3883511_1bl_1bl	-	-	WHE2153_D03_H05ZS
	796	-	-	Bradi2g24380.1	Os05g0430300	Sb09g021280.1	-	-	-	-	-	-	-	3804689_1bl_1bl	-	3804689_1bl_1bl	-	3804689_1bl_1bl	-	-	-	-	-	-	-	-	-	3804689_1bl_1bl	-	-	-
	797	-	-	Bradi2g24390.1	Os05g0430200	-	-	-	-	-	-	-	-	3910213_1bl_1bl	-	3910213_1bl_1bl	-	-	-	-	-	-	-	-	-	-	-	3910213_1bl_1bl	-	-	-
	798	-	-	-	-	Sb09g021270.1	-	-	-	-	-	-	-	-	-	-	-	3910213_1bl_1bl	-	-	-	-	-	-	-	-	-	3910213_1bl_1bl	-	-	-
	799	-	-	Bradi2g24410.1	Os05g0429700	Sb09g021260.1	-	tplb0005p08	-	-	-	-	-	956612_1bl_1bl	-	956612_1bl_1bl	-	956612_1bl_1bl	-	-	-	3876273_1bl_1bl;956612_1bl_1bl	-	-	-	-	-	956612_1bl_1bl;3876273_1bl_1bl	-	-	WHE1759-1762_O11_O11ZT
	800	-	-	Bradi2g24420.1	Os05g0429600	Sb09g021250.1	-	-	-	-	-	-	3867566_1bl_1bl	3867566_1bl_1bl	3867566_1bl_1bl	3867566_1bl_1bl	3867566_1bl_1bl	3867566_1bl_1bl	-	-	-	-	-	-	-	-	3867566_1bl_1bl	3867566_1bl_1bl	-	-	-
	801	-	-	Bradi2g24430.2	-	-	-	-	-	-	-	-	-	359123_1bl_1bl	-	-	-	-	-	-	-	-	-	-	-	-	-	359123_1bl_1bl	-	-	WHE1203_F04_L07ZS
	802	-	-	Bradi2g24440.1	Os05g0429400	Sb09g021240.1	-	RFL_Contig2417	-	-	-	-	-	1436969_1bl_1bl	-	1436969_1bl_1bl;359123_1bl_1bl	-	1436969_1bl_1bl;359123_1bl_1bl	-	-	-	3871157_1bl_1bl	-	-	-	-	-	3871157_1bl_1bl;359123_1bl_1bl;1436969_1bl_1bl	-	-	WHE1203_F04_L07ZS;WHE2316_B03_D06ZS
	803	-	-	-	-	Sb09g021210.1	-	-	-	-	-	-	-	-	-	-	-	814680_1bl_1bl	-	-	-	-	-	-	-	-	-	814680_1bl_1bl	-	-	-
	804	-	-	Bradi2g24450.1	Os05g0428700	Sb09g021160.1	-	RFL_Contig2270	-	-	-	-	-	3830979_1bl_1bl;3843426_1bl_1bl;3867212_1bl_1bl;814680_1bl_1bl	-	3830979_1bl_1bl;3843426_1bl_1bl;814680_1bl_1bl	-	3830979_1bl_1bl;3843426_1bl_1bl;3867212_1bl_1bl	-	-	-	3830979_1bl_1bl;3843426_1bl_1bl;3867212_1bl_1bl;814680_1bl_1bl	-	-	-	-	-	814680_1bl_1bl;3830979_1bl_1bl;3843426_1bl_1bl;3867212_1bl_1bl	-	-	-
	805	-	-	-	Os05g0428400	-	-	-	-	-	-	-	-	-	3916499_1bl_1bl	3793025_1bl_1bl;3916499_1bl_1bl	-	-	-	-	-	-	-	-	-	-	3916499_1bl_1bl	3916499_1bl_1bl;3793025_1bl_1bl	-	-	-
	806	-	-	Bradi2g24670.1	-	-	-	-	-	-	-	-	-	3793699_1bl_1bl	-	-	-	-	-	-	-	-	-	-	-	-	-	3793699_1bl_1bl	-	-	-
	807	-	-	Bradi2g24680.1	-	-	-	-	-	-	-	-	3917105_1bl_1bl	3917105_1bl_1bl	-	-	-	-	-	-	-	-	-	-	-	-	3917105_1bl_1bl	3917105_1bl_1bl	-	-	-
	808	-	-	-	Os05g0428100	Sb09g021140.1	-	-	-	-	-	-	-	-	-	3793699_1bl_1bl	-	3793699_1bl_1bl;3857655_1bl_1bl	-	-	-	-	-	-	-	-	-	3793699_1bl_1bl;3857655_1bl_1bl	-	-	-
	809	-	-	Bradi2g24690.4	Os05g0427300	Sb09g021090.1	-	-	-	-	-	-	-	3894130_1bl_1bl	-	3894130_1bl_1bl	-	3894130_1bl_1bl	-	-	-	-	-	-	-	-	-	3894130_1bl_1bl	-	-	-
	810	-	-	Bradi2g24700.1	Os05g0427200	Sb09g021080.1	-	-	-	-	-	-	3916910_1bl_1bl	3916910_1bl_1bl	3916910_1bl_1bl	3916910_1bl_1bl	3916910_1bl_1bl	3916910_1bl_1bl	-	-	-	-	-	-	-	-	3916910_1bl_1bl	3916910_1bl_1bl	-	-	-
	811	-	-	Bradi2g24710.1	Os05g0427100	-	-	-	-	-	-	-	-	3846407_1bl_1bl	-	3814392_1bl_1bl;3846407_1bl_1bl	-	-	-	-	-	-	-	-	-	-	-	3814392_1bl_1bl;3846407_1bl_1bl	-	-	-
	812	-	-	Bradi2g24737.1	-	Sb09g020930.1	-	-	-	-	-	-	3849899_1bl_1bl	3849899_1bl_1bl	-	-	3849899_1bl_1bl	3849899_1bl_1bl	-	-	-	-	-	-	-	-	3849899_1bl_1bl	3849899_1bl_1bl	-	-	-
	813	-	-	-	-	Sb09g020926.1	-	-	-	-	-	-	-	-	-	-	-	3400568_1bl_1bl	-	-	-	-	-	-	-	-	-	3400568_1bl_1bl	-	-	-
	814	-	-	-	Os05g0426400	-	-	-	-	-	-	-	-	-	-	3849899_1bl_1bl	-	-	-	-	-	-	-	-	-	-	-	3849899_1bl_1bl	-	-	-
	815	-	-	Bradi2g24750.1	Os05g0426300	-	-	-	-	-	-	-	-	3400568_1bl_1bl	-	3400568_1bl_1bl	-	-	-	-	-	-	-	-	-	-	-	3400568_1bl_1bl	-	-	-
	816	-	-	Bradi2g24790.1	Os05g0426200	Sb09g020880.1	-	-	-	-	-	-	-	-	3841189_1bl_1bl	3841189_1bl_1bl	-	-	-	-	-	-	-	-	-	-	3841189_1bl_1bl	3841189_1bl_1bl	-	-	-
	817	-	-	Bradi2g24800.1	Os05g0426100	Sb09g020870.1	-	-	-	-	-	-	-	3790955_1bl_1bl	-	-	3790955_1bl_1bl	3790955_1bl_1bl;3841189_1bl_1bl	-	-	-	-	-	-	-	-	3790955_1bl_1bl	3790955_1bl_1bl;3841189_1bl_1bl	-	-	-
	818	-	-	Bradi2g24850.1	-	Sb09g020860.1	-	-	-	-	-	-	-	-	-	-	-	3859685_1bl_1bl;3868106_1bl_1bl	-	-	-	-	-	-	-	-	-	3868106_1bl_1bl;3859685_1bl_1bl	-	-	-
	819	-	-	Bradi2g24860.5	Os05g0425700	Sb09g020840.1	-	-	-	-	-	-	3874014_1bl_1bl	3874014_1bl_1bl	3874014_1bl_1bl	3874014_1bl_1bl	3874014_1bl_1bl	3874014_1bl_1bl	-	-	-	-	-	-	-	-	3874014_1bl_1bl	3874014_1bl_1bl	-	-	-
	820	-	-	Bradi2g24870.1	Os05g0424900	Sb09g020830.1	-	-	-	-	-	-	-	3838718_1bl_1bl	-	3838718_1bl_1bl	-	3838718_1bl_1bl	-	-	-	-	-	-	-	-	-	3838718_1bl_1bl	-	-	-
	821	-	-	Bradi2g24880.1	-	-	-	-	-	-	-	-	-	3856215_1bl_1bl	-	-	-	-	-	-	-	-	-	-	-	-	-	3856215_1bl_1bl	-	-	-
	822	-	-	Bradi2g24890.1	-	-	-	-	-	-	-	-	-	3842755_1bl_1bl	-	-	-	-	-	-	-	-	-	-	-	-	-	3842755_1bl_1bl	-	-	-
	823	-	-	-	Os05g0423400	-	-	-	-	-	-	-	-	-	-	3871807_1bl_1bl;3891295_1bl_1bl;3814239_1bl_1bl	-	-	-	-	-	-	-	-	-	-	-	3891295_1bl_1bl;3814239_1bl_1bl;3871807_1bl_1bl	-	-	WHE2334_D07_G14ZS
	824	-	-	Bradi2g24957.2	Os05g0422600	-	-	-	RFL_Contig4259	-	-	-	-	3194781_1bl_1bl	-	3194781_1bl_1bl	-	-	-	-	-	-	-	3899658_1bl_1bl;3746574_1bl_1bl	-	-	-	3194781_1bl_1bl;3746574_1bl_1bl;3899658_1bl_1bl	-	-	-
	825	-	-	Bradi2g24967.1	Os05g0422300	-	-	RFL_Contig1819	-	-	-	-	-	492162_1bl_1bl;3909057_1bl_1bl;3909056_1bl_1bl;3846486_1bl_1bl;2905475_1bl_1bl	3909057_1bl_1bl	3909057_1bl_1bl;3846486_1bl_1bl	-	-	-	-	3846486_1bl_1bl	3909057_1bl_1bl;3909056_1bl_1bl;3846486_1bl_1bl	-	-	-	-	3909057_1bl_1bl;3846486_1bl_1bl	3909057_1bl_1bl;2905475_1bl_1bl;3909056_1bl_1bl;492162_1bl_1bl;3846486_1bl_1bl	-	-	-
	826	-	-	-	Os05g0422050	-	-	-	-	-	-	-	-	-	3885888_1bl_1bl	3885888_1bl_1bl	-	-	-	-	-	-	-	-	-	-	3885888_1bl_1bl	3885888_1bl_1bl	-	-	-
	827	-	-	-	-	Sb09g020760.1	-	-	-	-	-	-	-	-	-	-	3885888_1bl_1bl	3885888_1bl_1bl	-	-	-	-	-	-	-	-	3885888_1bl_1bl	3885888_1bl_1bl	-	-	-
	828	-	-	Bradi2g25010.1	Os05g0421100	Sb09g020740.1	-	-	-	-	-	-	-	3879428_1bl_1bl	-	3879428_1bl_1bl	-	3879428_1bl_1bl	-	-	-	-	-	-	-	-	-	3879428_1bl_1bl	-	-	-
	829	-	-	Bradi2g25017.3	-	Sb09g020730.1	-	-	-	-	-	-	3803453_1bl_1bl	3803453_1bl_1bl	-	-	3803453_1bl_1bl	3803453_1bl_1bl	-	-	-	-	-	-	-	-	3803453_1bl_1bl	3803453_1bl_1bl	-	-	-
	830	-	-	Bradi2g25040.1	Os05g0420500	-	-	-	-	-	-	-	-	3815304_1bl_1bl	-	-	-	-	-	-	-	-	-	-	-	-	-	3815304_1bl_1bl	-	-	-
	831	-	-	Bradi2g25060.1	Os05g0420200	Sb09g020680.1	-	-	-	-	-	-	-	671398_1bl_1bl	-	671398_1bl_1bl	-	671398_1bl_1bl	-	-	-	-	-	-	-	-	-	671398_1bl_1bl	-	-	-
	832	-	-	Bradi2g25070.1	Os05g0419800	Sb09g020670.1	-	tplb0046g22	-	-	-	-	3822368_1bl_1bl	3822368_1bl_1bl	-	3822368_1bl_1bl	3822368_1bl_1bl	3822368_1bl_1bl	-	-	-	-	-	-	-	-	3822368_1bl_1bl	3822368_1bl_1bl	-	-	-
	833	-	-	Bradi2g25080.1	Os05g0419600	Sb09g020660.1	-	-	-	-	-	-	-	3840451_1bl_1bl	-	3840451_1bl_1bl	-	3840451_1bl_1bl	-	-	-	-	-	-	-	-	-	3840451_1bl_1bl	-	-	WHE1401-1404_D09_D09ZS
	834	-	-	Bradi2g25090.1	-	-	-	-	-	-	-	-	-	3906374_1bl_1bl;3871807_1bl_1bl;3814239_1bl_1bl	-	-	-	-	-	-	-	-	-	-	-	-	-	3906374_1bl_1bl;3814239_1bl_1bl;3871807_1bl_1bl	-	-	WHE2334_D07_G14ZS
	835	-	-	Bradi2g25097.2	Os05g0419200	-	-	-	-	-	-	-	-	-	-	3851175_1bl_1bl	-	-	-	-	-	-	-	-	-	-	-	3851175_1bl_1bl	-	-	WHE0973_C01_F01ZT
	836	-	-	Bradi2g25120.1	Os05g0419100	Sb09g020610.1	-	RFL_Contig1098	-	-	-	-	-	-	-	-	-	3851175_1bl_1bl	-	-	3851175_1bl_1bl	3902308_1bl_1bl;3851175_1bl_1bl	-	-	-	-	3851175_1bl_1bl	3851175_1bl_1bl;3902308_1bl_1bl	-	WHE0973_C01_F01ZT	WHE0973_C01_F01ZT;WHE3513_G11_M21ZS
	837	-	-	Bradi2g25130.1	Os05g0419000	Sb09g020600.1	-	-	tplb0017g07	-	-	-	-	3798924_1bl_1bl	-	3798924_1bl_1bl	-	3798924_1bl_1bl	-	-	-	-	3916793_1bl_1bl	3916793_1bl_1bl	-	-	3916793_1bl_1bl	3798924_1bl_1bl;3916793_1bl_1bl	-	WHE0871_B08_C15ZT	WHE0871_B08_C15ZT
	838	-	-	-	Os05g0418100	-	-	-	-	-	-	-	-	-	-	3920181_1bl_1bl	-	-	-	-	-	-	-	-	-	-	-	3920181_1bl_1bl	-	-	-
	839	-	-	Bradi2g25180.1	-	Sb09g020580.1	-	-	-	-	-	-	-	3902134_1bl_1bl	-	-	-	3902134_1bl_1bl	-	-	-	-	-	-	-	-	-	3902134_1bl_1bl	-	-	-
	840	-	-	Bradi2g25190.1	-	Sb09g020570.1	-	RFL_Contig3933	-	-	-	-	-	3920181_1bl_1bl	-	-	-	-	-	-	1060619_1bl_1bl	1060619_1bl_1bl	-	-	-	-	1060619_1bl_1bl	3920181_1bl_1bl;1060619_1bl_1bl	-	-	-
	841	-	-	-	-	Sb09g020560.1	-	-	-	-	-	-	-	-	-	-	-	3920181_1bl_1bl	-	-	-	-	-	-	-	-	-	3920181_1bl_1bl	-	-	-
	842	-	-	Bradi2g25210.1	-	Sb09g020530.1	-	-	-	-	-	-	-	3841192_1bl_1bl;3859026_1bl_1bl;3890883_1bl_1bl	-	-	-	3841192_1bl_1bl;3859026_1bl_1bl;3890883_1bl_1bl	-	-	-	-	-	-	-	-	-	3841192_1bl_1bl;3859026_1bl_1bl;3890883_1bl_1bl	-	-	-
	843	-	-	-	Os05g0418000	-	-	-	-	-	-	-	-	-	-	3841192_1bl_1bl;3859026_1bl_1bl;3890883_1bl_1bl	-	-	-	-	-	-	-	-	-	-	-	3841192_1bl_1bl;3859026_1bl_1bl;3890883_1bl_1bl	-	-	-
	844	-	-	Bradi2g25250.1	Os05g0417200	Sb09g020470.1	-	RFL_Contig1601	-	-	-	-	-	3917809_1bl_1bl	-	-	-	-	-	-	3917809_1bl_1bl	3917809_1bl_1bl	-	-	-	-	3917809_1bl_1bl	3917809_1bl_1bl	-	-	WHE2251_H07_O13ZE
	845	-	-	Bradi2g25260.1	Os05g0417100	Sb09g020480.1	-	-	-	-	-	-	-	-	-	3917809_1bl_1bl	-	3917809_1bl_1bl	-	-	-	-	-	-	-	-	-	3917809_1bl_1bl	-	-	WHE2251_H07_O13ZE
	846	-	-	Bradi2g25270.1	Os05g0417000	-	-	-	-	-	-	-	-	3830103_1bl_1bl;3908645_1bl_1bl	-	3908645_1bl_1bl	-	-	-	-	-	-	-	-	-	-	-	3908645_1bl_1bl;3830103_1bl_1bl	-	-	-
	847	-	-	Bradi2g25280.1	-	-	-	tplb0007g23	-	-	-	-	-	3824453_1bl_1bl;3797439_1bl_1bl	-	-	-	-	-	-	3857992_1bl_1bl	3857992_1bl_1bl	-	-	-	-	3857992_1bl_1bl	3857992_1bl_1bl;3824453_1bl_1bl;3797439_1bl_1bl	-	-	-
	848	-	-	Bradi2g25290.1	-	-	-	-	-	-	-	-	-	3910667_1bl_1bl	-	-	-	-	-	-	-	-	-	-	-	-	-	3910667_1bl_1bl	-	-	-
	849	-	-	Bradi2g25310.1	Os05g0415700	Sb09g020420.1	-	-	-	-	-	-	-	3868546_1bl_1bl	-	3868546_1bl_1bl	-	3868546_1bl_1bl	-	-	-	-	-	-	-	-	-	3868546_1bl_1bl	-	-	-
	850	-	-	Bradi2g25320.1	Os05g0414700	Sb09g020410.1	-	-	-	-	-	-	-	-	2970142_1bl_1bl	2970142_1bl_1bl	-	2970142_1bl_1bl	-	-	-	-	-	-	-	-	2970142_1bl_1bl	2970142_1bl_1bl	-	-	-
	851	-	-	Bradi2g25327.1	-	Sb09g020393.1	-	-	-	-	-	-	2970142_1bl_1bl	2970142_1bl_1bl	-	-	-	-	-	-	-	-	-	-	-	-	2970142_1bl_1bl	2970142_1bl_1bl	-	-	-
	852	-	-	Bradi2g25350.1	-	Sb09g020380.1	-	-	-	-	-	-	-	3890593_1bl_1bl	-	-	-	3890593_1bl_1bl	-	-	-	-	-	-	-	-	-	3890593_1bl_1bl	-	-	-
	853	-	-	-	-	Sb09g020370.1	-	-	-	-	-	-	-	-	-	-	3896407_1bl_1bl	3896407_1bl_1bl	-	-	-	-	-	-	-	-	3896407_1bl_1bl	3896407_1bl_1bl	-	WHE1125_E08_I15ZY	WHE1125_E08_I15ZY
	854	-	-	-	-	Sb09g020360.1	-	-	-	-	-	-	-	-	-	-	-	3917436_1bl_1bl;3876321_1bl_1bl;3803745_1bl_1bl	-	-	-	-	-	-	-	-	-	3917436_1bl_1bl;3803745_1bl_1bl;3876321_1bl_1bl	-	-	WHE0074_B03_D06ZS;WHE2910_G05_M10ZS
	855	-	-	Bradi2g25360.1	Os05g0413400	-	-	-	-	-	-	-	-	3896407_1bl_1bl	-	3896407_1bl_1bl	-	-	-	-	-	-	-	-	-	-	-	3896407_1bl_1bl	-	-	WHE1125_E08_I15ZY
	856	-	-	Bradi2g25374.1	Os05g0413000	-	-	-	-	-	-	-	-	3810121_1bl_1bl	-	3810121_1bl_1bl	-	-	-	-	-	-	-	-	-	-	-	3810121_1bl_1bl	-	-	2110_B05_C10ZS5_041
	857	-	-	Bradi2g25390.1	Os05g0411600	Sb09g020330.1	-	tplb0040l21	-	-	-	-	812898_1bl_1bl	812898_1bl_1bl	-	812898_1bl_1bl	812898_1bl_1bl	812898_1bl_1bl	-	-	812898_1bl_1bl	812898_1bl_1bl	-	-	-	-	812898_1bl_1bl	812898_1bl_1bl	-	-	-
	858	-	-	Bradi2g25400.1	-	Sb09g020320.1	-	-	-	-	-	-	-	3813285_1bl_1bl	-	-	-	3813285_1bl_1bl	-	-	-	-	-	-	-	-	-	3813285_1bl_1bl	-	-	-
	859	-	-	Bradi2g25410.1	Os05g0411200	Sb09g020310.1	-	-	-	-	-	-	-	-	-	3813285_1bl_1bl	-	-	-	-	-	-	-	-	-	-	-	3813285_1bl_1bl	-	-	-
	860	-	-	Bradi2g25417.1	Os05g0410900	Sb09g020300.1	-	-	-	-	-	-	-	3852136_1bl_1bl	-	3852136_1bl_1bl	-	3852136_1bl_1bl	-	-	-	-	-	-	-	-	-	3852136_1bl_1bl	-	-	WHE3552_B09_C18ZS
	861	-	-	Bradi2g25450.1	-	-	-	RFL_Contig6137	-	-	-	-	-	3825950_1bl_1bl;3895979_1bl_1bl	-	-	-	-	-	-	3895979_1bl_1bl	1650168_1bl_1bl;3895979_1bl_1bl	-	-	-	-	3895979_1bl_1bl	3895979_1bl_1bl;1650168_1bl_1bl;3825950_1bl_1bl	-	-	-
	862	-	-	Bradi2g25470.1	Os05g0410200	Sb09g020230.1	-	-	-	-	-	-	-	2409223_1bl_1bl;3793682_1bl_1bl;3793683_1bl_1bl;669043_1bl_1bl	-	2409223_1bl_1bl;669043_1bl_1bl	-	2409223_1bl_1bl;3793682_1bl_1bl;3793683_1bl_1bl;669043_1bl_1bl	-	-	-	-	-	-	-	-	-	3793683_1bl_1bl;3793682_1bl_1bl;2409223_1bl_1bl;669043_1bl_1bl	-	-	-
	863	-	-	Bradi2g25480.1	Os05g0409800	Sb09g020210.1	-	-	-	-	-	-	3856149_1bl_1bl	3856149_1bl_1bl	3856149_1bl_1bl	3856149_1bl_1bl	3856149_1bl_1bl	3856149_1bl_1bl	-	-	-	-	-	-	-	-	3856149_1bl_1bl	3856149_1bl_1bl	-	-	-
	864	-	-	Bradi2g25490.1	Os05g0409500	Sb09g020200.1	-	-	-	-	-	-	-	3805092_1bl_1bl	-	3805092_1bl_1bl	-	3805092_1bl_1bl	-	-	-	-	-	-	-	-	-	3805092_1bl_1bl	-	-	-
	865	-	-	-	-	Sb09g020190.1	-	-	-	-	-	-	-	-	-	-	-	1069416_1bl_1bl;3850665_1bl_1bl	-	-	-	-	-	-	-	-	-	1069416_1bl_1bl;3850665_1bl_1bl	-	-	WHE0016_D06_D06ZS
	866	-	-	Bradi2g25500.1	Os05g0409400	Sb09g020180.1	-	-	-	-	-	-	-	3850764_1bl_1bl;3921855_1bl_1bl;3917188_1bl_1bl;3889240_1bl_1bl	-	3850764_1bl_1bl;3921855_1bl_1bl;3917188_1bl_1bl;3889240_1bl_1bl	3850764_1bl_1bl	3850764_1bl_1bl;3921855_1bl_1bl;3917188_1bl_1bl;3889240_1bl_1bl	-	-	-	-	-	-	-	-	3850764_1bl_1bl	3921855_1bl_1bl;3850764_1bl_1bl;3917188_1bl_1bl;3889240_1bl_1bl	-	-	-
	867	-	-	Bradi2g25507.1	Os05g0409300	Sb09g020170.1	-	-	-	-	-	-	-	3909953_1bl_1bl;3909952_1bl_1bl	3909953_1bl_1bl	3909953_1bl_1bl;3909952_1bl_1bl	3909953_1bl_1bl	3909953_1bl_1bl;3909952_1bl_1bl	-	-	-	-	-	-	-	-	3909953_1bl_1bl	3909952_1bl_1bl;3909953_1bl_1bl	-	WHE3315_B05_D09ZS	WHE3315_B05_D09ZS
	868	-	-	Bradi2g25520.1	-	Sb09g020160.1	-	tplb0052g05	-	-	-	-	-	-	-	-	-	3861861_1bl_1bl	-	-	3861861_1bl_1bl	3861861_1bl_1bl	-	-	-	-	3861861_1bl_1bl	3861861_1bl_1bl	-	-	-
	869	-	-	Bradi2g25527.1	-	-	-	-	-	-	-	-	3919031_1bl_1bl	3919031_1bl_1bl	-	-	-	-	-	-	-	-	-	-	-	-	3919031_1bl_1bl	3919031_1bl_1bl	-	-	-
	870	-	-	Bradi2g25540.1	Os05g0409000	Sb09g020150.1	-	-	-	-	-	-	3792482_1bl_1bl	3792482_1bl_1bl	3792482_1bl_1bl	3792482_1bl_1bl	-	3792482_1bl_1bl	-	-	-	-	-	-	-	-	3792482_1bl_1bl	3792482_1bl_1bl	-	-	-
	871	-	-	Bradi2g25550.1	Os05g0408900	-	-	RFL_Contig5409	-	-	-	-	-	-	-	3797719_1bl_1bl	-	-	-	-	-	3889490_1bl_1bl	-	-	-	-	-	3889490_1bl_1bl;3797719_1bl_1bl	-	-	-
	872	-	-	Bradi2g25570.1	Os05g0408300	Sb09g020120.1	-	-	-	-	-	-	-	-	3799120_1bl_1bl	3818219_1bl_1bl;3799120_1bl_1bl	3799120_1bl_1bl	3818219_1bl_1bl;3799120_1bl_1bl	-	-	-	-	-	-	-	-	3799120_1bl_1bl	3799120_1bl_1bl;3818219_1bl_1bl	-	-	WHE0081_C12_F23ZS
	873	-	-	Bradi2g25580.1	Os05g0408200	Sb09g020110.1	-	-	-	-	-	-	3803800_1bl_1bl	3803800_1bl_1bl	-	3803800_1bl_1bl	-	3803800_1bl_1bl	-	-	-	-	-	-	-	-	3803800_1bl_1bl	3803800_1bl_1bl	-	-	-
	874	-	-	Bradi2g25590.1	Os05g0407900	Sb09g020090.1	-	-	-	-	-	-	-	3904307_1bl_1bl	-	3904307_1bl_1bl	-	3904307_1bl_1bl	-	-	-	-	-	-	-	-	-	3904307_1bl_1bl	-	-	-
	875	-	-	Bradi2g25610.3	Os05g0407200	Sb09g020070.1	-	-	-	-	-	-	-	-	-	-	3879328_1bl_1bl	3879328_1bl_1bl	-	-	-	-	-	-	-	-	3879328_1bl_1bl	3879328_1bl_1bl	-	-	-
	876	-	-	-	-	Sb09g020040.1	-	-	-	-	-	-	-	-	-	-	-	3919031_1bl_1bl	-	-	-	-	-	-	-	-	-	3919031_1bl_1bl	-	-	-
	877	-	-	Bradi2g25620.1	Os05g0406800	Sb09g020010.1	-	RFL_Contig2543	-	-	-	-	3878524_1bl_1bl	3801185_1bl_1bl;3878524_1bl_1bl	3878524_1bl_1bl	3801185_1bl_1bl;3878524_1bl_1bl	3878524_1bl_1bl	3801185_1bl_1bl;3878524_1bl_1bl	-	-	-	3801185_1bl_1bl;3878524_1bl_1bl	-	-	-	-	3878524_1bl_1bl	3878524_1bl_1bl;3801185_1bl_1bl	-	-	-
	878	-	-	-	Os05g0406400	-	-	-	-	-	-	-	-	-	-	3902323_1bl_1bl;3810672_1bl_1bl	-	-	-	-	-	-	-	-	-	-	-	3902323_1bl_1bl;3810672_1bl_1bl	-	-	-
	879	-	-	Bradi2g25630.1	Os05g0406100	Sb09g019990.1	-	-	-	-	-	-	3902577_1bl_1bl	3902577_1bl_1bl;3856283_1bl_1bl;3810672_1bl_1bl	3902577_1bl_1bl	3902577_1bl_1bl	-	3856283_1bl_1bl;3902323_1bl_1bl;3810672_1bl_1bl	-	-	-	-	-	-	-	-	3902577_1bl_1bl	3902323_1bl_1bl;3810672_1bl_1bl;3856283_1bl_1bl;3902577_1bl_1bl	-	-	-
	880	-	-	Bradi2g25650.1	-	-	-	-	-	-	-	-	-	3912186_1bl_1bl	-	-	-	-	-	-	-	-	-	-	-	-	-	3912186_1bl_1bl	-	-	-
	881	-	-	Bradi2g25660.1	-	-	-	-	-	-	-	-	-	1585515_1bl_1bl	-	-	-	-	-	-	-	-	-	-	-	-	-	1585515_1bl_1bl	-	-	-
	882	-	-	Bradi2g25677.1	Os05g0405900	Sb09g019970.1	-	-	-	-	-	-	1097630_1bl_1bl	1097630_1bl_1bl	1097630_1bl_1bl	1097630_1bl_1bl	1097630_1bl_1bl	1097630_1bl_1bl	-	-	-	-	-	-	-	-	1097630_1bl_1bl	1097630_1bl_1bl	-	-	-
	883	-	-	-	-	Sb09g019960.1	-	-	-	-	-	-	-	-	-	-	-	3793611_1bl_1bl	-	-	-	-	-	-	-	-	-	3793611_1bl_1bl	-	-	-
	884	-	-	Bradi2g25700.1	-	-	-	tplb0059n14	-	-	-	-	-	3796364_1bl_1bl	-	-	-	-	-	-	3796364_1bl_1bl	3796364_1bl_1bl	-	-	-	-	3796364_1bl_1bl	3796364_1bl_1bl	-	-	-
	885	-	-	Bradi2g25710.1	-	-	-	-	-	-	-	-	-	3874034_1bl_1bl	-	-	-	-	-	-	-	-	-	-	-	-	-	3874034_1bl_1bl	-	-	WHE2158_G06_N12ZS
	886	-	-	-	Os05g0405500	-	-	-	-	-	-	-	-	-	-	3874034_1bl_1bl;3796364_1bl_1bl;315456_1bl_1bl	-	-	-	-	-	-	-	-	-	-	-	315456_1bl_1bl;3796364_1bl_1bl;3874034_1bl_1bl	-	-	WHE2158_G06_N12ZS
	887	-	-	-	-	Sb09g019950.1	-	-	-	-	-	-	-	-	-	-	-	3874034_1bl_1bl;3796364_1bl_1bl	-	-	-	-	-	-	-	-	-	3796364_1bl_1bl;3874034_1bl_1bl	-	-	WHE2158_G06_N12ZS
	888	-	-	Bradi2g25745.1	Os05g0405000	Sb09g019930.1	-	-	-	-	-	-	-	3893303_1bl_1bl	3893303_1bl_1bl	3893303_1bl_1bl	3893303_1bl_1bl	3893303_1bl_1bl	-	-	-	-	-	-	-	-	3893303_1bl_1bl	3893303_1bl_1bl	-	WHE0434_E05_I10ZS	WHE0434_E05_I10ZS
	889	-	-	Bradi2g25777.1	Os05g0404600	Sb09g019910.1	-	-	-	-	-	-	-	3914154_1bl_1bl	-	3914154_1bl_1bl;3903133_1bl_1bl	-	3914154_1bl_1bl;3903133_1bl_1bl	-	-	-	-	-	-	-	-	-	3903133_1bl_1bl;3914154_1bl_1bl	-	-	WHE3505_F06_K11ZS
	890	-	-	-	-	Sb09g019860.1	-	-	-	-	-	-	-	-	-	-	-	903259_1bl_1bl	-	-	-	-	-	-	-	-	-	903259_1bl_1bl	-	-	-
	891	-	-	Bradi2g25800.1	Os05g0404400	Sb09g019840.1	-	-	-	-	-	-	-	3889889_1bl_1bl;3901748_1bl_1bl	-	3889889_1bl_1bl;3901748_1bl_1bl	-	3889889_1bl_1bl;3901748_1bl_1bl	-	-	-	-	-	-	-	-	-	3901748_1bl_1bl;3889889_1bl_1bl	-	-	-
	892	-	-	Bradi2g25820.1	Os05g0404200	Sb09g019820.1	-	RFL_Contig130	-	-	-	-	-	-	-	-	-	-	-	-	3807078_1bl_1bl	3807078_1bl_1bl	-	-	-	-	3807078_1bl_1bl	3807078_1bl_1bl	-	-	-
	893	-	-	Bradi2g25830.1	Os05g0404000	Sb09g019800.1	-	-	-	-	-	-	-	3814423_1bl_1bl;3807078_1bl_1bl	-	3814423_1bl_1bl;3807078_1bl_1bl	-	3814423_1bl_1bl;3807078_1bl_1bl	-	-	-	-	-	-	-	-	-	3814423_1bl_1bl;3807078_1bl_1bl	-	-	-
	894	-	-	-	-	Sb09g019790.1	-	-	-	-	-	-	-	-	-	-	-	3830634_1bl_1bl;2582513_1bl_1bl	-	-	-	-	-	-	-	-	-	2582513_1bl_1bl;3830634_1bl_1bl	-	-	-
	895	-	-	Bradi2g25837.1	Os05g0403600	-	-	-	-	-	-	-	-	3793611_1bl_1bl;3830634_1bl_1bl;2582513_1bl_1bl	3793611_1bl_1bl	3793611_1bl_1bl;3830634_1bl_1bl;2582513_1bl_1bl	-	-	-	-	-	-	-	-	-	-	3793611_1bl_1bl	2582513_1bl_1bl;3830634_1bl_1bl;3793611_1bl_1bl	-	-	-
	896	-	-	Bradi2g25850.1	Os05g0402900	Sb09g019770.1	-	-	-	-	-	-	3874835_1bl_1bl	3846155_1bl_1bl;3874835_1bl_1bl	3874835_1bl_1bl	3846155_1bl_1bl;3874835_1bl_1bl	3874835_1bl_1bl	3846155_1bl_1bl;3874835_1bl_1bl	-	-	-	-	-	-	-	-	3874835_1bl_1bl	3846155_1bl_1bl;3874835_1bl_1bl	-	-	-
	897	-	-	Bradi2g25857.1	Os05g0402850	Sb09g019760.1	-	RFL_Contig2843	-	-	-	-	3889164_1bl_1bl	3889164_1bl_1bl	-	3889164_1bl_1bl	-	3889164_1bl_1bl	-	-	3889164_1bl_1bl	3889164_1bl_1bl	-	-	-	-	3889164_1bl_1bl	3889164_1bl_1bl	-	-	-
	898	-	-	-	Os05g0402300	Sb09g019750.1	-	-	-	-	-	-	-	-	-	3829440_1bl_1bl;3914955_1bl_1bl;3791846_1bl_1bl	-	3829440_1bl_1bl;3914955_1bl_1bl;3791846_1bl_1bl	-	-	-	-	-	-	-	-	-	3914955_1bl_1bl;3829440_1bl_1bl;3791846_1bl_1bl	-	-	WHE2815_B07_D13ZS
	899	-	-	Bradi2g25887.1	-	Sb09g019740.1	-	-	-	-	-	-	-	3914395_1bl_1bl	-	-	-	3914395_1bl_1bl	-	-	-	-	-	-	-	-	-	3914395_1bl_1bl	-	-	WHE2314_A10_A20ZY
	900	-	-	Bradi2g25910.1	Os05g0401100	Sb09g019720.1	-	RFL_Contig2602	-	-	-	-	-	3756958_1bl_1bl	-	3756958_1bl_1bl	-	3756958_1bl_1bl	-	-	-	3816605_1bl_1bl	-	-	-	-	-	3756958_1bl_1bl;3816605_1bl_1bl	-	-	0831_E09_J17Z_067
	901	-	-	-	Os05g0401000	-	-	-	-	-	-	-	-	-	3816605_1bl_1bl	3816605_1bl_1bl	-	-	-	-	-	-	-	-	-	-	3816605_1bl_1bl	3816605_1bl_1bl	-	0831_E09_J17Z_067	0831_E09_J17Z_067
	902	-	-	Bradi2g25920.1	-	Sb09g019710.1	-	tplb0009o17	-	-	-	-	3816605_1bl_1bl	3816605_1bl_1bl	-	-	-	3816605_1bl_1bl	-	-	-	3909833_1bl_1bl;995207_1bl_1bl	-	-	-	-	3816605_1bl_1bl	3816605_1bl_1bl;995207_1bl_1bl;3909833_1bl_1bl	-	0831_E09_J17Z_067	WHE2907_D06_H11ZS;0831_E09_J17Z_067
	903	-	-	Bradi2g25930.1	Os05g0400800	Sb09g019700.1	-	-	-	-	-	-	-	-	-	-	-	3890945_1bl_1bl	-	-	-	-	-	-	-	-	-	3890945_1bl_1bl	-	-	WHE3593_A11_B21ZS
	904	-	-	Bradi2g25940.1	Os05g0400700	-	-	-	-	-	-	-	-	3890945_1bl_1bl	-	3890945_1bl_1bl	-	-	-	-	-	-	-	-	-	-	-	3890945_1bl_1bl	-	-	WHE3593_A11_B21ZS
	905	-	-	Bradi2g25960.1	-	Sb09g019680.1	-	-	-	-	-	-	-	2756854_1bl_1bl;3808469_1bl_1bl	-	-	-	2756854_1bl_1bl;3808469_1bl_1bl	-	-	-	-	-	-	-	-	-	2756854_1bl_1bl;3808469_1bl_1bl	-	-	-
	906	-	-	Bradi2g25980.1	Os05g0400400	-	-	-	-	-	-	-	-	3888344_1bl_1bl	-	3888344_1bl_1bl	-	-	-	-	-	-	-	-	-	-	-	3888344_1bl_1bl	-	-	BRY_2637
	907	-	-	Bradi2g26000.1	-	-	-	-	-	-	-	-	-	3832626_1bl_1bl;3913652_1bl_1bl;3832627_1bl_1bl	-	-	-	-	-	-	-	-	-	-	-	-	-	3832627_1bl_1bl;3832626_1bl_1bl;3913652_1bl_1bl	-	-	-
	908	-	-	-	Os05g0399300	Sb09g019660.1	-	-	-	-	-	-	-	-	-	3832626_1bl_1bl;3890205_1bl_1bl;3913652_1bl_1bl;3807387_1bl_1bl;3910099_1bl_1bl;3832627_1bl_1bl	-	3832626_1bl_1bl;3913652_1bl_1bl;3807387_1bl_1bl;3910099_1bl_1bl;3805660_1bl_1bl;3832627_1bl_1bl	-	-	-	-	-	-	-	-	-	3807387_1bl_1bl;3890205_1bl_1bl;3832627_1bl_1bl;3910099_1bl_1bl;3805660_1bl_1bl;3832626_1bl_1bl;3913652_1bl_1bl	-	-	-
	909	-	-	-	Os05g0399200	Sb09g019650.1	-	-	-	-	-	-	-	-	-	3801278_1bl_1bl;3801279_1bl_1bl;3799327_1bl_1bl	-	-	-	-	-	-	-	-	-	-	-	3801279_1bl_1bl;3801278_1bl_1bl;3799327_1bl_1bl	-	-	-
	910	-	-	-	-	Sb09g019640.1	-	-	-	-	-	-	-	-	-	-	-	3801410_1bl_1bl	-	-	-	-	-	-	-	-	-	3801410_1bl_1bl	-	-	-
	911	-	-	Bradi2g26040.1	Os05g0399100	Sb09g019630.1	-	-	-	-	-	-	-	3801278_1bl_1bl;3791064_1bl_1bl;3801279_1bl_1bl;3799327_1bl_1bl	-	3791064_1bl_1bl;3801410_1bl_1bl	-	3791064_1bl_1bl	-	-	-	-	-	-	-	-	-	3801279_1bl_1bl;3801278_1bl_1bl;3801410_1bl_1bl;3791064_1bl_1bl;3799327_1bl_1bl	-	-	-
	912	-	-	Bradi2g26063.1	Os05g0398800	Sb09g019620.1	-	-	-	-	-	-	-	-	-	-	3854251_1bl_1bl	3854251_1bl_1bl	-	-	-	-	-	-	-	-	3854251_1bl_1bl	3854251_1bl_1bl	-	-	-
	913	-	-	Bradi2g26076.1	Os05g0398100	Sb09g019610.1	-	tplb0014d02	-	-	-	-	-	-	-	-	-	-	-	-	3916915_1bl_1bl	3859921_1bl_1bl;3847330_1bl_1bl;3916915_1bl_1bl	-	-	-	-	3916915_1bl_1bl	3847330_1bl_1bl;3916915_1bl_1bl;3859921_1bl_1bl	-	-	-
	914	-	-	Bradi2g26090.1	Os05g0398000	Sb09g019600.1	-	-	-	-	-	-	3874898_1bl_1bl	3874898_1bl_1bl	-	3874898_1bl_1bl	3874898_1bl_1bl	3874898_1bl_1bl	-	-	-	-	-	-	-	-	3874898_1bl_1bl	3874898_1bl_1bl	-	-	-
	915	-	-	Bradi2g26100.1	Os05g0397900	Sb09g019590.1	-	-	-	-	-	-	3800583_1bl_1bl	3800583_1bl_1bl	-	3800583_1bl_1bl	-	-	-	-	-	-	-	-	-	-	3800583_1bl_1bl	3800583_1bl_1bl	-	-	BRY_1771
	916	-	-	Bradi2g26137.1	-	-	-	-	-	-	-	-	-	3865175_1bl_1bl;2963233_1bl_1bl;3828159_1bl_1bl;3921227_1bl_1bl	-	-	-	-	-	-	-	-	-	-	-	-	-	3921227_1bl_1bl;2963233_1bl_1bl;3828159_1bl_1bl;3865175_1bl_1bl	-	-	-
	917	-	-	Bradi2g26163.1	-	-	-	-	-	-	-	-	-	3814440_1bl_1bl;3921060_1bl_1bl	-	-	-	-	-	-	-	-	-	-	-	-	-	3814440_1bl_1bl;3921060_1bl_1bl	-	-	-
	918	-	-	Bradi2g26170.1	Os05g0393700	Sb09g019480.1	-	-	-	-	-	-	-	3895723_1bl_1bl	-	3895723_1bl_1bl	-	3895723_1bl_1bl	-	-	-	-	-	-	-	-	-	3895723_1bl_1bl	-	-	-
	919	-	-	Bradi2g26180.1	Os05g0393800	Sb09g021010.1	-	tplb0034h24	-	-	-	-	-	-	-	-	-	-	-	-	3846997_1bl_1bl	3846997_1bl_1bl	-	-	-	-	3846997_1bl_1bl	3846997_1bl_1bl	-	-	-
	920	-	-	-	-	Sb09g021020.1	-	-	-	tplb0011k01	-	-	-	-	-	-	-	3091810_1bl_1bl	-	-	-	-	-	-	-	-	-	3091810_1bl_1bl	-	-	WHE3558_B07_D14ZS
	921	-	-	Bradi2g26190.1	Os05g0393900	Sb09g019485.1	-	-	-	-	-	-	-	3871538_1bl_1bl	-	3871538_1bl_1bl	3871538_1bl_1bl	3871538_1bl_1bl	-	-	-	-	-	-	-	-	3871538_1bl_1bl	3871538_1bl_1bl	-	-	-
	922	-	-	-	Os05g0394200	-	-	-	-	-	-	-	-	-	-	3902982_1bl_1bl	-	-	-	-	-	-	-	-	-	-	-	3902982_1bl_1bl	-	-	WHE2954_A02_B04ZS
4	923	-	-	Bradi2g22907.1	Os05g0464100	Sb09g022830.1	-	tplb0022b12	-	-	-	-	-	3902582_1bl_1bl;3365698_1bl_1bl;183503_1bl_1bl	183503_1bl_1bl	183503_1bl_1bl	-	3902582_1bl_1bl;3365698_1bl_1bl;183503_1bl_1bl	-	-	-	3365698_1bl_1bl;183503_1bl_1bl	-	-	-	-	183503_1bl_1bl	3365698_1bl_1bl;183503_1bl_1bl;3902582_1bl_1bl	-	-	-
	924	-	-	-	-	Sb09g022850.1	-	-	-	-	-	-	-	-	-	-	-	3918257_1bl_1bl	-	-	-	-	-	-	-	-	-	3918257_1bl_1bl	-	-	-
	925	-	-	Bradi2g22880.1	-	-	-	-	-	-	-	-	-	3816265_1bl_1bl;3802037_1bl_1bl;3916688_1bl_1bl	-	-	-	-	-	-	-	-	-	-	-	-	-	3816265_1bl_1bl;3916688_1bl_1bl;3802037_1bl_1bl	-	-	-
	926	-	-	Bradi2g22860.1	Os05g0465000	Sb09g022870.1	-	-	-	-	-	-	-	3818823_1bl_1bl;3909103_1bl_1bl	-	-	-	3818823_1bl_1bl;3909103_1bl_1bl;3866011_1bl_1bl	-	-	-	-	-	-	-	-	-	3909103_1bl_1bl;3866011_1bl_1bl;3818823_1bl_1bl	-	-	WHE2313_H01_O01ZS
		112819_1bl_synopGBS128410	168	-	-	-	-	-	-	-	-	-	-	-	-	-	-	-	-	-	-	-	-	-	-	-	-	-	-	-	-
	927	3909719_1bl_synopGBS129807	168	-	-	-	-	-	-	-	3909719_1bl_1bl	3909719_1bl_1bl	-	-	-	-	-	-	-	-	-	-	-	-	-	-	3909719_1bl_1bl	3909719_1bl_1bl	-	-	-
	928	3881838_1bl_synopGBS117738	168	-	-	-	-	-	-	-	3881838_1bl_1bl	3881838_1bl_1bl	-	-	-	-	-	-	-	-	-	-	-	-	-	-	3881838_1bl_1bl	3881838_1bl_1bl	-	-	-
		3799762_1bl_synopGBS112580	168.5	-	-	-	-	-	-	-	-	-	-	-	-	-	-	-	-	-	-	-	-	-	-	-	-	-	-	-	-
		3881838_1bl_synopGBS115679	168.5	-	-	-	-	-	-	-	-	-	-	-	-	-	-	-	-	-	-	-	-	-	-	-	-	-	-	-	-
		3896842_1bl_synopGBS112580	168.5	-	-	-	-	-	-	-	-	-	-	-	-	-	-	-	-	-	-	-	-	-	-	-	-	-	-	-	-
	929	3833201_1bl_synopGBS112580	168.5	-	-	-	-	-	-	-	3896842_1bl_1bl	3799762_1bl_1bl;3896842_1bl_1bl;3833201_1bl_1bl	-	-	-	-	-	-	-	-	-	-	-	-	-	-	3896842_1bl_1bl	3833201_1bl_1bl;3799762_1bl_1bl;3896842_1bl_1bl	WHE1071-1074_N06_N06ZS	WHE1071-1074_N06_N06ZS	WHE1071-1074_N06_N06ZS
		3913465_1bl_synopGBS116177	170	-	-	-	-	-	-	-	-	-	-	-	-	-	-	-	-	-	-	-	-	-	-	-	-	-	-	-	-
	930	3913465_1bl_synopGBS116178	171	-	-	-	-	-	-	-	3913465_1bl_1bl	3913465_1bl_1bl	-	-	-	-	-	-	-	-	-	-	-	-	-	-	3913465_1bl_1bl	3913465_1bl_1bl	-	-	-
		3866859_1bl_synopGBS114210	171	-	-	-	-	-	-	-	-	-	-	-	-	-	-	-	-	-	-	-	-	-	-	-	-	-	-	-	-
		3801160_1bl_synopGBS114210	171	-	-	-	-	-	-	-	-	-	-	-	-	-	-	-	-	-	-	-	-	-	-	-	-	-	-	-	-
		3847785_1bl_synopGBS114210	171	-	-	-	-	-	-	-	-	-	-	-	-	-	-	-	-	-	-	-	-	-	-	-	-	-	-	-	-
	931	3059064_1bl_synopGBS101355	171	Bradi2g22850.1	Os05g0465100	Sb09g022880.1	-	-	-	-	3059064_1bl_1bl	3059064_1bl_1bl	3059064_1bl_1bl	3059064_1bl_1bl	-	3059064_1bl_1bl;3921196_1bl_1bl	3059064_1bl_1bl	3059064_1bl_1bl;3921196_1bl_1bl	-	-	-	-	-	-	-	-	3059064_1bl_1bl	3059064_1bl_1bl;3921196_1bl_1bl	WHE0967_B11_C21ZS	WHE0967_B11_C21ZS	WHE0967_B11_C21ZS
	932	-	-	Bradi2g22820.1	Os05g0465800	-	-	-	-	-	-	-	3856122_1bl_1bl	3801376_1bl_1bl;3856122_1bl_1bl	3856122_1bl_1bl	3856808_1bl_1bl;3801376_1bl_1bl;3836358_1bl_1bl;3870458_1bl_1bl;3856122_1bl_1bl	-	-	-	-	-	-	-	-	-	-	3856122_1bl_1bl	3856808_1bl_1bl;3836358_1bl_1bl;3870458_1bl_1bl;3856122_1bl_1bl;3801376_1bl_1bl	-	-	-
	933	-	-	-	Os05g0466200	Sb09g022910.1	-	-	-	-	-	-	-	-	-	3856552_1bl_1bl	-	3856552_1bl_1bl	-	-	-	-	-	-	-	-	-	3856552_1bl_1bl	-	-	-
	934	-	-	Bradi2g22810.1	-	Sb09g030060.1	-	-	-	-	-	-	-	3871974_1bl_1bl	-	-	-	3871974_1bl_1bl	-	-	-	-	-	-	-	-	-	3871974_1bl_1bl	-	-	-
	935	-	-	Bradi2g22780.1	Os05g0466700	Sb09g022930.1	-	-	-	-	-	-	-	3912767_1bl_1bl	-	3912767_1bl_1bl	-	3912767_1bl_1bl	-	-	-	-	-	-	-	-	-	3912767_1bl_1bl	-	-	-
	936	-	-	Bradi2g22760.1	Os05g0466900	Sb09g022950.1	-	tplb0001p05	-	-	-	-	-	3884070_1bl_1bl	-	3884070_1bl_1bl	-	3884070_1bl_1bl	-	-	-	3884070_1bl_1bl	-	-	-	-	-	3884070_1bl_1bl	-	-	-
	937	-	-	-	Os05g0467000	-	-	-	-	-	-	-	-	-	-	3756622_1bl_1bl	-	-	-	-	-	-	-	-	-	-	-	3756622_1bl_1bl	-	-	-
	938	-	-	Bradi2g22740.1	Os05g0467300	Sb09g022970.1	-	-	-	-	-	-	-	3813214_1bl_1bl	-	3813214_1bl_1bl	3813214_1bl_1bl	3813214_1bl_1bl	-	-	-	-	-	-	-	-	3813214_1bl_1bl	3813214_1bl_1bl	-	0018_H09_H09Z_076	0018_H09_H09Z_076
	939	-	-	-	-	Sb09g022980.1	-	-	-	-	-	-	-	-	-	-	-	3907151_1bl_1bl	-	-	-	-	-	-	-	-	-	3907151_1bl_1bl	-	-	-
	940	-	-	Bradi2g22710.1	Os05g0467700	-	-	tplb0007o06	-	-	-	-	3900025_1bl_1bl	3900025_1bl_1bl;3917746_1bl_1bl;3795477_1bl_1bl;3864039_1bl_1bl;3849009_1bl_1bl	-	3900025_1bl_1bl;3917746_1bl_1bl;3795477_1bl_1bl;3864039_1bl_1bl;3849009_1bl_1bl	-	-	-	-	3916081_1bl_1bl	3916081_1bl_1bl	-	-	-	-	3900025_1bl_1bl;3916081_1bl_1bl	3900025_1bl_1bl;3864039_1bl_1bl;3795477_1bl_1bl;3917746_1bl_1bl;3849009_1bl_1bl;3916081_1bl_1bl	-	-	-
	941	-	-	Bradi2g22690.1	Os05g0468500	Sb09g023010.1	-	-	-	-	-	-	-	3918000_1bl_1bl	3918000_1bl_1bl	3918000_1bl_1bl	-	-	-	-	-	-	-	-	-	-	3918000_1bl_1bl	3918000_1bl_1bl	-	-	-
	942	-	-	Bradi2g22630.1	Os05g0470800	Sb09g023080.1	-	-	-	-	-	-	-	3791291_1bl_1bl	-	3791291_1bl_1bl	-	3791291_1bl_1bl	-	-	-	-	-	-	-	-	-	3791291_1bl_1bl	-	-	-
	943	-	-	Bradi2g22550.1	-	Sb09g023140.1	-	RFL_Contig2099	-	-	-	-	-	3888440_1bl_1bl;3812100_1bl_1bl	-	-	-	3888440_1bl_1bl;3812100_1bl_1bl	-	-	3812100_1bl_1bl	3812100_1bl_1bl	-	-	-	-	3812100_1bl_1bl	3888440_1bl_1bl;3812100_1bl_1bl	-	-	-
	944	-	-	-	-	Sb09g023150.1	-	-	-	-	-	-	-	-	-	-	-	3919895_1bl_1bl;3813220_1bl_1bl;3831893_1bl_1bl	-	-	-	-	-	-	-	-	-	3919895_1bl_1bl;3813220_1bl_1bl;3831893_1bl_1bl	-	-	-
	945	-	-	-	-	Sb09g023170.1	-	-	-	-	-	-	-	-	-	-	-	3894304_1bl_1bl;3911154_1bl_1bl;3872660_1bl_1bl	-	-	-	-	-	-	-	-	-	3911154_1bl_1bl;3872660_1bl_1bl;3894304_1bl_1bl	-	-	-
	946	-	-	-	Os05g0471800	-	-	-	-	-	-	-	-	-	-	3751458_1bl_1bl;3832034_1bl_1bl;3922442_1bl_1bl;3837044_1bl_1bl	-	-	-	-	-	-	-	-	-	-	-	3837044_1bl_1bl;3922442_1bl_1bl;3751458_1bl_1bl;3832034_1bl_1bl	-	-	-
	947	-	-	-	Os05g0472200	-	-	-	-	-	-	-	-	-	3812100_1bl_1bl	3888440_1bl_1bl;3812100_1bl_1bl	-	-	-	-	-	-	-	-	-	-	3812100_1bl_1bl	3888440_1bl_1bl;3812100_1bl_1bl	-	-	-
	948	-	-	Bradi2g22540.1	Os05g0472300	-	-	-	-	-	-	-	-	3919895_1bl_1bl;3813220_1bl_1bl;1907807_1bl_1bl;3831893_1bl_1bl	-	3919895_1bl_1bl;3813220_1bl_1bl;3831893_1bl_1bl	-	-	-	-	-	-	-	-	-	-	-	3919895_1bl_1bl;1907807_1bl_1bl;3813220_1bl_1bl;3831893_1bl_1bl	-	-	-
	949	-	-	-	Os05g0472700	-	-	-	-	-	-	-	-	-	-	3829677_1bl_1bl	-	-	-	-	-	-	-	-	-	-	-	3829677_1bl_1bl	-	-	-
	950	-	-	Bradi2g22530.1	-	-	-	-	-	-	-	-	-	3829677_1bl_1bl	-	-	-	-	-	-	-	-	-	-	-	-	-	3829677_1bl_1bl	-	-	-
	951	-	-	Bradi2g22490.1	-	Sb09g023210.1	-	-	-	-	-	-	-	3797167_1bl_1bl	-	-	-	3797167_1bl_1bl	-	-	-	-	-	-	-	-	-	3797167_1bl_1bl	-	-	-
	952	-	-	Bradi2g22480.1	-	Sb09g023220.1	-	tplb0012b12	-	-	-	-	-	3875102_1bl_1bl	-	-	-	3875102_1bl_1bl	-	-	-	1310074_1bl_1bl	-	-	-	-	-	3875102_1bl_1bl;1310074_1bl_1bl	-	-	-
	953	-	-	-	-	Sb09g023230.1	-	-	-	-	-	-	-	-	-	-	-	3852843_1bl_1bl	-	-	-	-	-	-	-	-	-	3852843_1bl_1bl	-	-	WHE0803_E12_J23ZY
	954	-	-	Bradi2g22470.1	-	Sb09g023240.1	-	-	-	-	-	-	-	3856668_1bl_1bl;3852843_1bl_1bl	-	-	-	3856668_1bl_1bl	-	-	-	-	-	-	-	-	-	3856668_1bl_1bl;3852843_1bl_1bl	-	-	WHE0803_E12_J23ZY;1907_B01_D01ZS5_010
	955	-	-	-	Os05g0473500	-	-	-	-	-	-	-	-	-	-	3797167_1bl_1bl	-	-	-	-	-	-	-	-	-	-	-	3797167_1bl_1bl	-	-	-
	956	-	-	-	Os05g0474500	-	-	-	-	-	-	-	-	-	-	3852843_1bl_1bl	-	-	-	-	-	-	-	-	-	-	-	3852843_1bl_1bl	-	-	WHE0803_E12_J23ZY
	957	-	-	Bradi2g22460.1	Os05g0474600	Sb09g023250.1	-	tplb0011j24	-	-	-	-	-	-	-	3856668_1bl_1bl	-	-	-	-	3856668_1bl_1bl	3856668_1bl_1bl	-	-	-	-	3856668_1bl_1bl	3856668_1bl_1bl	-	1907_B01_D01ZS5_010	1907_B01_D01ZS5_010
	958	-	-	Bradi2g22450.1	-	-	-	-	-	-	-	-	-	3921056_1bl_1bl	-	-	-	-	-	-	-	-	-	-	-	-	-	3921056_1bl_1bl	-	-	-
	959	-	-	-	-	Sb09g023260.1	-	-	-	-	-	-	-	-	-	-	-	3921056_1bl_1bl	-	-	-	-	-	-	-	-	-	3921056_1bl_1bl	-	-	-
	960	-	-	Bradi2g22430.1	Os05g0474900	Sb09g023280.1	-	-	-	-	-	-	-	3791415_1bl_1bl	-	3791415_1bl_1bl	3791415_1bl_1bl	3791415_1bl_1bl	-	-	-	-	-	-	-	-	3791415_1bl_1bl	3791415_1bl_1bl	-	-	-
	961	-	-	Bradi2g22420.1	Os05g0475300	Sb09g023300.1	-	-	-	-	-	-	-	3852018_1bl_1bl	-	3852018_1bl_1bl	-	3852018_1bl_1bl	-	-	-	-	-	-	-	-	-	3852018_1bl_1bl	-	-	-
	962	-	-	Bradi2g22410.1	Os05g0475400	Sb09g023310.1	-	RFL_Contig6043	-	-	-	-	-	3816036_1bl_1bl	-	3816036_1bl_1bl	-	3816036_1bl_1bl	-	-	-	3816036_1bl_1bl	-	-	-	-	-	3816036_1bl_1bl	-	-	-
	963	-	-	-	Os05g0475600	-	-	-	-	-	-	-	-	-	-	3839993_1bl_1bl	-	-	-	-	-	-	-	-	-	-	-	3839993_1bl_1bl	-	-	-
	964	-	-	Bradi2g22387.1	-	-	-	-	-	-	-	-	-	3884045_1bl_1bl	-	-	-	-	-	-	-	-	-	-	-	-	-	3884045_1bl_1bl	-	-	-
	965	-	-	-	Os05g0476000	Sb09g023330.1	-	-	-	-	-	-	-	-	-	3861376_1bl_1bl	-	-	-	-	-	-	-	-	-	-	-	3861376_1bl_1bl	-	-	-
	966	-	-	Bradi2g22367.1	Os05g0476100	Sb09g023350.1	-	-	-	-	-	-	3792769_1bl_1bl	3792769_1bl_1bl	3792769_1bl_1bl	3792769_1bl_1bl	-	3792769_1bl_1bl	-	-	-	-	-	-	-	-	3792769_1bl_1bl	3792769_1bl_1bl	-	-	-
	967	-	-	-	-	Sb09g023360.1	-	-	-	-	-	-	-	-	-	-	-	3799843_1bl_1bl	-	-	-	-	-	-	-	-	-	3799843_1bl_1bl	-	-	WHE2011_B09_D17ZT
	968	-	-	Bradi2g22360.1	Os05g0476200	-	-	RFL_Contig3343	-	-	-	-	-	3799843_1bl_1bl	-	3799843_1bl_1bl;3365698_1bl_1bl	-	-	-	-	3867748_1bl_1bl	3867748_1bl_1bl	-	-	-	-	3867748_1bl_1bl	3867748_1bl_1bl;3365698_1bl_1bl;3799843_1bl_1bl	-	-	WHE2011_B09_D17ZT
	969	-	-	-	Os05g0477600	Sb09g023440.1	-	-	-	-	-	-	-	-	-	3915891_1bl_1bl;3917621_1bl_1bl;3915892_1bl_1bl;3819272_1bl_1bl	-	3830174_1bl_1bl	-	-	-	-	-	-	-	-	-	3915891_1bl_1bl;3915892_1bl_1bl;3830174_1bl_1bl;3917621_1bl_1bl;3819272_1bl_1bl	-	-	WHE3553_C09_F17ZS
	970	-	-	Bradi2g22350.1	-	Sb09g023365.1	-	-	-	-	-	-	-	-	-	-	-	3863446_1bl_1bl	-	-	-	-	-	-	-	-	-	3863446_1bl_1bl	-	-	-
	971	3758309_1bl_synopGBS108603	171	Bradi2g22330.1	-	-	-	-	-	-	3758309_1bl_1bl	3758309_1bl_1bl	-	3758309_1bl_1bl	-	-	-	-	-	-	-	-	-	-	-	-	3758309_1bl_1bl	3758309_1bl_1bl	-	-	-
	972	-	-	Bradi2g22270.1	-	-	-	-	-	-	-	-	3793358_1bl_1bl	3793358_1bl_1bl	-	-	-	-	-	-	-	-	-	-	-	-	3793358_1bl_1bl	3793358_1bl_1bl	-	-	-
	973	-	-	Bradi2g22250.1	-	-	-	tplb0059d10	-	-	-	-	-	3843404_1bl_1bl	-	-	-	-	-	-	3843404_1bl_1bl	3843404_1bl_1bl	-	-	-	-	3843404_1bl_1bl	3843404_1bl_1bl	-	-	-
	974	-	-	Bradi2g22230.1	-	Sb09g023500.1	-	-	-	-	-	-	-	3887678_1bl_1bl;654952_1bl_1bl	-	-	-	3887678_1bl_1bl	-	-	-	-	-	-	-	-	-	3887678_1bl_1bl;654952_1bl_1bl	-	-	-
	975	-	-	-	Os05g0480200	Sb09g023540.1	-	-	-	-	-	-	-	-	-	3839295_1bl_1bl	-	3839295_1bl_1bl	-	-	-	-	-	-	-	-	-	3839295_1bl_1bl	-	-	WHE3452_E11_I22ZS
	976	-	-	Bradi2g22180.1	Os05g0480400	Sb09g023570.1	-	-	-	-	-	-	3824727_1bl_1bl	3824727_1bl_1bl;3884384_1bl_1bl;3825417_1bl_1bl	-	3824727_1bl_1bl;3884384_1bl_1bl;3825417_1bl_1bl	-	3824727_1bl_1bl;3884384_1bl_1bl;3825417_1bl_1bl	-	-	-	-	-	-	-	-	3824727_1bl_1bl	3884384_1bl_1bl;3824727_1bl_1bl;3825417_1bl_1bl	-	-	-
	977	-	-	Bradi2g22170.1	Os05g0480600	Sb09g023580.1	-	RFL_Contig4977	-	-	-	-	-	3827479_1bl_1bl	-	3827479_1bl_1bl	-	-	-	-	3827479_1bl_1bl	3827479_1bl_1bl	-	-	-	-	3827479_1bl_1bl	3827479_1bl_1bl	-	WHE955_A03_A05ZS	WHE955_A03_A05ZS
	978	-	-	-	-	Sb09g023590.1	-	-	-	-	-	-	-	-	-	-	-	2243173_1bl_1bl;3801321_1bl_1bl	-	-	-	-	-	-	-	-	-	2243173_1bl_1bl;3801321_1bl_1bl	-	-	WHE1411_D06_H11ZS
	979	-	-	Bradi2g22160.1	Os05g0480700	-	-	-	-	-	-	-	-	3888865_1bl_1bl	-	3888865_1bl_1bl	-	-	-	-	-	-	-	-	-	-	-	3888865_1bl_1bl	-	-	-
	980	-	-	Bradi2g22150.1	Os05g0481000	Sb09g023610.1	-	-	-	-	-	-	3894622_1bl_1bl	3894622_1bl_1bl	-	-	-	-	-	-	-	-	-	-	-	-	3894622_1bl_1bl	3894622_1bl_1bl	-	-	-
	981	-	-	Bradi2g22140.1	Os05g0481100	Sb09g023620.1	-	-	-	-	-	-	-	3891774_1bl_1bl;3881750_1bl_1bl;3812711_1bl_1bl	-	3853367_1bl_1bl;3891774_1bl_1bl;3881750_1bl_1bl;3812711_1bl_1bl	-	3853367_1bl_1bl;3891774_1bl_1bl;3881750_1bl_1bl;3812711_1bl_1bl	-	-	-	-	-	-	-	-	-	3853367_1bl_1bl;3891774_1bl_1bl;3812711_1bl_1bl;3881750_1bl_1bl	-	-	WHE0821-0824_P22_P22ZS
	982	-	-	Bradi2g22090.1	Os05g0481500	Sb09g023640.1	-	-	-	-	-	-	-	3851629_1bl_1bl;3857640_1bl_1bl;3883791_1bl_1bl;3915047_1bl_1bl;3875347_1bl_1bl;3844499_1bl_1bl;3906813_1bl_1bl	-	3906813_1bl_1bl	-	3906813_1bl_1bl	-	-	-	-	-	-	-	-	-	3906813_1bl_1bl;3851629_1bl_1bl;3915047_1bl_1bl;3875347_1bl_1bl;3857640_1bl_1bl;3883791_1bl_1bl;3844499_1bl_1bl	-	-	WHE2343_E03_J05ZT
	983	-	-	-	-	Sb09g023680.1	-	-	-	-	-	-	-	-	-	-	-	3859444_1bl_1bl	-	-	-	-	-	-	-	-	-	3859444_1bl_1bl	-	-	-
	984	-	-	Bradi2g22040.1	Os05g0482600	Sb09g023710.1	-	-	-	-	-	-	-	3910654_1bl_1bl	-	3910654_1bl_1bl	-	3910654_1bl_1bl	-	-	-	-	-	-	-	-	-	3910654_1bl_1bl	-	-	-
	985	-	-	Bradi2g22030.1	Os05g0484800	Sb09g023720.1	-	-	-	-	-	-	3803082_1bl_1bl	3803082_1bl_1bl	3803082_1bl_1bl	3803082_1bl_1bl	3803082_1bl_1bl	3803082_1bl_1bl	-	-	-	-	-	-	-	-	3803082_1bl_1bl	3803082_1bl_1bl	-	WHE1076_C04_E08ZS	WHE1076_C04_E08ZS
	986	-	-	Bradi2g22020.1	Os05g0485000	Sb09g023730.1	-	-	-	-	-	-	3819967_1bl_1bl	3819967_1bl_1bl;3906024_1bl_1bl	-	3819967_1bl_1bl;3906024_1bl_1bl	3819967_1bl_1bl	3819967_1bl_1bl	-	-	-	-	-	-	-	-	3819967_1bl_1bl	3906024_1bl_1bl;3819967_1bl_1bl	-	-	-
	987	3797656_1bl_synopGBS120393	171.5	-	-	-	-	-	-	-	3797656_1bl_1bl	3797656_1bl_1bl	-	-	-	-	-	-	-	-	-	-	-	-	-	-	3797656_1bl_1bl	3797656_1bl_1bl	-	-	-
		3914164_1bl_synopGBS104639	171.5	-	-	-	-	-	-	-	-	-	-	-	-	-	-	-	-	-	-	-	-	-	-	-	-	-	-	-	-
	988	3914165_1bl_synopGBS104639	171.5	Bradi2g21990.1	Os05g0486100	-	-	-	-	-	3914165_1bl_1bl	3914165_1bl_1bl;3914164_1bl_1bl	3914164_1bl_1bl	3914165_1bl_1bl;3914164_1bl_1bl	-	3797439_1bl_1bl	-	-	-	-	-	-	-	-	-	-	3914164_1bl_1bl;3914165_1bl_1bl	3914164_1bl_1bl;3797439_1bl_1bl;3914165_1bl_1bl	WHE3512_B05_D10ZS	WHE3512_B05_D10ZS	WHE3512_B05_D10ZS
	989	-	-	-	-	Sb09g023790.1	-	-	-	-	-	-	-	-	-	-	-	3914165_1bl_1bl;3914164_1bl_1bl	-	-	-	-	-	-	-	-	-	3914164_1bl_1bl;3914165_1bl_1bl	-	-	WHE3512_B05_D10ZS
	990	-	-	Bradi2g21970.7	-	Sb09g023793.1	-	RFL_Contig2120	-	-	-	-	-	3822947_1bl_1bl	-	-	3822947_1bl_1bl	3822947_1bl_1bl	-	-	3822947_1bl_1bl	3822947_1bl_1bl;3803477_1bl_1bl	-	-	-	-	3822947_1bl_1bl	3803477_1bl_1bl;3822947_1bl_1bl	-	-	-
	991	-	-	-	Os05g0487600	-	-	-	-	-	-	-	-	-	-	3917370_1bl_1bl	-	-	-	-	-	-	-	-	-	-	-	3917370_1bl_1bl	-	-	-
	992	-	-	Bradi2g21870.1	Os05g0488800	Sb09g023840.1	-	-	-	-	-	-	-	3858008_1bl_1bl	-	3858008_1bl_1bl	-	3858008_1bl_1bl	-	-	-	-	-	-	-	-	-	3858008_1bl_1bl	-	-	WHE3315_B06_D11ZS
	993	-	-	Bradi2g21860.1	-	-	-	RFL_Contig6002	-	-	-	-	-	3821384_1bl_1bl;2042820_1bl_1bl	-	-	-	-	-	-	-	2042820_1bl_1bl	-	-	-	-	-	3821384_1bl_1bl;2042820_1bl_1bl	-	-	-
	994	-	-	Bradi2g21850.1	Os05g0489000	Sb09g023855.1	-	-	-	-	-	-	-	3916764_1bl_1bl	-	3916764_1bl_1bl	-	3916764_1bl_1bl	-	-	-	-	-	-	-	-	-	3916764_1bl_1bl	-	-	-
	995	-	-	-	Os05g0489600	-	-	-	-	-	-	-	-	-	-	3895451_1bl_1bl;3847496_1bl_1bl;3911742_1bl_1bl;3848213_1bl_1bl	-	-	-	-	-	-	-	-	-	-	-	3911742_1bl_1bl;3848213_1bl_1bl;3847496_1bl_1bl;3895451_1bl_1bl	-	-	WHE2868_E03_I06ZS;WHE2818_A05_A10ZS
	996	-	-	-	-	Sb09g023900.1	-	-	-	-	-	-	-	-	-	-	-	919447_1bl_1bl	-	-	-	-	-	-	-	-	-	919447_1bl_1bl	-	-	-
	997	-	-	Bradi2g21820.1	Os05g0489700	Sb09g023920.1	-	-	-	-	-	-	-	3907952_1bl_1bl	-	3907952_1bl_1bl	-	3907952_1bl_1bl	-	-	-	-	-	-	-	-	-	3907952_1bl_1bl	-	-	-
	998	-	-	-	-	Sb09g023940.1	-	-	-	-	-	-	-	-	-	-	-	3900966_1bl_1bl	-	-	-	-	-	-	-	-	-	3900966_1bl_1bl	-	-	-
	999	-	-	Bradi2g21810.1	-	-	-	-	-	-	-	-	-	3922627_1bl_1bl;3908720_1bl_1bl;3917708_1bl_1bl;3886263_1bl_1bl	-	-	-	-	-	-	-	-	-	-	-	-	-	3917708_1bl_1bl;3908720_1bl_1bl;3886263_1bl_1bl;3922627_1bl_1bl	-	-	WHE1791_D06_G11ZS;WHE2857_B10_D19ZS
	1000	-	-	Bradi2g21790.1	Os05g0489900	-	-	-	-	-	-	-	-	3917696_1bl_1bl	-	3917696_1bl_1bl	-	-	-	-	-	-	-	-	-	-	-	3917696_1bl_1bl	-	-	-
	1001	-	-	-	Os05g0490100	Sb09g023950.1	-	-	-	-	-	-	-	-	-	3862556_1bl_1bl	-	3862556_1bl_1bl	-	-	-	-	-	-	-	-	-	3862556_1bl_1bl	-	-	WHE313_H03_H03ZS
	1002	-	-	Bradi2g21750.1	Os05g0490300	Sb09g023970.1	-	-	-	-	-	-	3812432_1bl_1bl	3812432_1bl_1bl	-	3812432_1bl_1bl	3812432_1bl_1bl	3812432_1bl_1bl	-	-	-	-	-	-	-	-	3812432_1bl_1bl	3812432_1bl_1bl	-	WHE2990_D07_H14ZS	WHE2990_D07_H14ZS
	1003	-	-	Bradi2g21727.1	Os05g0490500	Sb09g024000.1	-	-	-	-	-	-	-	2093973_1bl_1bl	-	2093973_1bl_1bl	-	2093973_1bl_1bl	-	-	-	-	-	-	-	-	-	2093973_1bl_1bl	-	-	-
	1004	-	-	-	Os05g0490700	Sb09g024010.1	-	-	tplb0016g17	-	-	-	-	-	-	3820456_1bl_1bl;2942011_1bl_1bl	-	3820456_1bl_1bl;2942011_1bl_1bl	-	-	-	-	3820456_1bl_1bl	3820456_1bl_1bl;3846890_1bl_1bl	-	-	3820456_1bl_1bl	3820456_1bl_1bl;3846890_1bl_1bl;2942011_1bl_1bl	-	-	WHE1713-1716_O17_O17ZS;BRY_4253
	1005	-	-	Bradi2g21510.1	-	-	-	-	-	-	-	-	-	1378484_1bl_1bl	-	-	-	-	-	-	-	-	-	-	-	-	-	1378484_1bl_1bl	-	-	WHE0442_F11_K22ZS
	1006	-	-	Bradi2g21470.1	Os05g0491000	Sb09g024030.1	-	-	-	-	-	-	-	379892_1bl_1bl	-	379892_1bl_1bl	-	-	-	-	-	-	-	-	-	-	-	379892_1bl_1bl	-	-	-
	1007	-	-	Bradi2g21420.1	Os05g0491200	Sb09g024060.1	-	-	-	-	-	-	-	3883143_1bl_1bl;3858166_1bl_1bl	-	3883143_1bl_1bl	-	3883143_1bl_1bl	-	-	-	-	-	-	-	-	-	3858166_1bl_1bl;3883143_1bl_1bl	-	-	-
	1008	-	-	-	Os05g0491400	-	-	-	-	-	-	-	-	-	-	3882233_1bl_1bl	-	-	-	-	-	-	-	-	-	-	-	3882233_1bl_1bl	-	-	BRY_3555
	1009	-	-	-	-	Sb09g024080.1	-	-	-	-	-	-	-	-	-	-	-	3882233_1bl_1bl	-	-	-	-	-	-	-	-	-	3882233_1bl_1bl	-	-	BRY_3555
	1010	-	-	Bradi2g21407.1	Os05g0491500	Sb09g024090.1	-	-	-	-	-	-	-	3809961_1bl_1bl	-	3809961_1bl_1bl	-	3809961_1bl_1bl	-	-	-	-	-	-	-	-	-	3809961_1bl_1bl	-	-	WHE3305_G09_M17ZS
	1011	-	-	-	Os05g0491900	-	-	-	-	-	-	-	-	-	-	3810314_1bl_1bl	-	-	-	-	-	-	-	-	-	-	-	3810314_1bl_1bl	-	-	-
	1012	-	-	-	-	Sb09g024100.1	-	-	-	-	-	-	-	-	-	-	-	3756622_1bl_1bl;3810314_1bl_1bl	-	-	-	-	-	-	-	-	-	3756622_1bl_1bl;3810314_1bl_1bl	-	-	-
	1013	-	-	Bradi2g21360.1	Os05g0492600	Sb09g024125.1	-	-	-	-	-	-	-	3879528_1bl_1bl;3916115_1bl_1bl;3916116_1bl_1bl;3916117_1bl_1bl	-	3879528_1bl_1bl;3916115_1bl_1bl;3916116_1bl_1bl;3916117_1bl_1bl;3832123_1bl_1bl	-	3879528_1bl_1bl;3916115_1bl_1bl;3916116_1bl_1bl;3916117_1bl_1bl;3832123_1bl_1bl	-	-	-	-	-	-	-	-	-	3916115_1bl_1bl;3916116_1bl_1bl;3832123_1bl_1bl;3879528_1bl_1bl;3916117_1bl_1bl	-	-	-
	1014	-	-	-	Os05g0493100	Sb09g024140.1	-	-	-	-	-	-	-	-	-	3891677_1bl_1bl;3796698_1bl_1bl;3917745_1bl_1bl;3848572_1bl_1bl	-	-	-	-	-	-	-	-	-	-	-	3917745_1bl_1bl;3891677_1bl_1bl;3848572_1bl_1bl;3796698_1bl_1bl	-	-	-
	1015	-	-	-	-	Sb09g024150.1	-	-	-	-	-	-	-	-	-	-	-	3796698_1bl_1bl	-	-	-	-	-	-	-	-	-	3796698_1bl_1bl	-	-	-
	1016	-	-	Bradi2g21330.1	Os05g0493500	-	-	-	-	-	-	-	-	-	-	3879275_1bl_1bl;3823983_1bl_1bl	-	-	-	-	-	-	-	-	-	-	-	3879275_1bl_1bl;3823983_1bl_1bl	-	-	0852_D01_G02Z_010
	1017	-	-	-	-	Sb09g024180.1	-	-	-	-	-	-	-	-	-	-	-	3879275_1bl_1bl	-	-	-	-	-	-	-	-	-	3879275_1bl_1bl	-	-	0852_D01_G02Z_010
	1018	-	-	Bradi2g21317.1	Os05g0493600	Sb09g024190.1	-	-	-	-	-	-	3882952_1bl_1bl	3882952_1bl_1bl;3796108_1bl_1bl	-	3796108_1bl_1bl	3882952_1bl_1bl	3882952_1bl_1bl	-	-	-	-	-	-	-	-	3882952_1bl_1bl	3796108_1bl_1bl;3882952_1bl_1bl	-	-	-
	1019	-	-	Bradi2g21310.1	Os05g0493800	Sb09g024200.1	-	tplb0022a23	-	-	-	-	3901538_1bl_1bl	3901538_1bl_1bl	-	3901538_1bl_1bl	3901538_1bl_1bl	3901538_1bl_1bl	-	-	3901538_1bl_1bl	3901538_1bl_1bl	-	-	-	-	3901538_1bl_1bl	3901538_1bl_1bl	-	-	-
	1020	-	-	Bradi2g21300.1	Os05g0494000	Sb09g024210.1	-	-	-	-	-	-	-	3900788_1bl_1bl	-	3900788_1bl_1bl	-	3900788_1bl_1bl	-	-	-	-	-	-	-	-	-	3900788_1bl_1bl	-	-	WHE4124_F04_L08ZS
	1021	-	-	Bradi2g21290.1	Os05g0494100	Sb09g024220.1	-	-	-	-	-	-	3750149_1bl_1bl	3750149_1bl_1bl	-	3750149_1bl_1bl	-	-	-	-	-	-	-	-	-	-	3750149_1bl_1bl	3750149_1bl_1bl	-	WHE1413-1416_K13_K13ZS	WHE1413-1416_K13_K13ZS
	1022	-	-	Bradi2g21280.1	-	Sb09g024230.1	-	-	-	-	-	-	-	3921126_1bl_1bl	-	-	-	3921126_1bl_1bl	-	-	-	-	-	-	-	-	-	3921126_1bl_1bl	-	-	-
	1023	-	-	-	-	Sb09g024250.1	-	-	-	-	-	-	-	-	-	-	-	3815862_1bl_1bl	-	-	-	-	-	-	-	-	-	3815862_1bl_1bl	-	-	WHE2318_B05_C10ZT
	1024	-	-	Bradi2g21250.1	Os05g0494500	-	-	RFL_Contig3957	-	-	-	-	-	3815862_1bl_1bl	-	3815862_1bl_1bl	-	-	-	-	-	3815862_1bl_1bl	-	-	-	-	-	3815862_1bl_1bl	-	-	WHE2318_B05_C10ZT
	1025	-	-	Bradi2g21217.1	Os05g0494900	Sb09g024270.1	-	-	-	-	-	-	-	3849555_1bl_1bl	-	3849555_1bl_1bl	-	3876589_1bl_1bl;3849555_1bl_1bl	-	-	-	-	-	-	-	-	-	3876589_1bl_1bl;3849555_1bl_1bl	-	-	WHE0286_C11_F22ZT
	1026	-	-	Bradi2g21210.1	Os05g0495100	Sb09g024280.1	-	-	-	-	-	-	-	3881749_1bl_1bl	-	3881749_1bl_1bl	-	-	-	-	-	-	-	-	-	-	-	3881749_1bl_1bl	-	-	-
	1027	-	-	-	Os05g0495200	Sb09g024290.1	-	-	-	-	-	-	-	-	-	-	-	3875125_1bl_1bl	-	-	-	-	-	-	-	-	-	3875125_1bl_1bl	-	-	-
	1028	3830384_1bl_synopGBS117386	176.5	-	-	-	-	-	-	-	3830384_1bl_1bl	3830384_1bl_1bl	-	-	-	-	-	-	-	-	-	-	-	-	-	-	3830384_1bl_1bl	3830384_1bl_1bl	-	-	-
	1029	3920229_1bl_synopGBS124462	177	Bradi2g21180.1	Os05g0495600	Sb09g024300.1	-	-	-	-	3920229_1bl_1bl	3847020_1bl_1bl;3920229_1bl_1bl	-	3912321_1bl_1bl;3920229_1bl_1bl	-	3837028_1bl_1bl;3811666_1bl_1bl;3920229_1bl_1bl	-	3837028_1bl_1bl;3912321_1bl_1bl;3811666_1bl_1bl;3920229_1bl_1bl	-	-	-	-	-	-	-	-	3920229_1bl_1bl	3920229_1bl_1bl;3811666_1bl_1bl;3912321_1bl_1bl;3837028_1bl_1bl;3847020_1bl_1bl	WHE2969_H02_P03ZS	WHE2969_H02_P03ZS	WHE2972_A11_A22ZS;WHE2969_H02_P03ZS
	1030	-	-	-	-	Sb09g024310.1	-	-	-	-	-	-	-	-	-	-	-	3916344_1bl_1bl;3901566_1bl_1bl;3836631_1bl_1bl;3916114_1bl_1bl	-	-	-	-	-	-	-	-	-	3916114_1bl_1bl;3901566_1bl_1bl;3916344_1bl_1bl;3836631_1bl_1bl	-	-	-
	1031	-	-	-	Os05g0495700	-	-	-	-	-	-	-	-	-	-	3901566_1bl_1bl;3836631_1bl_1bl;3916114_1bl_1bl	-	-	-	-	-	-	-	-	-	-	-	3916114_1bl_1bl;3901566_1bl_1bl;3836631_1bl_1bl	-	-	-
	1032	-	-	Bradi2g21142.1	Os05g0495900	-	-	tplb0002o21	-	-	-	-	-	3833780_1bl_1bl	-	3833780_1bl_1bl	-	-	-	-	-	-	-	-	-	-	-	3833780_1bl_1bl	-	-	-
	1033	-	-	Bradi2g21136.2	Os05g0496000	Sb09g024330.1	-	-	-	-	-	-	-	3803848_1bl_1bl	3803848_1bl_1bl	3803848_1bl_1bl	-	-	-	-	-	-	-	-	-	-	3803848_1bl_1bl	3803848_1bl_1bl	-	-	-
	1034	-	-	-	Os05g0496400	-	-	-	-	-	-	-	-	-	-	3880109_1bl_1bl	-	-	-	-	-	-	-	-	-	-	-	3880109_1bl_1bl	-	-	-
	1035	-	-	Bradi2g21120.1	-	Sb09g024340.1	-	-	-	-	-	-	-	3793980_1bl_1bl	-	-	-	3793980_1bl_1bl	-	-	-	-	-	-	-	-	-	3793980_1bl_1bl	-	-	-
	1036	-	-	Bradi2g21110.1	-	-	-	-	-	-	-	-	-	3880109_1bl_1bl	-	-	-	-	-	-	-	-	-	-	-	-	-	3880109_1bl_1bl	-	-	-
	1037	-	-	-	-	Sb09g024370.1	-	-	-	-	-	-	-	-	-	-	-	3880109_1bl_1bl	-	-	-	-	-	-	-	-	-	3880109_1bl_1bl	-	-	-
	1038	-	-	Bradi2g21050.1	-	-	-	-	-	-	-	-	-	3901508_1bl_1bl	-	-	-	-	-	-	-	-	-	-	-	-	-	3901508_1bl_1bl	-	-	WHE0430_H09_O18ZS
	1039	-	-	Bradi2g21040.1	-	-	-	tplb0016n14	-	-	-	-	-	3921296_1bl_1bl	-	-	-	-	-	-	-	-	-	-	-	-	-	3921296_1bl_1bl	-	-	-
	1040	-	-	-	Os05g0497650	-	-	-	-	-	-	-	-	-	-	3921296_1bl_1bl	-	-	-	-	-	-	-	-	-	-	-	3921296_1bl_1bl	-	-	-
	1041	-	-	Bradi2g21017.1	Os05g0497700	Sb09g024450.1	-	-	-	-	-	-	-	3831739_1bl_1bl	-	-	-	3831739_1bl_1bl	-	-	-	-	-	-	-	-	-	3831739_1bl_1bl	-	-	-
	1042	-	-	Bradi2g20997.1	-	-	-	-	-	-	-	-	-	3918429_1bl_1bl	-	-	-	-	-	-	-	-	-	-	-	-	-	3918429_1bl_1bl	-	-	WHE0302_B05_C10ZS
	1043	-	-	Bradi2g20977.1	-	-	-	-	-	-	-	-	-	3893924_1bl_1bl;3820540_1bl_1bl;3804456_1bl_1bl	-	-	-	-	-	-	-	-	-	-	-	-	-	3820540_1bl_1bl;3804456_1bl_1bl;3893924_1bl_1bl	-	-	WHE0307_A06_B11ZS
	1044	-	-	Bradi2g20920.2	-	-	-	-	-	-	-	-	-	3754345_1bl_1bl	-	-	-	-	-	-	-	-	-	-	-	-	-	3754345_1bl_1bl	-	-	WHE4112_E06_J12ZS
	1045	-	-	Bradi2g20890.1	Os05g0498700	-	-	-	-	-	-	-	-	3845341_1bl_1bl	-	3845341_1bl_1bl	-	-	-	-	-	-	-	-	-	-	-	3845341_1bl_1bl	-	-	WHE3509_H12_O23ZS
	1046	-	-	-	Os05g0498800	-	-	-	-	-	-	-	-	-	-	3841710_1bl_1bl;3901924_1bl_1bl;3172821_1bl_1bl;3808263_1bl_1bl;3797279_1bl_1bl	-	-	-	-	-	-	-	-	-	-	-	3172821_1bl_1bl;3808263_1bl_1bl;3841710_1bl_1bl;3901924_1bl_1bl;3797279_1bl_1bl	-	-	-
	1047	-	-	Bradi2g20880.1	Os05g0498900	Sb09g024560.1	-	-	-	-	-	-	-	3795132_1bl_1bl	-	3879206_1bl_1bl;3795132_1bl_1bl	-	3795132_1bl_1bl	-	-	-	-	-	-	-	-	-	3879206_1bl_1bl;3795132_1bl_1bl	-	-	WHE0063_G12_M23ZS
	1048	-	-	Bradi2g20850.1	Os05g0499300	Sb09g024580.1	-	-	-	-	-	-	-	3916715_1bl_1bl;3818050_1bl_1bl;3799138_1bl_1bl;3842943_1bl_1bl;3870728_1bl_1bl;3882223_1bl_1bl;3909167_1bl_1bl;3901044_1bl_1bl;3881078_1bl_1bl;3885730_1bl_1bl;3838440_1bl_1bl	3842943_1bl_1bl	3889907_1bl_1bl;3915786_1bl_1bl;3916715_1bl_1bl;3810059_1bl_1bl;3818050_1bl_1bl;3799138_1bl_1bl;3842943_1bl_1bl;3870728_1bl_1bl;3917772_1bl_1bl;3882223_1bl_1bl;3909167_1bl_1bl;3901044_1bl_1bl;3881078_1bl_1bl;3885730_1bl_1bl;3847746_1bl_1bl;3908977_1bl_1bl;3881077_1bl_1bl;3838440_1bl_1bl	-	3889907_1bl_1bl;3915786_1bl_1bl;3916715_1bl_1bl;3810059_1bl_1bl;3818050_1bl_1bl;3799138_1bl_1bl;3842943_1bl_1bl;3870728_1bl_1bl;3917772_1bl_1bl;3882223_1bl_1bl;3909167_1bl_1bl;3901044_1bl_1bl;3881078_1bl_1bl;3885730_1bl_1bl;3847746_1bl_1bl;3908977_1bl_1bl;3881077_1bl_1bl;3838440_1bl_1bl	-	-	-	-	-	-	-	-	3842943_1bl_1bl	3909167_1bl_1bl;3870728_1bl_1bl;3842943_1bl_1bl;3881077_1bl_1bl;3847746_1bl_1bl;3882223_1bl_1bl;3799138_1bl_1bl;3881078_1bl_1bl;3810059_1bl_1bl;3916715_1bl_1bl;3889907_1bl_1bl;3818050_1bl_1bl;3915786_1bl_1bl;3885730_1bl_1bl;3917772_1bl_1bl;3908977_1bl_1bl;3838440_1bl_1bl;3901044_1bl_1bl	-	-	WHE0443_G09_N17ZS;3365_H02_P03ZS5_016
	1049	-	-	Bradi2g20840.1	-	-	-	-	-	-	-	-	-	3917772_1bl_1bl;3881077_1bl_1bl	-	-	-	-	-	-	-	-	-	-	-	-	-	3881077_1bl_1bl;3917772_1bl_1bl	-	-	-
	1050	-	-	Bradi2g20830.1	-	-	-	-	-	-	-	-	-	3847746_1bl_1bl;3908977_1bl_1bl	-	-	-	-	-	-	-	-	-	-	-	-	-	3847746_1bl_1bl;3908977_1bl_1bl	-	-	-
	1051	-	-	Bradi2g20820.1	Os05g0499400	Sb09g024590.1	-	-	-	-	-	-	3864697_1bl_1bl	3864697_1bl_1bl	3864697_1bl_1bl	3864697_1bl_1bl	3864697_1bl_1bl	3864697_1bl_1bl	-	-	-	-	-	-	-	-	3864697_1bl_1bl	3864697_1bl_1bl	-	WHE0947_E11_J21ZT	WHE0947_E11_J21ZT
	1052	-	-	Bradi2g20800.1	Os05g0499600	Sb09g024640.1	-	-	-	-	-	-	-	3891684_1bl_1bl	-	3816625_1bl_1bl;3891684_1bl_1bl	-	3816625_1bl_1bl;3891684_1bl_1bl	-	-	-	-	-	-	-	-	-	3816625_1bl_1bl;3891684_1bl_1bl	-	-	-
	1053	-	-	-	Os05g0500400	Sb09g024650.1	-	-	-	-	-	-	-	-	-	1045509_1bl_1bl	-	1045509_1bl_1bl	-	-	-	-	-	-	-	-	-	1045509_1bl_1bl	-	-	-
	1054	-	-	Bradi2g20780.1	Os05g0500450	Sb09g024670.1	-	tplb0006f22	-	-	-	-	-	2633237_1bl_1bl	-	2633237_1bl_1bl	-	2633237_1bl_1bl	-	-	-	3878618_1bl_1bl;2633237_1bl_1bl	-	-	-	-	-	2633237_1bl_1bl;3878618_1bl_1bl	-	-	-
	1055	-	-	Bradi2g20767.1	Os05g0500500	Sb09g024680.1	-	-	-	-	-	-	3898099_1bl_1bl	3898099_1bl_1bl	3898099_1bl_1bl	3898099_1bl_1bl	3898099_1bl_1bl	3898099_1bl_1bl	-	-	-	-	-	-	-	-	3898099_1bl_1bl	3898099_1bl_1bl	-	-	-
	1056	-	-	Bradi2g20760.1	Os05g0500600	Sb09g024690.1	-	-	-	-	-	-	-	3851595_1bl_1bl	-	3851595_1bl_1bl	-	3851595_1bl_1bl	-	-	-	-	-	-	-	-	-	3851595_1bl_1bl	-	-	-
	1057	-	-	Bradi2g20750.1	Os05g0500700	Sb09g024700.1	-	-	-	-	-	-	-	3802345_1bl_1bl;3870559_1bl_1bl	-	3802345_1bl_1bl;3870559_1bl_1bl	-	-	-	-	-	-	-	-	-	-	-	3870559_1bl_1bl;3802345_1bl_1bl	-	-	-
	1058	-	-	-	-	Sb09g024730.1	-	-	-	-	-	-	-	-	-	-	-	3898075_1bl_1bl	-	-	-	-	-	-	-	-	-	3898075_1bl_1bl	-	-	WHE4115_H08_P15ZS
	1059	-	-	Bradi2g20740.1	-	-	-	-	-	-	-	-	-	3852149_1bl_1bl	-	-	-	-	-	-	-	-	-	-	-	-	-	3852149_1bl_1bl	-	-	-
	1060	-	-	Bradi2g20710.1	-	-	-	-	-	-	-	-	-	3898075_1bl_1bl	-	-	-	-	-	-	-	-	-	-	-	-	-	3898075_1bl_1bl	-	-	WHE4115_H08_P15ZS
	1061	-	-	Bradi2g20680.1	Os05g0501700	-	-	-	-	-	-	-	-	2240593_1bl_1bl	-	2240593_1bl_1bl	-	-	-	-	-	-	-	-	-	-	-	2240593_1bl_1bl	-	-	WHE2851_A10_A19ZT
	1062	-	-	Bradi2g20660.1	-	-	-	-	-	-	-	-	-	3829071_1bl_1bl	-	-	-	-	-	-	-	-	-	-	-	-	-	3829071_1bl_1bl	-	-	-
	1063	-	-	-	-	Sb09g024770.1	-	-	-	-	-	-	-	-	-	-	-	3829071_1bl_1bl	-	-	-	-	-	-	-	-	-	3829071_1bl_1bl	-	-	-
	1064	-	-	Bradi2g20650.1	-	Sb09g024780.1	-	-	-	-	-	-	-	3917009_1bl_1bl	-	-	3917009_1bl_1bl	3917009_1bl_1bl	-	-	-	-	-	-	-	-	3917009_1bl_1bl	3917009_1bl_1bl	-	-	-
	1065	-	-	Bradi2g20640.1	-	-	-	-	-	-	-	-	-	3917363_1bl_1bl	-	-	-	-	-	-	-	-	-	-	-	-	-	3917363_1bl_1bl	-	-	-
	1066	-	-	Bradi2g20600.3	-	-	-	-	-	-	-	-	-	3755918_1bl_1bl	-	-	-	-	-	-	-	-	-	-	-	-	-	3755918_1bl_1bl	-	-	-
	1067	-	-	-	Os05g0503000	Sb09g024810.1	-	-	-	-	-	-	-	-	-	3882710_1bl_1bl;3916205_1bl_1bl;3897780_1bl_1bl	3897780_1bl_1bl	3882710_1bl_1bl;3916205_1bl_1bl;3897780_1bl_1bl	-	-	-	-	-	-	-	-	3897780_1bl_1bl	3916205_1bl_1bl;3897780_1bl_1bl;3882710_1bl_1bl	-	WHE0801_H02_O03ZS	WHE0801_H02_O03ZS
	1068	3867427_1bl_synopGBS110240	177.5	-	-	-	-	-	-	-	3867427_1bl_1bl	3867427_1bl_1bl;3792749_1bl_1bl;3864864_1bl_1bl	-	-	-	-	-	-	-	-	-	-	-	-	-	-	3867427_1bl_1bl	3864864_1bl_1bl;3792749_1bl_1bl;3867427_1bl_1bl	-	-	-
	1069	3913050_1bl_synopGBS104401	177.5	-	-	-	-	-	-	-	3913050_1bl_1bl	3913050_1bl_1bl	-	-	-	-	-	-	-	-	-	-	-	-	-	-	3913050_1bl_1bl	3913050_1bl_1bl	-	-	-
	1070	3916471_1bl_synopGBS110247	179	-	-	-	-	-	-	-	3916471_1bl_1bl	3792688_1bl_1bl;3916471_1bl_1bl;3916472_1bl_1bl	-	-	-	-	-	-	-	-	-	-	-	-	-	-	3916471_1bl_1bl	3792688_1bl_1bl;3916471_1bl_1bl;3916472_1bl_1bl	-	-	-
	1071	3792021_1bl_synopGBS101417	179.5	-	-	-	-	-	-	-	3792021_1bl_1bl	3792021_1bl_1bl	-	-	-	-	-	-	-	-	-	-	-	-	-	-	3792021_1bl_1bl	3792021_1bl_1bl	-	-	-
	1072	3873088_1bl_synopGBS103443	179.5	-	-	-	-	-	-	-	3873088_1bl_1bl	3873088_1bl_1bl	-	-	-	-	-	-	-	-	-	-	-	-	-	-	3873088_1bl_1bl	3873088_1bl_1bl	WHE4117_E07_I13ZS	WHE4117_E07_I13ZS	WHE4117_E07_I13ZS
	1073	3922479_1bl_synopGBS101919	180	-	-	-	-	-	-	-	3922479_1bl_1bl	3819442_1bl_1bl;3922479_1bl_1bl;3878300_1bl_1bl	-	-	-	-	-	-	-	-	-	-	-	-	-	-	3922479_1bl_1bl	3819442_1bl_1bl;3878300_1bl_1bl;3922479_1bl_1bl	-	-	-
	1074	3828842_1bl_synopGBS101919	180	-	-	-	-	-	-	-	3828842_1bl_1bl	3828842_1bl_1bl;3899593_1bl_1bl;3835276_1bl_1bl;3821553_1bl_1bl	-	-	-	-	-	-	-	-	-	-	-	-	-	-	3828842_1bl_1bl	3835276_1bl_1bl;3828842_1bl_1bl;3821553_1bl_1bl;3899593_1bl_1bl	-	-	-
		3900779_1bl_synopGBS108929	180.5	-	-	-	-	-	-	-	-	-	-	-	-	-	-	-	-	-	-	-	-	-	-	-	-	-	-	-	-
	1075	3803870_1bl_synopGBS108929	180.5	-	-	-	-	-	-	-	3803870_1bl_1bl	3803870_1bl_1bl	-	-	-	-	-	-	-	-	-	-	-	-	-	-	3803870_1bl_1bl	3803870_1bl_1bl	-	-	-
	1076	3839092_1bl_synopGBS108929	180.5	-	-	-	-	-	-	-	3839092_1bl_1bl	3839092_1bl_1bl;3870536_1bl_1bl	-	-	-	-	-	-	-	-	-	-	-	-	-	-	3839092_1bl_1bl	3839092_1bl_1bl;3870536_1bl_1bl	-	-	-
	1077	3851985_1bl_synopGBS114495	181	-	-	-	-	-	-	-	3851985_1bl_1bl	3851985_1bl_1bl	-	-	-	-	-	-	-	-	-	-	-	-	-	-	3851985_1bl_1bl	3851985_1bl_1bl	-	-	-
	1078	3863069_1bl_synopGBS124364	181.5	-	-	-	-	-	-	-	3863069_1bl_1bl	3863069_1bl_1bl	-	-	-	-	-	-	-	-	-	-	-	-	-	-	3863069_1bl_1bl	3863069_1bl_1bl	-	-	-
		3913050_1bl_synopGBS111465	182	-	-	-	-	-	-	-	-	-	-	-	-	-	-	-	-	-	-	-	-	-	-	-	-	-	-	-	-
	1079	3795042_1bl_synopGBS104932	183	-	-	-	-	-	-	-	3795042_1bl_1bl	3795042_1bl_1bl	-	-	-	-	-	-	-	-	-	-	-	-	-	-	3795042_1bl_1bl	3795042_1bl_1bl	-	-	-
	1080	3816567_1bl_synopGBS113004	183.5	Bradi2g20550.1	Os05g0503300	Sb09g024840.1	tplb0014d24	-	-	-	3816567_1bl_1bl	3816567_1bl_1bl	-	3816567_1bl_1bl	-	3816567_1bl_1bl	-	3816567_1bl_1bl	-	3861638_1bl_1bl;3816567_1bl_1bl	-	-	-	-	-	-	3816567_1bl_1bl	3861638_1bl_1bl;3816567_1bl_1bl	-	-	-
	1081	-	-	Bradi2g20540.1	Os05g0506000	Sb09g024870.1	-	RFL_Contig5139	-	-	-	-	-	3899532_1bl_1bl;3906647_1bl_1bl	3899532_1bl_1bl	3899532_1bl_1bl;3906647_1bl_1bl	-	3899532_1bl_1bl;3906647_1bl_1bl	-	-	3899532_1bl_1bl	3899532_1bl_1bl	-	-	-	-	3899532_1bl_1bl	3899532_1bl_1bl;3906647_1bl_1bl	-	-	-
	1082	-	-	-	Os05g0507000	-	-	-	-	-	-	-	-	-	-	3916465_1bl_1bl;3873782_1bl_1bl;3823653_1bl_1bl	-	-	-	-	-	-	-	-	-	-	-	3916465_1bl_1bl;3823653_1bl_1bl;3873782_1bl_1bl	-	-	-
	1083	-	-	Bradi2g20517.2	-	Sb09g024890.1	-	-	-	-	-	-	3918200_1bl_1bl	3918200_1bl_1bl	-	-	-	-	-	-	-	-	-	-	-	-	3918200_1bl_1bl	3918200_1bl_1bl	-	WHE0627_H10_P19ZA	WHE0627_H10_P19ZA
	1084	-	-	-	-	Sb09g024920.1	-	-	-	-	-	-	-	-	-	-	-	3916465_1bl_1bl;3873782_1bl_1bl;3823653_1bl_1bl	-	-	-	-	-	-	-	-	-	3916465_1bl_1bl;3823653_1bl_1bl;3873782_1bl_1bl	-	-	-
	1085	-	-	Bradi2g20460.1	Os05g0508300	Sb09g024940.1	-	-	-	-	-	-	-	3832499_1bl_1bl	3832499_1bl_1bl	3832499_1bl_1bl	-	3832499_1bl_1bl	-	-	-	-	-	-	-	-	3832499_1bl_1bl	3832499_1bl_1bl	-	-	-
	1086	-	-	Bradi2g20447.1	Os05g0508400	-	-	-	-	-	-	-	-	-	-	3754956_1bl_1bl	-	-	-	-	-	-	-	-	-	-	-	3754956_1bl_1bl	-	-	-
	1087	-	-	-	Os05g0508500	Sb09g024960.1	-	-	-	-	-	-	-	-	-	3902003_1bl_1bl	-	3902003_1bl_1bl	-	-	-	-	-	-	-	-	-	3902003_1bl_1bl	-	-	WHE3593_E09_J17ZS
	1088	-	-	Bradi2g20415.1	-	-	-	-	-	-	-	-	3901259_1bl_1bl	3901259_1bl_1bl	-	-	-	-	-	-	-	-	-	-	-	-	3901259_1bl_1bl	3901259_1bl_1bl	-	WHE2153_D05_H09ZT	WHE2153_D05_H09ZT
	1089	-	-	-	Os05g0508700	-	-	-	-	-	-	-	-	-	3901259_1bl_1bl	3901259_1bl_1bl	-	-	-	-	-	-	-	-	-	-	3901259_1bl_1bl	3901259_1bl_1bl	-	WHE2153_D05_H09ZT	WHE2153_D05_H09ZT
	1090	-	-	-	-	Sb09g024970.1	-	-	-	-	-	-	-	-	-	-	-	3901259_1bl_1bl	-	-	-	-	-	-	-	-	-	3901259_1bl_1bl	-	-	WHE2153_D05_H09ZT
	1091	-	-	Bradi2g20400.1	Os05g0508800	Sb09g024990.1	-	RFL_Contig4235	-	-	-	-	3850705_1bl_1bl	3850705_1bl_1bl	3850705_1bl_1bl	3850705_1bl_1bl	-	3850705_1bl_1bl	-	-	3850705_1bl_1bl	3901259_1bl_1bl;3850705_1bl_1bl	-	-	-	-	3850705_1bl_1bl	3850705_1bl_1bl;3901259_1bl_1bl	-	WHE1062_F07_L14ZS	WHE2153_D05_H09ZT;WHE1062_F07_L14ZS
	1092	-	-	-	-	Sb09g025000.1	-	-	-	-	-	-	-	-	-	-	-	3803116_1bl_1bl	-	-	-	-	-	-	-	-	-	3803116_1bl_1bl	-	-	00090001078.F10_010704045P
	1093	-	-	Bradi2g20390.1	-	-	-	-	-	-	-	-	-	3803116_1bl_1bl	-	-	-	-	-	-	-	-	-	-	-	-	-	3803116_1bl_1bl	-	-	00090001078.F10_010704045P
	1094	-	-	Bradi2g20360.2	-	Sb09g025030.1	-	-	-	-	-	-	-	3903522_1bl_1bl	-	-	-	3903522_1bl_1bl	-	-	-	-	-	-	-	-	-	3903522_1bl_1bl	-	-	-
	1095	-	-	Bradi2g20340.1	-	-	-	tplb0010n23	-	-	-	-	-	3863712_1bl_1bl	-	-	-	-	-	-	3863712_1bl_1bl	3863712_1bl_1bl	-	-	-	-	3863712_1bl_1bl	3863712_1bl_1bl	-	-	-
	1096	-	-	Bradi2g20310.1	Os05g0509900	Sb09g025080.1	-	-	-	-	-	-	-	3820845_1bl_1bl	-	3820845_1bl_1bl	-	3820845_1bl_1bl	-	-	-	-	-	-	-	-	-	3820845_1bl_1bl	-	-	-
	1097	-	-	Bradi2g20290.1	Os05g0510200	Sb09g025100.1	-	-	-	-	-	-	3899753_1bl_1bl	3899753_1bl_1bl	3899753_1bl_1bl	3899753_1bl_1bl	3899753_1bl_1bl	3899753_1bl_1bl	-	-	-	-	-	-	-	-	3899753_1bl_1bl	3899753_1bl_1bl	-	-	-
	1098	-	-	Bradi2g20280.1	Os05g0510300	Sb09g025110.1	-	-	-	-	-	-	-	3912022_1bl_1bl	3912022_1bl_1bl	3912022_1bl_1bl	-	-	-	-	-	-	-	-	-	-	3912022_1bl_1bl	3912022_1bl_1bl	-	WHE2964_E12_I24ZS	WHE2964_E12_I24ZS
	1099	-	-	Bradi2g20270.1	Os05g0510400	Sb09g025120.1	-	-	-	-	-	-	-	3916187_1bl_1bl	3916187_1bl_1bl	3916187_1bl_1bl	3916187_1bl_1bl	3916187_1bl_1bl	-	-	-	-	-	-	-	-	3916187_1bl_1bl	3916187_1bl_1bl	-	-	-
	1100	-	-	Bradi2g20250.1	Os05g0511700	Sb09g025160.1	-	-	-	-	-	-	-	3876437_1bl_1bl;2661663_1bl_1bl	-	3876437_1bl_1bl;2661663_1bl_1bl	-	3876437_1bl_1bl;2661663_1bl_1bl	-	-	-	-	-	-	-	-	-	2661663_1bl_1bl;3876437_1bl_1bl	-	-	-
	1101	3890847_1bl_synopGBS125591	184	-	-	-	-	-	-	-	3890847_1bl_1bl	3890847_1bl_1bl	-	-	-	-	-	-	-	-	-	-	-	-	-	-	3890847_1bl_1bl	3890847_1bl_1bl	-	-	-
		3905820_1bl_synopGBS128019	184	-	-	-	-	-	-	-	-	-	-	-	-	-	-	-	-	-	-	-	-	-	-	-	-	-	-	-	-
	1102	3884817_1bl_synopGBS113896	184	-	-	-	-	-	-	-	3884817_1bl_1bl	3884817_1bl_1bl	-	-	-	-	-	-	-	-	-	-	-	-	-	-	3884817_1bl_1bl	3884817_1bl_1bl	-	-	-
	1103	3902878_1bl_synopGBS115035	184.5	-	-	-	-	-	-	-	3902878_1bl_1bl	3902878_1bl_1bl	-	-	-	-	-	-	-	-	-	-	-	-	-	-	3902878_1bl_1bl	3902878_1bl_1bl	-	-	-
	1104	2963233_1bl_synopGBS120861	185	-	-	-	-	-	-	-	2963233_1bl_1bl	2963233_1bl_1bl	-	-	-	-	-	-	-	-	-	-	-	-	-	-	2963233_1bl_1bl	2963233_1bl_1bl	-	-	-
	1105	3805013_1bl_synopGBS112010	188.5	-	-	-	-	-	-	-	3805013_1bl_1bl	3805014_1bl_1bl;3805013_1bl_1bl	-	-	-	-	-	-	-	-	-	-	-	-	-	-	3805013_1bl_1bl	3805014_1bl_1bl;3805013_1bl_1bl	-	-	-
		3898657_1bl_synopGBS111070	189.5	-	-	-	-	-	-	-	-	-	-	-	-	-	-	-	-	-	-	-	-	-	-	-	-	-	-	-	-
		3891125_1bl_synopGBS129621	190	-	-	-	-	-	-	-	-	-	-	-	-	-	-	-	-	-	-	-	-	-	-	-	-	-	-	-	-
	1106	3897560_1bl_synopGBS102288	190	-	-	-	tplb0057j23	-	-	-	3897560_1bl_1bl	3805792_1bl_1bl;3897560_1bl_1bl	-	-	-	-	-	-	-	3897560_1bl_1bl	-	-	-	-	-	-	3897560_1bl_1bl	3805792_1bl_1bl;3897560_1bl_1bl	-	-	-
	1107	3885087_1bl_synopGBS125299	190	Bradi2g20240.1	Os10g0486600	-	-	-	-	-	3885087_1bl_1bl	3885087_1bl_1bl	-	3858275_1bl_1bl;3885087_1bl_1bl;3791724_1bl_1bl	-	3858275_1bl_1bl;3885087_1bl_1bl;3791724_1bl_1bl	-	-	-	-	-	-	-	-	-	-	3885087_1bl_1bl	3858275_1bl_1bl;3885087_1bl_1bl;3791724_1bl_1bl	-	-	WHE0065_D07_H13ZS
	1108	-	-	Bradi2g20230.1	Os05g0511500	-	-	-	-	-	-	-	-	3885347_1bl_1bl	-	3885347_1bl_1bl	-	-	-	-	-	-	-	-	-	-	-	3885347_1bl_1bl	-	-	-
	1109	-	-	Bradi2g20220.1	-	Sb09g025190.1	-	-	-	-	-	-	-	3796082_1bl_1bl	-	-	-	3796082_1bl_1bl	-	-	-	-	-	-	-	-	-	3796082_1bl_1bl	-	-	WHE0982_C05_F10ZT
	1110	-	-	Bradi2g20200.1	Os05g0511400	Sb09g025200.1	-	tplb0009n13	-	-	-	-	-	3881071_1bl_1bl	-	3881071_1bl_1bl	3881071_1bl_1bl	3881071_1bl_1bl	-	-	3881071_1bl_1bl	3881071_1bl_1bl	-	-	-	-	3881071_1bl_1bl	3881071_1bl_1bl	-	-	-
	1111	-	-	Bradi2g20190.1	Os05g0511300	Sb09g025210.1	-	-	-	-	-	-	-	3822891_1bl_1bl	-	-	-	3822891_1bl_1bl	-	-	-	-	-	-	-	-	-	3822891_1bl_1bl	-	-	-
	1112	-	-	-	-	Sb09g025230.1	-	-	-	-	-	-	-	-	-	-	-	3866360_1bl_1bl	-	-	-	-	-	-	-	-	-	3866360_1bl_1bl	-	-	-
	1113	-	-	Bradi2g20134.1	Os05g0510700	-	-	RFL_Contig2484	-	-	-	-	3883549_1bl_1bl	3883549_1bl_1bl	-	3883549_1bl_1bl	-	-	-	-	3883549_1bl_1bl	3883549_1bl_1bl	-	-	-	-	3883549_1bl_1bl	3883549_1bl_1bl	-	-	-
	1114	-	-	-	Os05g0510800	-	-	-	-	-	-	-	-	-	-	3826366_1bl_1bl	-	-	-	-	-	-	-	-	-	-	-	3826366_1bl_1bl	-	-	-
	1115	-	-	-	-	Sb09g025270.1	-	-	-	-	-	-	-	-	-	-	-	3883549_1bl_1bl	-	-	-	-	-	-	-	-	-	3883549_1bl_1bl	-	-	-
	1116	-	-	-	Os05g0513400	-	-	-	-	-	-	-	-	-	-	3856215_1bl_1bl	-	-	-	-	-	-	-	-	-	-	-	3856215_1bl_1bl	-	-	-
	1117	-	-	Bradi2g19990.1	-	Sb09g025400.1	-	-	-	-	-	-	-	3843146_1bl_1bl	-	-	-	3843146_1bl_1bl	-	-	-	-	-	-	-	-	-	3843146_1bl_1bl	-	-	-
	1118	-	-	Bradi2g19980.1	Os05g0513900	-	-	-	-	-	-	-	-	3791987_1bl_1bl	-	3791987_1bl_1bl	-	-	-	-	-	-	-	-	-	-	-	3791987_1bl_1bl	-	-	-
	1119	-	-	Bradi2g19970.1	Os05g0514200	Sb09g025420.1	-	tplb0008b01	-	-	-	-	-	3828145_1bl_1bl	-	3828145_1bl_1bl;3863446_1bl_1bl	-	3828145_1bl_1bl	-	-	-	3828145_1bl_1bl	-	-	-	-	-	3828145_1bl_1bl;3863446_1bl_1bl	-	-	-
	1120	-	-	Bradi2g19960.1	Os05g0514300	Sb09g025430.1	-	-	-	-	-	-	-	3912082_1bl_1bl	-	3912082_1bl_1bl	-	3912082_1bl_1bl	-	-	-	-	-	-	-	-	-	3912082_1bl_1bl	-	-	-
	1121	-	-	-	Os05g0514600	-	-	-	-	-	-	-	-	-	-	2544577_1bl_1bl	-	-	-	-	-	-	-	-	-	-	-	2544577_1bl_1bl	-	-	-
	1122	-	-	Bradi2g19910.1	Os05g0515200	-	-	tplb0004i08	-	-	-	-	-	3799825_1bl_1bl;3890127_1bl_1bl;3842560_1bl_1bl;3846515_1bl_1bl;3917761_1bl_1bl;3799826_1bl_1bl;3865944_1bl_1bl	-	3799825_1bl_1bl;3890127_1bl_1bl;3842560_1bl_1bl;3846515_1bl_1bl;3917761_1bl_1bl;3799826_1bl_1bl	-	-	-	-	-	3917761_1bl_1bl	-	-	-	-	-	3865944_1bl_1bl;3842560_1bl_1bl;3890127_1bl_1bl;3799826_1bl_1bl;3917761_1bl_1bl;3846515_1bl_1bl;3799825_1bl_1bl	-	-	-
	1123	-	-	Bradi2g19900.1	-	Sb09g025470.1	-	-	-	-	-	-	-	2544577_1bl_1bl	-	-	-	2544577_1bl_1bl	-	-	-	-	-	-	-	-	-	2544577_1bl_1bl	-	-	-
	1124	-	-	-	-	Sb09g025480.1	-	-	-	-	-	-	-	-	-	-	-	3799825_1bl_1bl;3842560_1bl_1bl;3917761_1bl_1bl;3799826_1bl_1bl;3833162_1bl_1bl	-	-	-	-	-	-	-	-	-	3842560_1bl_1bl;3799826_1bl_1bl;3917761_1bl_1bl;3833162_1bl_1bl;3799825_1bl_1bl	-	-	-
	1125	-	-	-	-	Sb09g025490.1	-	-	-	-	-	-	-	-	-	-	3846515_1bl_1bl	3890127_1bl_1bl;3846515_1bl_1bl;3865944_1bl_1bl	-	-	-	-	-	-	-	-	3846515_1bl_1bl	3865944_1bl_1bl;3890127_1bl_1bl;3846515_1bl_1bl	-	-	-
	1126	-	-	Bradi2g19857.2	-	Sb09g025510.1	-	-	-	-	-	-	-	3915037_1bl_1bl	-	-	-	3857804_1bl_1bl;3915037_1bl_1bl;3836741_1bl_1bl;3794979_1bl_1bl;3867447_1bl_1bl;3853943_1bl_1bl	-	-	-	-	-	-	-	-	-	3836741_1bl_1bl;3915037_1bl_1bl;3857804_1bl_1bl;3853943_1bl_1bl;3867447_1bl_1bl;3794979_1bl_1bl	-	-	WHE0301_G12_M23ZS
	1127	-	-	Bradi2g19850.1	-	-	-	tplb0005b03	-	-	-	-	-	-	-	-	-	-	-	-	-	3838172_1bl_1bl;3839072_1bl_1bl;3839014_1bl_1bl;3914452_1bl_1bl;3821693_1bl_1bl;3862918_1bl_1bl;3875438_1bl_1bl;3800274_1bl_1bl;3853943_1bl_1bl	-	-	-	-	-	3838172_1bl_1bl;3862918_1bl_1bl;3914452_1bl_1bl;3821693_1bl_1bl;3839014_1bl_1bl;3800274_1bl_1bl;3875438_1bl_1bl;3839072_1bl_1bl;3853943_1bl_1bl	-	-	WHE4114_G10_M20ZS;WHE0301_G12_M23ZS;0311_B11_D21ZS5_089
	1128	-	-	Bradi2g19830.1	-	-	-	-	-	-	-	-	-	3865607_1bl_1bl;3883932_1bl_1bl;3915248_1bl_1bl;3918328_1bl_1bl;3918329_1bl_1bl;3856003_1bl_1bl;3916621_1bl_1bl;3903382_1bl_1bl;3794979_1bl_1bl;3867447_1bl_1bl;3800274_1bl_1bl;3853943_1bl_1bl;3883931_1bl_1bl	-	-	-	-	-	-	-	-	-	-	-	-	-	3883931_1bl_1bl;3918328_1bl_1bl;3918329_1bl_1bl;3915248_1bl_1bl;3856003_1bl_1bl;3800274_1bl_1bl;3865607_1bl_1bl;3883932_1bl_1bl;3916621_1bl_1bl;3853943_1bl_1bl;3903382_1bl_1bl;3867447_1bl_1bl;3794979_1bl_1bl	-	-	WHE4114_G10_M20ZS;WHE0301_G12_M23ZS
	1129	-	-	-	Os05g0515500	-	-	-	-	-	-	-	-	-	-	3915248_1bl_1bl;3833152_1bl_1bl;3915037_1bl_1bl;3918328_1bl_1bl;3918329_1bl_1bl;3916621_1bl_1bl;3794979_1bl_1bl;3867447_1bl_1bl;3853943_1bl_1bl	-	-	-	-	-	-	-	-	-	-	-	3918328_1bl_1bl;3918329_1bl_1bl;3915248_1bl_1bl;3833152_1bl_1bl;3915037_1bl_1bl;3916621_1bl_1bl;3853943_1bl_1bl;3867447_1bl_1bl;3794979_1bl_1bl	-	-	WHE0301_G12_M23ZS
	1130	-	-	-	Os05g0515600	-	-	-	-	-	-	-	-	-	-	3862369_1bl_1bl;3831412_1bl_1bl;3862918_1bl_1bl;3916108_1bl_1bl	-	-	-	-	-	-	-	-	-	-	-	3862918_1bl_1bl;3862369_1bl_1bl;3831412_1bl_1bl;3916108_1bl_1bl	-	-	0311_B11_D21ZS5_089
	1131	-	-	-	-	Sb09g025530.1	-	-	-	-	-	-	-	-	-	-	3918328_1bl_1bl	3862369_1bl_1bl;3915248_1bl_1bl;3833152_1bl_1bl;3831412_1bl_1bl;3918328_1bl_1bl;3918329_1bl_1bl;3916621_1bl_1bl;3916108_1bl_1bl	-	-	-	-	-	-	-	-	3918328_1bl_1bl	3862369_1bl_1bl;3918328_1bl_1bl;3918329_1bl_1bl;3831412_1bl_1bl;3915248_1bl_1bl;3833152_1bl_1bl;3916621_1bl_1bl;3916108_1bl_1bl	-	-	-
	1132	-	-	-	-	Sb09g025540.1	-	-	-	-	-	-	-	-	-	-	-	3883932_1bl_1bl;3800274_1bl_1bl;3883931_1bl_1bl	-	-	-	-	-	-	-	-	-	3883931_1bl_1bl;3800274_1bl_1bl;3883932_1bl_1bl	-	-	WHE4114_G10_M20ZS
	1133	-	-	-	-	Sb09g025560.1	-	-	-	-	-	-	-	-	-	-	-	3862918_1bl_1bl	-	-	-	-	-	-	-	-	-	3862918_1bl_1bl	-	-	0311_B11_D21ZS5_089
	1134	-	-	Bradi2g19820.1	Os05g0515700	Sb09g025580.1	-	tplb0017f19	-	-	-	-	-	3824592_1bl_1bl	-	3824592_1bl_1bl	-	3824592_1bl_1bl	-	-	3824592_1bl_1bl	3824592_1bl_1bl	-	-	-	-	3824592_1bl_1bl	3824592_1bl_1bl	-	-	-
	1135	-	-	Bradi2g19750.8	Os05g0516600	Sb09g025620.1	-	-	-	-	-	-	624034_1bl_1bl	3798607_1bl_1bl;624034_1bl_1bl	-	3798607_1bl_1bl;624034_1bl_1bl	624034_1bl_1bl	3798607_1bl_1bl;624034_1bl_1bl	-	-	-	-	-	-	-	-	624034_1bl_1bl	624034_1bl_1bl;3798607_1bl_1bl	-	-	WHE0908_B10_D20ZS
	1136	-	-	Bradi2g19710.1	Os05g0517200	-	-	-	-	-	-	-	-	3819211_1bl_1bl	-	3819211_1bl_1bl	-	-	-	-	-	-	-	-	-	-	-	3819211_1bl_1bl	-	-	WHE4112_D03_H06ZS
	1137	-	-	Bradi2g19690.1	Os05g0517600	Sb09g025730.1	-	-	-	-	-	-	-	3882951_1bl_1bl	-	3882951_1bl_1bl	-	3882951_1bl_1bl	-	-	-	-	-	-	-	-	-	3882951_1bl_1bl	-	-	WHE2904_G03_N06ZT
	1138	-	-	-	-	Sb09g025760.1	-	-	-	-	-	-	-	-	-	-	-	2932591_1bl_1bl	-	-	-	-	-	-	-	-	-	2932591_1bl_1bl	-	-	-
	1139	-	-	-	Os05g0518600	-	-	-	-	-	-	-	-	-	-	3826941_1bl_1bl	-	-	-	-	-	-	-	-	-	-	-	3826941_1bl_1bl	-	-	WHE1755-1758_B16_B16ZT
	1140	-	-	Bradi2g19670.1	-	-	-	-	-	-	-	-	-	2932591_1bl_1bl	-	-	-	-	-	-	-	-	-	-	-	-	-	2932591_1bl_1bl	-	-	-
	1141	-	-	Bradi2g19650.1	-	-	-	-	-	-	-	-	-	3821069_1bl_1bl	-	-	-	-	-	-	-	-	-	-	-	-	-	3821069_1bl_1bl	-	-	WHE3459_F08_K15ZS
	1142	-	-	Bradi2g19640.1	-	Sb09g025790.1	-	-	-	-	-	-	-	3826941_1bl_1bl;3914796_1bl_1bl	-	-	-	3826941_1bl_1bl;3914796_1bl_1bl	-	-	-	-	-	-	-	-	-	3826941_1bl_1bl;3914796_1bl_1bl	-	-	WHE1755-1758_B16_B16ZT
	1143	-	-	Bradi2g19610.2	-	-	-	-	-	-	-	-	-	3917032_1bl_1bl	-	-	-	-	-	-	-	-	-	-	-	-	-	3917032_1bl_1bl	-	-	-
	1144	-	-	-	-	Sb09g025810.1	-	-	-	-	-	-	-	-	-	-	-	3917032_1bl_1bl	-	-	-	-	-	-	-	-	-	3917032_1bl_1bl	-	-	-
	1145	-	-	Bradi2g19590.1	Os05g0519200	Sb09g025830.1	-	-	-	-	-	-	-	3918573_1bl_1bl	3918573_1bl_1bl	3918573_1bl_1bl	-	3918573_1bl_1bl	-	-	-	-	-	-	-	-	3918573_1bl_1bl	3918573_1bl_1bl	-	WHE2320_C02_F04ZT	WHE2320_C02_F04ZT
	1146	-	-	Bradi2g19580.1	-	Sb09g025850.1	-	-	-	-	-	-	3746995_1bl_1bl	3746995_1bl_1bl	-	-	-	-	-	-	-	-	-	-	-	-	3746995_1bl_1bl	3746995_1bl_1bl	-	WHE3023_G05_N09ZS	WHE3023_G05_N09ZS
	1147	-	-	Bradi2g19570.1	Os05g0519400	-	-	-	-	-	-	-	3797400_1bl_1bl	3797400_1bl_1bl	3797400_1bl_1bl	3797400_1bl_1bl	-	-	-	-	-	-	-	-	-	-	3797400_1bl_1bl	3797400_1bl_1bl	-	WHE2305_D10_G19ZT	WHE2305_D10_G19ZT
	1148	-	-	Bradi2g19560.1	Os05g0519500	Sb09g025880.1	-	-	-	-	-	-	-	3913349_1bl_1bl	-	3913349_1bl_1bl	-	3913349_1bl_1bl	-	-	-	-	-	-	-	-	-	3913349_1bl_1bl	-	-	-
	1149	-	-	-	-	Sb09g025900.1	-	-	-	-	-	-	-	-	-	-	-	3866107_1bl_1bl	-	-	-	-	-	-	-	-	-	3866107_1bl_1bl	-	-	-
	1150	-	-	Bradi2g19510.1	Os05g0519900	Sb09g025920.1	-	-	-	-	-	-	-	3827406_1bl_1bl;3843400_1bl_1bl	-	3827406_1bl_1bl;3843400_1bl_1bl	-	3827406_1bl_1bl;3843400_1bl_1bl	-	-	-	-	-	-	-	-	-	3827406_1bl_1bl;3843400_1bl_1bl	-	-	-
	1151	-	-	Bradi2g19500.1	Os05g0520100	Sb09g025930.1	-	-	-	-	-	-	-	3756115_1bl_1bl	3756115_1bl_1bl	3756115_1bl_1bl	3756115_1bl_1bl	3756115_1bl_1bl	-	-	-	-	-	-	-	-	3756115_1bl_1bl	3756115_1bl_1bl	-	-	-
	1152	-	-	-	-	Sb09g026000.1	-	-	-	tplb0034n24	-	-	-	-	-	-	-	3870987_1bl_1bl	-	-	-	-	-	-	2021048_1bl_1bl	2021048_1bl_1bl	2021048_1bl_1bl	3870987_1bl_1bl;2021048_1bl_1bl	-	-	-
	1153	-	-	-	-	Sb09g026020.1	-	-	-	-	-	-	-	-	-	-	-	3896518_1bl_1bl;3818164_1bl_1bl;3860073_1bl_1bl	-	-	-	-	-	-	-	-	-	3896518_1bl_1bl;3818164_1bl_1bl;3860073_1bl_1bl	-	-	WHE2984_A12_A24ZS
	1154	-	-	Bradi2g19450.1	Os05g0521300	-	-	tplb0002p01	-	-	-	-	-	3896518_1bl_1bl	-	3896518_1bl_1bl	-	-	-	-	3818164_1bl_1bl	3818164_1bl_1bl;3886263_1bl_1bl;3860073_1bl_1bl	-	-	-	-	3818164_1bl_1bl	3896518_1bl_1bl;3886263_1bl_1bl;3818164_1bl_1bl;3860073_1bl_1bl	-	WHE2984_A12_A24ZS	WHE1791_D06_G11ZS;WHE2984_A12_A24ZS
	1155	-	-	-	Os05g0521400	-	-	-	-	-	-	-	-	-	3887476_1bl_1bl	3842026_1bl_1bl;3917721_1bl_1bl;3815128_1bl_1bl;3887476_1bl_1bl;3912851_1bl_1bl	-	-	-	-	-	-	-	-	-	-	3887476_1bl_1bl	3815128_1bl_1bl;3917721_1bl_1bl;3912851_1bl_1bl;3842026_1bl_1bl;3887476_1bl_1bl	-	-	WHE0076_B02_C04ZS
	1156	-	-	Bradi2g19440.1	-	-	-	-	-	-	-	-	-	3883037_1bl_1bl	-	-	-	-	-	-	-	-	-	-	-	-	-	3883037_1bl_1bl	-	-	-
	1157	-	-	-	-	Sb09g026050.1	-	-	-	-	-	-	-	-	-	-	-	3904833_1bl_1bl	-	-	-	-	-	-	-	-	-	3904833_1bl_1bl	-	-	-
	1158	-	-	Bradi2g19410.1	Os05g0521900	Sb09g026070.1	-	-	-	-	-	-	3918228_1bl_1bl	3918228_1bl_1bl	3918228_1bl_1bl	3918228_1bl_1bl	-	3918228_1bl_1bl	-	-	-	-	-	-	-	-	3918228_1bl_1bl	3918228_1bl_1bl	-	-	-
	1159	-	-	-	-	Sb09g026080.1	-	-	-	-	-	-	-	-	-	-	-	3813164_1bl_1bl;3906635_1bl_1bl	-	-	-	-	-	-	-	-	-	3906635_1bl_1bl;3813164_1bl_1bl	-	-	WHE4164_D03_G06ZS
	1160	-	-	-	Os05g0522400	-	-	-	-	-	-	-	-	-	-	3877462_1bl_1bl;3865146_1bl_1bl;3874117_1bl_1bl	-	-	-	-	-	-	-	-	-	-	-	3874117_1bl_1bl;3865146_1bl_1bl;3877462_1bl_1bl	-	-	-
	1161	-	-	-	Os05g0522500	-	-	-	-	-	-	-	-	-	-	3813164_1bl_1bl;3906635_1bl_1bl	-	-	-	-	-	-	-	-	-	-	-	3906635_1bl_1bl;3813164_1bl_1bl	-	-	WHE4164_D03_G06ZS
	1162	-	-	-	Os05g0523100	-	-	-	-	-	-	-	-	-	-	3918940_1bl_1bl;2719286_1bl_1bl	-	-	-	-	-	-	-	-	-	-	-	3918940_1bl_1bl;2719286_1bl_1bl	-	-	-
	1163	-	-	Bradi2g19367.2	Os05g0523300	Sb09g026100.1	-	-	-	-	-	-	-	1095310_1bl_1bl	-	1095310_1bl_1bl	-	1095310_1bl_1bl	-	-	-	-	-	-	-	-	-	1095310_1bl_1bl	-	-	-
	1164	-	-	Bradi2g19332.2	-	-	-	-	-	-	-	-	3792027_1bl_1bl	3811343_1bl_1bl;3792027_1bl_1bl;3917362_1bl_1bl	-	-	-	-	-	-	-	-	-	-	-	-	3792027_1bl_1bl	3792027_1bl_1bl;3917362_1bl_1bl;3811343_1bl_1bl	-	WHE0328_B06_D12ZS	WHE0328_B06_D12ZY;WHE0328_B06_D12ZS
	1165	-	-	-	-	Sb09g026141.1	-	-	-	-	-	-	-	-	-	-	-	3796531_1bl_1bl;1668379_1bl_1bl	-	-	-	-	-	-	-	-	-	1668379_1bl_1bl;3796531_1bl_1bl	-	-	-
	1166	-	-	-	Os05g0524300	Sb09g026148.1	-	-	-	-	-	-	-	-	3792027_1bl_1bl	3811343_1bl_1bl;3792027_1bl_1bl;933176_1bl_1bl;3917362_1bl_1bl	-	3811343_1bl_1bl;3792027_1bl_1bl;3917362_1bl_1bl	-	-	-	-	-	-	-	-	3792027_1bl_1bl	3792027_1bl_1bl;3917362_1bl_1bl;933176_1bl_1bl;3811343_1bl_1bl	-	WHE0328_B06_D12ZS	WHE0328_B06_D12ZY;WHE0328_B06_D12ZS
	1167	-	-	Bradi2g19326.2	Os05g0524400	Sb09g026150.1	-	-	-	-	-	-	-	3873769_1bl_1bl	-	3873769_1bl_1bl;3909543_1bl_1bl	-	3873769_1bl_1bl	-	-	-	-	-	-	-	-	-	3909543_1bl_1bl;3873769_1bl_1bl	-	-	WHE2853_A05_B09ZS
	1168	-	-	-	-	Sb09g026160.1	-	-	-	-	-	-	-	-	-	-	-	3904472_1bl_1bl;3882362_1bl_1bl;3892087_1bl_1bl	-	-	-	-	-	-	-	-	-	3892087_1bl_1bl;3882362_1bl_1bl;3904472_1bl_1bl	-	-	-
	1169	-	-	Bradi2g19297.2	Os05g0524500	Sb09g026180.1	-	RFL_Contig4384	-	-	-	-	-	3811628_1bl_1bl;3841425_1bl_1bl;3882362_1bl_1bl;3868378_1bl_1bl;3915932_1bl_1bl	-	3894162_1bl_1bl;3811628_1bl_1bl;3868378_1bl_1bl;3917830_1bl_1bl;3909694_1bl_1bl;3872614_1bl_1bl	3841806_1bl_1bl	3894162_1bl_1bl;3811628_1bl_1bl;3841425_1bl_1bl;3850587_1bl_1bl;3915932_1bl_1bl;3917830_1bl_1bl;1812000_1bl_1bl;3872614_1bl_1bl;3841806_1bl_1bl	-	-	3852669_1bl_1bl	3841425_1bl_1bl;3852669_1bl_1bl	-	-	-	-	3852669_1bl_1bl;3841806_1bl_1bl	3852669_1bl_1bl;3841425_1bl_1bl;1812000_1bl_1bl;3850587_1bl_1bl;3882362_1bl_1bl;3909694_1bl_1bl;3917830_1bl_1bl;3868378_1bl_1bl;3841806_1bl_1bl;3894162_1bl_1bl;3872614_1bl_1bl;3915932_1bl_1bl;3811628_1bl_1bl	-	-	-
	1170	-	-	-	Os05g0524600	-	-	-	-	-	-	-	-	-	-	3904472_1bl_1bl;3841425_1bl_1bl;3915932_1bl_1bl;3841806_1bl_1bl	-	-	-	-	-	-	-	-	-	-	-	3841425_1bl_1bl;3904472_1bl_1bl;3841806_1bl_1bl;3915932_1bl_1bl	-	-	-
	1171	-	-	-	Os05g0525550	-	-	-	-	-	-	-	-	-	-	3796531_1bl_1bl;3850587_1bl_1bl	-	-	-	-	-	-	-	-	-	-	-	3850587_1bl_1bl;3796531_1bl_1bl	-	-	-
	1172	-	-	Bradi2g19290.1	Os05g0525600	-	-	-	-	-	-	-	-	3904472_1bl_1bl;3917826_1bl_1bl;3796531_1bl_1bl;3850587_1bl_1bl;3917830_1bl_1bl;3892087_1bl_1bl	-	3917826_1bl_1bl;3882362_1bl_1bl;3878471_1bl_1bl	-	-	-	-	-	-	-	-	-	-	-	3892087_1bl_1bl;3850587_1bl_1bl;3796531_1bl_1bl;3882362_1bl_1bl;3904472_1bl_1bl;3917830_1bl_1bl;3917826_1bl_1bl;3878471_1bl_1bl	-	-	-
	1173	-	-	Bradi2g19280.1	-	-	-	-	-	-	-	-	-	3894170_1bl_1bl	-	-	-	-	-	-	-	-	-	-	-	-	-	3894170_1bl_1bl	-	-	WHE0430_H09_O18ZS
	1174	-	-	-	Os05g0525800	-	-	-	-	-	-	-	-	-	-	1668379_1bl_1bl	-	-	-	-	-	-	-	-	-	-	-	1668379_1bl_1bl	-	-	-
	1175	-	-	Bradi2g19260.1	Os05g0526200	-	-	-	-	-	-	-	-	3883625_1bl_1bl	-	3883625_1bl_1bl	-	-	-	-	-	-	-	-	-	-	-	3883625_1bl_1bl	-	-	-
	1176	-	-	Bradi2g19250.1	-	-	-	-	-	-	-	-	-	3894162_1bl_1bl;3841806_1bl_1bl	-	-	-	-	-	-	-	-	-	-	-	-	-	3841806_1bl_1bl;3894162_1bl_1bl	-	-	-
	1177	-	-	Bradi2g19240.1	Os05g0526300	Sb09g026200.1	-	-	-	-	-	-	-	3860979_1bl_1bl	-	3860979_1bl_1bl	-	-	-	-	-	-	-	-	-	-	-	3860979_1bl_1bl	-	-	1857_G02_N03ZS5_017
	1178	-	-	Bradi2g19230.1	-	-	-	tplb0002m18	-	-	-	-	-	-	-	-	-	-	-	-	3874690_1bl_1bl	3874690_1bl_1bl	-	-	-	-	3874690_1bl_1bl	3874690_1bl_1bl	-	WHE0436_G03_N06ZT	WHE0436_G03_N06ZT
	1179	-	-	Bradi2g19200.1	Os05g0526700	Sb09g026230.1	-	-	-	-	-	-	-	3894079_1bl_1bl	-	3894079_1bl_1bl	-	3894079_1bl_1bl	-	-	-	-	-	-	-	-	-	3894079_1bl_1bl	-	-	-
	1180	-	-	-	Os05g0527300	-	-	-	-	-	-	-	-	-	-	3825404_1bl_1bl;3820015_1bl_1bl;3801712_1bl_1bl;3904583_1bl_1bl;3831948_1bl_1bl;3897787_1bl_1bl	-	-	-	-	-	-	-	-	-	-	-	3825404_1bl_1bl;3897787_1bl_1bl;3820015_1bl_1bl;3801712_1bl_1bl;3904583_1bl_1bl;3831948_1bl_1bl	-	-	-
	1181	-	-	Bradi2g19120.1	-	-	-	-	-	-	-	-	-	3867816_1bl_1bl	-	-	-	-	-	-	-	-	-	-	-	-	-	3867816_1bl_1bl	-	-	-
	1182	-	-	Bradi2g19070.1	-	-	-	-	-	-	-	-	-	3885398_1bl_1bl;647048_1bl_1bl;3881587_1bl_1bl	-	-	-	-	-	-	-	-	-	-	-	-	-	3885398_1bl_1bl;3881587_1bl_1bl;647048_1bl_1bl	-	-	-
	1183	-	-	-	-	Sb09g026320.1	-	-	-	-	-	-	-	-	-	-	-	2936220_1bl_1bl	-	-	-	-	-	-	-	-	-	2936220_1bl_1bl	-	-	-
	1184	-	-	-	-	Sb09g026350.1	-	-	-	-	-	-	-	-	-	-	-	3885398_1bl_1bl;647048_1bl_1bl;3881587_1bl_1bl	-	-	-	-	-	-	-	-	-	3885398_1bl_1bl;3881587_1bl_1bl;647048_1bl_1bl	-	-	-
	1185	-	-	Bradi2g19060.1	Os05g0529000	Sb09g026360.1	-	-	-	-	-	-	-	3908782_1bl_1bl;3880028_1bl_1bl;3823591_1bl_1bl;3908783_1bl_1bl;3883944_1bl_1bl;3818772_1bl_1bl;3883943_1bl_1bl;3891809_1bl_1bl;3880193_1bl_1bl;3919759_1bl_1bl;3872137_1bl_1bl;3836111_1bl_1bl;3813255_1bl_1bl	-	3908782_1bl_1bl;3880028_1bl_1bl;3823591_1bl_1bl;3908783_1bl_1bl;3883944_1bl_1bl;3818772_1bl_1bl;3883943_1bl_1bl;3891809_1bl_1bl;3880193_1bl_1bl;3919759_1bl_1bl;3872137_1bl_1bl;3836111_1bl_1bl;3813255_1bl_1bl	-	3908782_1bl_1bl;3880028_1bl_1bl;3823591_1bl_1bl;3908783_1bl_1bl;3883944_1bl_1bl;3818772_1bl_1bl;3883943_1bl_1bl;3891809_1bl_1bl;3880193_1bl_1bl;3919759_1bl_1bl;3872137_1bl_1bl;3836111_1bl_1bl;3813255_1bl_1bl	-	-	-	-	-	-	-	-	-	3880028_1bl_1bl;3919759_1bl_1bl;3818772_1bl_1bl;3836111_1bl_1bl;3813255_1bl_1bl;3891809_1bl_1bl;3883944_1bl_1bl;3872137_1bl_1bl;3880193_1bl_1bl;3908782_1bl_1bl;3908783_1bl_1bl;3883943_1bl_1bl;3823591_1bl_1bl	-	-	-
	1186	-	-	Bradi2g19040.1	Os05g0529300	Sb09g026380.1	-	tplb0042b17	-	-	-	-	-	3871216_1bl_1bl	-	3871216_1bl_1bl	-	3871216_1bl_1bl	-	-	3871216_1bl_1bl	3871216_1bl_1bl	-	-	-	-	3871216_1bl_1bl	3871216_1bl_1bl	-	-	-
	1187	-	-	Bradi2g19020.1	Os05g0529600	-	-	-	-	-	-	-	-	3838189_1bl_1bl	-	3838189_1bl_1bl	-	-	-	-	-	-	-	-	-	-	-	3838189_1bl_1bl	-	-	-
	1188	-	-	-	Os05g0529900	-	-	-	-	-	-	-	-	-	-	3838664_1bl_1bl	-	-	-	-	-	-	-	-	-	-	-	3838664_1bl_1bl	-	-	WHE0442_B08_C16ZS
	1189	-	-	-	Os05g0530300	-	-	-	-	-	-	-	-	-	-	3752641_1bl_1bl	-	-	-	-	-	-	-	-	-	-	-	3752641_1bl_1bl	-	-	-
	1190	-	-	-	Os05g0530400	-	-	-	-	-	-	-	-	-	-	1161608_1bl_1bl	-	-	-	-	-	-	-	-	-	-	-	1161608_1bl_1bl	-	-	-
	1191	-	-	Bradi2g18990.1	-	Sb09g026430.1	-	tplb0051c15	-	-	-	-	3752641_1bl_1bl	3752641_1bl_1bl	-	-	-	3752641_1bl_1bl	-	-	-	3752641_1bl_1bl	-	-	-	-	3752641_1bl_1bl	3752641_1bl_1bl	-	-	-
	1192	-	-	Bradi2g18970.1	-	-	-	-	-	-	-	-	3752384_1bl_1bl	3752384_1bl_1bl	-	-	-	-	-	-	-	-	-	-	-	-	3752384_1bl_1bl	3752384_1bl_1bl	-	-	WHE2988_B10_C20ZS
	1193	-	-	-	Os05g0530500	Sb09g026450.1	-	-	-	-	-	-	-	-	-	3752384_1bl_1bl;3875144_1bl_1bl	-	3752384_1bl_1bl;3875144_1bl_1bl	-	-	-	-	-	-	-	-	-	3875144_1bl_1bl;3752384_1bl_1bl	-	-	WHE2988_B10_C20ZS;WHE2491_A01_A01ZS
	1194	-	-	-	Os05g0531400	-	-	-	-	-	-	-	-	-	-	3902351_1bl_1bl;3791100_1bl_1bl	-	-	-	-	-	-	-	-	-	-	-	3902351_1bl_1bl;3791100_1bl_1bl	-	-	-
	1195	-	-	Bradi2g18890.1	Os05g0532500	Sb09g026530.1	-	-	-	-	-	-	-	3917972_1bl_1bl	-	3917972_1bl_1bl	-	-	-	-	-	-	-	-	-	-	-	3917972_1bl_1bl	-	-	-
	1196	-	-	-	Os05g0532800	Sb09g026540.1	-	-	-	-	-	-	-	-	3920061_1bl_1bl	3920061_1bl_1bl	-	3920061_1bl_1bl	-	-	-	-	-	-	-	-	3920061_1bl_1bl	3920061_1bl_1bl	-	-	-
	1197	-	-	-	-	Sb09g026550.1	-	-	-	-	-	-	-	-	-	-	-	3816662_1bl_1bl	-	-	-	-	-	-	-	-	-	3816662_1bl_1bl	-	-	WHE0063_B06_C11ZS
	1198	-	-	Bradi2g18877.1	-	-	-	-	-	-	-	-	-	3906635_1bl_1bl	-	-	-	-	-	-	-	-	-	-	-	-	-	3906635_1bl_1bl	-	-	WHE4164_D03_G06ZS
	1199	-	-	Bradi2g18840.1	-	-	-	-	-	-	-	-	3893801_1bl_1bl	3893801_1bl_1bl	-	-	-	-	-	-	-	-	-	-	-	-	3893801_1bl_1bl	3893801_1bl_1bl	-	-	-
	1200	-	-	Bradi2g18810.1	Os05g0533600	Sb09g026570.1	-	tplb0013m15	-	-	-	-	-	3896368_1bl_1bl	-	3896368_1bl_1bl	3896368_1bl_1bl	3896368_1bl_1bl	-	-	3896368_1bl_1bl	3896368_1bl_1bl	-	-	-	-	3896368_1bl_1bl	3896368_1bl_1bl	-	-	-
	1201	-	-	-	-	Sb09g026580.1	-	-	-	-	-	-	-	-	-	-	3826112_1bl_1bl	3826112_1bl_1bl;3902128_1bl_1bl;3873817_1bl_1bl;3839210_1bl_1bl;3809810_1bl_1bl;3917107_1bl_1bl;3823297_1bl_1bl;3891155_1bl_1bl;3917106_1bl_1bl;3800810_1bl_1bl	-	-	-	-	-	-	-	-	3826112_1bl_1bl	3917106_1bl_1bl;3839210_1bl_1bl;3809810_1bl_1bl;3823297_1bl_1bl;3873817_1bl_1bl;3891155_1bl_1bl;3917107_1bl_1bl;3902128_1bl_1bl;3800810_1bl_1bl;3826112_1bl_1bl	-	WHE2969_C10_F19ZS	WHE2969_C10_F19ZS
	1202	-	-	Bradi2g18800.1	-	-	-	tplb0013i09	-	-	-	-	-	-	-	-	-	-	-	-	3810460_1bl_1bl	3810460_1bl_1bl	-	-	-	-	3810460_1bl_1bl	3810460_1bl_1bl	-	-	WHE1798_H03_P06ZS
	1203	-	-	Bradi2g18790.1	-	-	-	-	-	-	-	-	3826112_1bl_1bl	3826112_1bl_1bl;3902128_1bl_1bl;3873817_1bl_1bl;3809810_1bl_1bl;3917107_1bl_1bl;3823297_1bl_1bl;3891155_1bl_1bl;3917106_1bl_1bl;3800810_1bl_1bl	-	-	-	-	-	-	-	-	-	-	-	-	3826112_1bl_1bl	3917106_1bl_1bl;3809810_1bl_1bl;3823297_1bl_1bl;3873817_1bl_1bl;3891155_1bl_1bl;3917107_1bl_1bl;3902128_1bl_1bl;3800810_1bl_1bl;3826112_1bl_1bl	-	WHE2969_C10_F19ZS	WHE2969_C10_F19ZS
	1204	-	-	-	Os05g0533700	-	-	-	-	-	-	-	-	-	3826112_1bl_1bl	3826112_1bl_1bl;3902128_1bl_1bl;3873817_1bl_1bl;3839210_1bl_1bl;3809810_1bl_1bl;3917107_1bl_1bl;3891155_1bl_1bl;3917106_1bl_1bl;3800810_1bl_1bl	-	-	-	-	-	-	-	-	-	-	3826112_1bl_1bl	3917106_1bl_1bl;3839210_1bl_1bl;3809810_1bl_1bl;3873817_1bl_1bl;3891155_1bl_1bl;3917107_1bl_1bl;3902128_1bl_1bl;3800810_1bl_1bl;3826112_1bl_1bl	-	WHE2969_C10_F19ZS	WHE2969_C10_F19ZS
	1205	-	-	Bradi2g18780.1	Os05g0533800	Sb09g026610.1	-	-	-	-	-	-	-	608842_1bl_1bl	-	608842_1bl_1bl	-	608842_1bl_1bl	-	-	-	-	-	-	-	-	-	608842_1bl_1bl	-	-	WHE3363_B12_C23ZS
	1206	-	-	Bradi2g18767.1	Os05g0533900	Sb09g026620.1	-	-	-	-	-	-	-	3850618_1bl_1bl	-	3850618_1bl_1bl	-	3850618_1bl_1bl	-	-	-	-	-	-	-	-	-	3850618_1bl_1bl	-	-	-
	1207	-	-	-	-	Sb09g026640.1	-	-	-	-	-	-	-	-	-	-	-	3869654_1bl_1bl;3792576_1bl_1bl;3793697_1bl_1bl;3793698_1bl_1bl;3898741_1bl_1bl	-	-	-	-	-	-	-	-	-	3793698_1bl_1bl;3792576_1bl_1bl;3898741_1bl_1bl;3793697_1bl_1bl;3869654_1bl_1bl	-	-	-
	1208	-	-	Bradi2g18740.1	Os05g0534400	-	-	-	-	-	-	-	-	3835047_1bl_1bl;3871817_1bl_1bl	-	3835047_1bl_1bl;3859180_1bl_1bl	-	-	-	-	-	-	-	-	-	-	-	3835047_1bl_1bl;3859180_1bl_1bl;3871817_1bl_1bl	-	-	-
	1209	-	-	-	-	Sb09g026650.1	-	-	-	-	-	-	-	-	-	-	-	3835047_1bl_1bl;3884162_1bl_1bl;3859180_1bl_1bl	-	-	-	-	-	-	-	-	-	3884162_1bl_1bl;3835047_1bl_1bl;3859180_1bl_1bl	-	-	-
	1210	-	-	Bradi2g18735.1	Os05g0534500	Sb09g026655.1	-	-	-	-	-	-	-	3759647_1bl_1bl	-	-	-	-	-	-	-	-	-	-	-	-	-	3759647_1bl_1bl	-	-	-
	1211	-	-	Bradi2g18730.3	Os05g0534600	Sb09g026660.1	-	RFL_Contig2176	-	-	-	-	-	-	-	-	-	-	-	-	3837516_1bl_1bl	3837516_1bl_1bl	-	-	-	-	3837516_1bl_1bl	3837516_1bl_1bl	-	-	-
	1212	-	-	Bradi2g18717.2	Os05g0534900	Sb09g026680.1	-	-	-	-	-	-	-	3866533_1bl_1bl	-	3866533_1bl_1bl	-	3866533_1bl_1bl	-	-	-	-	-	-	-	-	-	3866533_1bl_1bl	-	-	-
	1213	-	-	Bradi2g18700.1	Os05g0535100	Sb09g026690.1	-	-	-	-	-	-	-	3857310_1bl_1bl;3808555_1bl_1bl	-	3857310_1bl_1bl	-	3857310_1bl_1bl	-	-	-	-	-	-	-	-	-	3808555_1bl_1bl;3857310_1bl_1bl	-	-	-
	1214	-	-	Bradi2g18670.1	-	-	-	-	-	-	-	-	3907106_1bl_1bl	3907106_1bl_1bl	-	-	-	-	-	-	-	-	-	-	-	-	3907106_1bl_1bl	3907106_1bl_1bl	-	WHE0441_D03_G05ZT	WHE0441_D03_G05ZT
	1215	-	-	-	Os05g0535500	Sb09g026710.1	-	-	-	-	-	-	-	-	-	3810686_1bl_1bl	-	3810686_1bl_1bl	-	-	-	-	-	-	-	-	-	3810686_1bl_1bl	-	-	-
	1216	-	-	-	Os05g0535600	-	-	-	-	-	-	-	-	-	3907106_1bl_1bl	3907106_1bl_1bl	-	-	-	-	-	-	-	-	-	-	3907106_1bl_1bl	3907106_1bl_1bl	-	WHE0441_D03_G05ZT	WHE0441_D03_G05ZT
	1217	-	-	-	-	Sb09g026730.1	-	-	-	-	-	-	-	-	-	-	-	3866754_1bl_1bl	-	-	-	-	-	-	-	-	-	3866754_1bl_1bl	-	-	WHE2955_E11_I21ZT
	1218	-	-	Bradi2g18640.2	Os05g0535900	Sb09g026770.1	-	-	-	-	-	-	-	3865870_1bl_1bl	-	3865870_1bl_1bl	-	3865870_1bl_1bl	-	-	-	-	-	-	-	-	-	3865870_1bl_1bl	-	-	WHE2106_B02_C04ZS
	1219	-	-	Bradi2g18570.1	-	-	-	-	-	-	-	-	2745658_1bl_1bl	2745658_1bl_1bl;1855516_1bl_1bl	-	-	-	-	-	-	-	-	-	-	-	-	2745658_1bl_1bl	2745658_1bl_1bl;1855516_1bl_1bl	-	-	-
	1220	-	-	-	-	Sb09g026800.1	-	-	-	-	-	-	-	-	-	-	-	2745658_1bl_1bl;1855516_1bl_1bl	-	-	-	-	-	-	-	-	-	2745658_1bl_1bl;1855516_1bl_1bl	-	-	-
	1221	-	-	Bradi2g18550.1	Os05g0536400	Sb09g026810.1	-	tplb0009c16	-	-	-	-	-	3899802_1bl_1bl;3909752_1bl_1bl	3909752_1bl_1bl	3899802_1bl_1bl;3909752_1bl_1bl	-	3899802_1bl_1bl;3909752_1bl_1bl	-	-	-	3909752_1bl_1bl	-	-	-	-	3909752_1bl_1bl	3899802_1bl_1bl;3909752_1bl_1bl	-	WHE612_E06_J12ZA	WHE612_E06_J12ZA
	1222	-	-	-	Os05g0536800	-	-	-	-	-	-	-	-	-	-	903259_1bl_1bl	-	-	-	-	-	-	-	-	-	-	-	903259_1bl_1bl	-	-	-
	1223	-	-	Bradi2g18540.1	Os05g0536900	-	-	RFL_Contig126	-	-	-	-	-	3916766_1bl_1bl	3916766_1bl_1bl	3916766_1bl_1bl	-	-	-	-	3916766_1bl_1bl	3916766_1bl_1bl	-	-	-	-	3916766_1bl_1bl	3916766_1bl_1bl	-	-	-
	1224	-	-	-	Os05g0537100	-	-	-	-	-	-	-	-	-	-	3885398_1bl_1bl;647048_1bl_1bl;3881587_1bl_1bl;3911098_1bl_1bl;3809885_1bl_1bl	-	-	-	-	-	-	-	-	-	-	-	3885398_1bl_1bl;3911098_1bl_1bl;3881587_1bl_1bl;3809885_1bl_1bl;647048_1bl_1bl	-	-	-
	1225	-	-	Bradi2g18530.1	-	Sb09g026830.1	-	-	-	-	-	-	-	-	-	-	-	3911098_1bl_1bl	-	-	-	-	-	-	-	-	-	3911098_1bl_1bl	-	-	-
	1226	-	-	-	-	Sb09g026840.1	-	-	-	-	-	-	-	-	-	-	-	3852972_1bl_1bl;3815225_1bl_1bl	-	-	-	-	-	-	-	-	-	3852972_1bl_1bl;3815225_1bl_1bl	-	-	-
	1227	-	-	Bradi2g18520.1	-	Sb09g026850.1	-	-	-	-	-	-	-	3815225_1bl_1bl	-	-	-	3839009_1bl_1bl	-	-	-	-	-	-	-	-	-	3839009_1bl_1bl;3815225_1bl_1bl	-	-	-
	1228	-	-	-	Os05g0537200	-	-	-	-	-	-	-	-	-	-	3815225_1bl_1bl	-	-	-	-	-	-	-	-	-	-	-	3815225_1bl_1bl	-	-	-
	1229	-	-	-	Os05g0537300	-	-	-	-	-	-	-	-	-	-	3852972_1bl_1bl;3839009_1bl_1bl	-	-	-	-	-	-	-	-	-	-	-	3839009_1bl_1bl;3852972_1bl_1bl	-	-	-
	1230	-	-	Bradi2g18510.1	Os05g0537400	Sb09g026860.1	-	tplb0001o15	-	-	-	-	427152_1bl_1bl	427152_1bl_1bl	427152_1bl_1bl	427152_1bl_1bl	-	427152_1bl_1bl	-	-	427152_1bl_1bl	427152_1bl_1bl	-	-	-	-	427152_1bl_1bl	427152_1bl_1bl	-	WHE1121_A10_A19ZY	WHE1121_A10_A19ZY
	1231	-	-	Bradi2g18500.1	-	-	-	-	-	-	-	-	911107_1bl_1bl	3796333_1bl_1bl;911107_1bl_1bl	-	-	-	-	-	-	-	-	-	-	-	-	911107_1bl_1bl	911107_1bl_1bl;3796333_1bl_1bl	-	-	-
	1232	-	-	Bradi2g18447.1	-	-	-	-	-	-	-	-	-	3918212_1bl_1bl;3918213_1bl_1bl;3918214_1bl_1bl;3908520_1bl_1bl	-	-	-	-	-	-	-	-	-	-	-	-	-	3908520_1bl_1bl;3918213_1bl_1bl;3918214_1bl_1bl;3918212_1bl_1bl	-	-	-
	1233	-	-	Bradi2g18440.2	Os05g0539400	Sb09g026870.1	-	tplb0014k15	-	-	-	-	-	-	-	3806277_1bl_1bl	-	3806277_1bl_1bl	-	-	3806277_1bl_1bl	3806277_1bl_1bl	-	-	-	-	3806277_1bl_1bl	3806277_1bl_1bl	-	WHE4159_C11_E21ZS	WHE4159_C11_E21ZS
	1234	-	-	-	Os05g0539500	-	-	-	-	-	-	-	-	-	-	196672_1bl_1bl	-	-	-	-	-	-	-	-	-	-	-	196672_1bl_1bl	-	-	-
	1235	-	-	Bradi2g18430.1	-	-	-	-	-	-	-	-	-	196672_1bl_1bl	-	-	-	-	-	-	-	-	-	-	-	-	-	196672_1bl_1bl	-	-	-
	1236	-	-	Bradi2g18400.1	-	-	-	-	-	-	-	-	-	3837804_1bl_1bl	-	-	-	-	-	-	-	-	-	-	-	-	-	3837804_1bl_1bl	-	-	-
	1237	-	-	Bradi2g18390.1	-	-	-	-	-	-	-	-	-	3172821_1bl_1bl;3808263_1bl_1bl;3797279_1bl_1bl	-	-	-	-	-	-	-	-	-	-	-	-	-	3172821_1bl_1bl;3808263_1bl_1bl;3797279_1bl_1bl	-	-	-
	1238	-	-	Bradi2g18370.1	-	-	-	-	-	-	-	-	-	3915186_1bl_1bl;3797194_1bl_1bl	-	-	-	-	-	-	-	-	-	-	-	-	-	3797194_1bl_1bl;3915186_1bl_1bl	-	-	-
	1239	-	-	Bradi2g18347.1	-	Sb09g026900.1	-	-	-	-	-	-	-	3882917_1bl_1bl	-	-	-	3882917_1bl_1bl	-	-	-	-	-	-	-	-	-	3882917_1bl_1bl	-	-	-
	1240	-	-	Bradi2g18330.1	Os05g0539700	Sb09g026910.1	-	tplb0014f10	-	-	-	-	-	2214477_1bl_1bl;3906153_1bl_1bl	-	3814332_1bl_1bl;2214477_1bl_1bl;3906153_1bl_1bl	-	-	-	-	3882917_1bl_1bl	3882917_1bl_1bl	-	-	-	-	3882917_1bl_1bl	3882917_1bl_1bl;3906153_1bl_1bl;3814332_1bl_1bl;2214477_1bl_1bl	-	-	WHE2912_B01_D02ZS
	1241	-	-	Bradi2g18300.1	Os05g0540000	Sb09g026940.1	-	-	-	-	-	-	-	3863137_1bl_1bl	-	3814066_1bl_1bl;3863137_1bl_1bl	-	3814066_1bl_1bl;3863137_1bl_1bl	-	-	-	-	-	-	-	-	-	3863137_1bl_1bl;3814066_1bl_1bl	-	-	-
	1242	-	-	Bradi2g18250.1	Os05g0540800	-	-	-	-	-	-	-	3830825_1bl_1bl	3830825_1bl_1bl	-	3830825_1bl_1bl	-	-	-	-	-	-	-	-	-	-	3830825_1bl_1bl	3830825_1bl_1bl	-	WHE1116_E07_J14ZT	WHE1116_E07_J14ZT
	1243	-	-	-	Os05g0541200	-	-	-	-	-	-	-	-	-	3916625_1bl_1bl	3916625_1bl_1bl	-	-	-	-	-	-	-	-	-	-	3916625_1bl_1bl	3916625_1bl_1bl	-	1120_H09_P18Z_076	1120_H09_P18Z_076
	1244	-	-	Bradi2g18210.3	-	-	-	-	-	-	-	-	-	3832240_1bl_1bl;3815633_1bl_1bl	-	-	-	-	-	-	-	-	-	-	-	-	-	3815633_1bl_1bl;3832240_1bl_1bl	-	-	-
	1245	-	-	Bradi2g18170.1	-	Sb09g027040.1	-	tplb0013n11	-	-	-	-	-	3904099_1bl_1bl	-	-	-	3904099_1bl_1bl	-	-	3904099_1bl_1bl	3883045_1bl_1bl;3904099_1bl_1bl	-	-	-	-	3904099_1bl_1bl	3904099_1bl_1bl;3883045_1bl_1bl	-	-	-
	1246	-	-	Bradi2g18160.1	-	Sb09g027055.1	-	-	-	-	-	-	3754956_1bl_1bl	3754956_1bl_1bl	-	-	-	3754956_1bl_1bl	-	-	-	-	-	-	-	-	3754956_1bl_1bl	3754956_1bl_1bl	-	-	-
	1247	-	-	-	-	Sb09g027060.1	-	-	-	-	-	-	-	-	-	-	-	3808668_1bl_1bl;3920055_1bl_1bl	-	-	-	-	-	-	-	-	-	3808668_1bl_1bl;3920055_1bl_1bl	-	-	-
	1248	-	-	Bradi2g18150.1	-	-	-	-	-	-	-	-	-	3808668_1bl_1bl;3920055_1bl_1bl	-	-	-	-	-	-	-	-	-	-	-	-	-	3808668_1bl_1bl;3920055_1bl_1bl	-	-	-
	1249	-	-	Bradi2g18130.1	Os05g0542200	Sb09g027080.1	-	-	-	-	-	-	-	-	-	3920055_1bl_1bl	-	-	-	-	-	-	-	-	-	-	-	3920055_1bl_1bl	-	-	-
	1250	-	-	-	Os05g0542300	-	-	-	-	-	-	-	-	-	-	3792322_1bl_1bl;3820081_1bl_1bl	-	-	-	-	-	-	-	-	-	-	-	3792322_1bl_1bl;3820081_1bl_1bl	-	-	-
	1251	-	-	Bradi2g18090.1	Os05g0542500	Sb09g027110.1	-	tplb0032a23	-	-	-	-	-	-	-	3900776_1bl_1bl;3810263_1bl_1bl	-	-	-	-	3849238_1bl_1bl	3849238_1bl_1bl	-	-	-	-	3849238_1bl_1bl	3810263_1bl_1bl;3849238_1bl_1bl;3900776_1bl_1bl	-	-	WHE2970_C05_F10ZS
	1252	-	-	-	-	Sb09g027120.1	-	-	-	-	-	-	-	-	-	-	3915317_1bl_1bl	3915317_1bl_1bl	-	-	-	-	-	-	-	-	3915317_1bl_1bl	3915317_1bl_1bl	-	-	-
	1253	-	-	Bradi2g18080.1	Os05g0542600	Sb09g027130.1	-	-	-	-	-	-	-	3830241_1bl_1bl	3830241_1bl_1bl	3830241_1bl_1bl	-	3830241_1bl_1bl	-	-	-	-	-	-	-	-	3830241_1bl_1bl	3830241_1bl_1bl	-	-	-
	1254	-	-	Bradi2g18060.1	Os05g0542800	Sb09g027150.1	-	-	-	-	-	-	-	3894374_1bl_1bl;3842959_1bl_1bl	-	3894374_1bl_1bl;3898388_1bl_1bl	-	3894374_1bl_1bl;3842959_1bl_1bl	-	-	-	-	-	-	-	-	-	3898388_1bl_1bl;3894374_1bl_1bl;3842959_1bl_1bl	-	-	-
	1255	-	-	Bradi2g18050.1	-	-	-	tplb0033n24	-	-	-	-	-	-	-	-	-	-	-	-	3898388_1bl_1bl	3898388_1bl_1bl	-	-	-	-	3898388_1bl_1bl	3898388_1bl_1bl	-	-	-
	1256	-	-	Bradi2g18010.1	-	-	-	RFL_Contig2736	-	-	-	-	-	-	-	-	-	-	-	-	3798174_1bl_1bl	3798174_1bl_1bl	-	-	-	-	3798174_1bl_1bl	3798174_1bl_1bl	-	-	-
	1257	-	-	-	Os05g0543200	-	-	-	-	-	-	-	-	-	3861861_1bl_1bl	3861861_1bl_1bl	-	-	-	-	-	-	-	-	-	-	3861861_1bl_1bl	3861861_1bl_1bl	-	-	-
	1258	-	-	Bradi2g17982.1	-	-	-	-	-	-	-	-	-	3915506_1bl_1bl;3145670_1bl_1bl	-	-	-	-	-	-	-	-	-	-	-	-	-	3145670_1bl_1bl;3915506_1bl_1bl	-	-	WHE1071-1074_O10_O10ZS
	1259	-	-	-	Os05g0543600	-	-	-	-	-	-	-	-	-	-	3915506_1bl_1bl;3145670_1bl_1bl;3815263_1bl_1bl	-	-	-	-	-	-	-	-	-	-	-	3815263_1bl_1bl;3145670_1bl_1bl;3915506_1bl_1bl	-	-	WHE1071-1074_O10_O10ZS
	1260	-	-	-	-	Sb09g027200.1	-	-	-	-	-	-	-	-	-	-	-	3915506_1bl_1bl;3915649_1bl_1bl;3915369_1bl_1bl	-	-	-	-	-	-	-	-	-	3915369_1bl_1bl;3915649_1bl_1bl;3915506_1bl_1bl	-	-	WHE1071-1074_O10_O10ZS
	1261	-	-	Bradi2g17970.1	Os05g0543700	Sb09g027210.1	-	tplb0006c04	-	-	-	-	-	-	3918222_1bl_1bl	3918222_1bl_1bl	3918222_1bl_1bl	3918222_1bl_1bl	-	-	3918222_1bl_1bl	3918222_1bl_1bl	-	-	-	-	3918222_1bl_1bl	3918222_1bl_1bl	-	00090023054.F07_01071403NE	00090023054.F07_01071403NE
	1262	-	-	Bradi2g17847.1	-	-	-	-	-	-	-	-	3853138_1bl_1bl	3853138_1bl_1bl	-	-	-	-	-	-	-	-	-	-	-	-	3853138_1bl_1bl	3853138_1bl_1bl	-	-	WHE1774_A03_B06ZT
	1263	-	-	Bradi2g17790.1	Os05g0547850	Sb09g027280.1	-	tplb0009l20	-	-	-	-	-	-	-	3919441_1bl_1bl	-	-	-	-	3919441_1bl_1bl	3919441_1bl_1bl	-	-	-	-	3919441_1bl_1bl	3919441_1bl_1bl	-	-	WHE0362_D08_H16ZS
	1264	-	-	Bradi2g17730.1	Os05g0548200	Sb09g027310.1	-	-	-	-	-	-	-	3793889_1bl_1bl	-	3856640_1bl_1bl;3793889_1bl_1bl	-	3856640_1bl_1bl;3793889_1bl_1bl	-	-	-	-	-	-	-	-	-	3793889_1bl_1bl;3856640_1bl_1bl	-	-	-
	1265	-	-	-	Os05g0548300	-	-	-	-	-	-	-	-	-	-	3904352_1bl_1bl	-	-	-	-	-	-	-	-	-	-	-	3904352_1bl_1bl	-	-	-
	1266	-	-	Bradi2g17720.1	-	Sb09g027330.1	-	-	-	-	-	-	-	-	-	-	3904352_1bl_1bl	3904352_1bl_1bl	-	-	-	-	-	-	-	-	3904352_1bl_1bl	3904352_1bl_1bl	-	-	-
	1267	-	-	Bradi2g17710.1	-	-	-	-	-	-	-	-	-	3904352_1bl_1bl	-	-	-	-	-	-	-	-	-	-	-	-	-	3904352_1bl_1bl	-	-	-
	1268	-	-	Bradi2g17700.1	Os05g0548600	Sb09g027340.1	-	-	-	-	-	-	-	3894859_1bl_1bl	-	3894859_1bl_1bl	-	3894859_1bl_1bl	-	-	-	-	-	-	-	-	-	3894859_1bl_1bl	-	-	-
	1269	-	-	-	Os05g0548900	-	-	-	-	-	-	-	-	-	-	3791635_1bl_1bl	-	-	-	-	-	-	-	-	-	-	-	3791635_1bl_1bl	-	-	WHE0625_E12_I23ZA
	1270	-	-	Bradi2g17680.1	-	-	-	tplb0002j22	-	-	-	-	-	3791635_1bl_1bl	-	-	-	-	-	-	-	-	-	-	-	-	-	3791635_1bl_1bl	-	-	WHE0625_E12_I23ZA
	1271	-	-	Bradi2g17670.1	-	Sb09g027370.1	-	RFL_Contig2818	-	-	-	-	-	-	-	-	-	3791635_1bl_1bl	-	-	3791635_1bl_1bl	3791635_1bl_1bl	-	-	-	-	3791635_1bl_1bl	3791635_1bl_1bl	-	WHE0625_E12_I23ZA	WHE0625_E12_I23ZA
	1272	-	-	Bradi2g17660.3	Os05g0549100	Sb09g027380.1	-	RFL_Contig2826	-	-	-	-	-	3854502_1bl_1bl	-	3854502_1bl_1bl	-	3854502_1bl_1bl	-	-	3854502_1bl_1bl	3854502_1bl_1bl	-	-	-	-	3854502_1bl_1bl	3854502_1bl_1bl	-	WHE2819_A07_B13ZS	WHE2819_A07_B13ZS
	1273	-	-	-	-	Sb09g027410.1	-	-	-	-	-	-	-	-	-	-	3851879_1bl_1bl	3851879_1bl_1bl	-	-	-	-	-	-	-	-	3851879_1bl_1bl	3851879_1bl_1bl	-	-	-
	1274	-	-	-	Os05g0549300	-	-	-	-	-	-	-	-	-	3851879_1bl_1bl	3851879_1bl_1bl	-	-	-	-	-	-	-	-	-	-	3851879_1bl_1bl	3851879_1bl_1bl	-	-	-
	1275	-	-	Bradi2g17630.1	-	-	-	RFL_Contig3417	-	-	-	-	-	-	-	-	-	-	-	-	3838305_1bl_1bl	3838305_1bl_1bl	-	-	-	-	3838305_1bl_1bl	3838305_1bl_1bl	-	-	WHE3353_G06_N11ZS
	1276	-	-	-	Os05g0549800	Sb09g027530.1	-	-	-	-	-	-	-	-	3840787_1bl_1bl	2299897_1bl_1bl;3840787_1bl_1bl;3830126_1bl_1bl;3830127_1bl_1bl	-	2299897_1bl_1bl;3840787_1bl_1bl;3800186_1bl_1bl;3830126_1bl_1bl;3830127_1bl_1bl	-	-	-	-	-	-	-	-	3840787_1bl_1bl	2299897_1bl_1bl;3830126_1bl_1bl;3800186_1bl_1bl;3830127_1bl_1bl;3840787_1bl_1bl	-	-	-
	1277	-	-	Bradi2g17540.1	Os05g0550300	Sb09g027590.1	-	-	-	-	-	-	-	3915626_1bl_1bl	-	3915626_1bl_1bl	-	3915626_1bl_1bl	-	-	-	-	-	-	-	-	-	3915626_1bl_1bl	-	-	WHE1108_F11_L22ZS
	1278	-	-	Bradi2g17530.1	Os05g0550600	Sb09g027600.1	-	-	-	-	-	-	3841043_1bl_1bl	3841043_1bl_1bl	-	3841043_1bl_1bl	3841043_1bl_1bl	3841043_1bl_1bl	-	-	-	-	-	-	-	-	3841043_1bl_1bl	3841043_1bl_1bl	-	-	-
	1279	-	-	Bradi2g17507.1	Os05g0551000	Sb09g027620.1	-	-	-	-	-	-	-	3814513_1bl_1bl;70729_1bl_1bl	70729_1bl_1bl	3814513_1bl_1bl;70729_1bl_1bl	70729_1bl_1bl	3814513_1bl_1bl;70729_1bl_1bl	-	-	-	-	-	-	-	-	70729_1bl_1bl	3814513_1bl_1bl;70729_1bl_1bl	-	-	-
	1280	-	-	Bradi2g17500.1	-	-	-	-	-	-	-	-	-	2209966_1bl_1bl	-	-	-	-	-	-	-	-	-	-	-	-	-	2209966_1bl_1bl	-	-	-
	1281	-	-	Bradi2g17390.2	-	Sb09g027686.1	-	-	-	-	-	-	-	-	-	-	3827767_1bl_1bl	3827767_1bl_1bl	-	-	-	-	-	-	-	-	3827767_1bl_1bl	3827767_1bl_1bl	-	-	-
	1282	-	-	Bradi2g17360.1	Os05g0552200	Sb09g027700.1	-	-	-	-	-	-	-	-	3854720_1bl_1bl	3854720_1bl_1bl	3854720_1bl_1bl	3854720_1bl_1bl	-	-	-	-	-	-	-	-	3854720_1bl_1bl	3854720_1bl_1bl	-	WHE610_B03_C06ZA	WHE610_B03_C06ZA
	1283	-	-	Bradi2g17350.1	-	Sb09g027690.1	-	RFL_Contig3263	-	-	-	-	-	-	-	-	-	-	-	-	3854720_1bl_1bl	3854720_1bl_1bl	-	-	-	-	3854720_1bl_1bl	3854720_1bl_1bl	-	WHE610_B03_C06ZA	WHE610_B03_C06ZA
	1284	-	-	Bradi2g17337.1	Os05g0552400	Sb09g027740.1	-	-	-	-	-	-	-	-	-	3851851_1bl_1bl;3853463_1bl_1bl	-	3851851_1bl_1bl;3853463_1bl_1bl	-	-	-	-	-	-	-	-	-	3853463_1bl_1bl;3851851_1bl_1bl	-	-	-
	1285	-	-	Bradi2g17330.2	Os05g0552500	Sb09g027750.1	-	tplb0019h13	-	-	-	-	-	3905741_1bl_1bl	-	3905741_1bl_1bl	-	3905741_1bl_1bl	-	-	3905741_1bl_1bl	3905741_1bl_1bl	-	-	-	-	3905741_1bl_1bl	3905741_1bl_1bl	-	WHE0981_G09_N17ZY	WHE0981_G09_N17ZY
	1286	-	-	-	Os05g0552900	-	-	-	-	-	-	-	-	-	-	3876193_1bl_1bl	-	-	-	-	-	-	-	-	-	-	-	3876193_1bl_1bl	-	-	-
	1287	-	-	Bradi2g17290.1	Os05g0553000	Sb09g027790.1	-	tplb0006i16	-	-	-	-	3886073_1bl_1bl	3886073_1bl_1bl	3886073_1bl_1bl	3886073_1bl_1bl;3820540_1bl_1bl	-	3893924_1bl_1bl;3886073_1bl_1bl;3820540_1bl_1bl	-	-	3886073_1bl_1bl	3886073_1bl_1bl	-	-	-	-	3886073_1bl_1bl	3820540_1bl_1bl;3886073_1bl_1bl;3893924_1bl_1bl	-	-	WHE0307_A06_B11ZS
	1288	-	-	-	Os05g0553700	Sb09g027810.1	-	-	-	-	-	-	-	-	3915751_1bl_1bl	3915751_1bl_1bl	-	-	-	-	-	-	-	-	-	-	3915751_1bl_1bl	3915751_1bl_1bl	-	-	-
	1289	-	-	Bradi2g17260.1	-	Sb09g027830.1	-	-	-	-	-	-	3878877_1bl_1bl	3807001_1bl_1bl;3878877_1bl_1bl	-	-	3878877_1bl_1bl	3807001_1bl_1bl;3878877_1bl_1bl	-	-	-	-	-	-	-	-	3878877_1bl_1bl	3807001_1bl_1bl;3878877_1bl_1bl	-	-	-
	1290	-	-	Bradi2g17240.5	-	Sb09g027840.1	-	-	-	-	-	-	3915727_1bl_1bl	3915727_1bl_1bl	-	-	-	3915727_1bl_1bl	-	-	-	-	-	-	-	-	3915727_1bl_1bl	3915727_1bl_1bl	-	WHE1119_D12_H23ZT	WHE1119_D12_H23ZT
	1291	-	-	-	Os05g0553800	Sb09g027820.1	-	-	-	-	-	-	-	-	-	3918652_1bl_1bl;3754487_1bl_1bl;3848975_1bl_1bl	-	3918652_1bl_1bl;3754487_1bl_1bl;3848975_1bl_1bl	-	-	-	-	-	-	-	-	-	3754487_1bl_1bl;3918652_1bl_1bl;3848975_1bl_1bl	-	-	WHE0304_D08_H16ZS
	1292	-	-	-	Os05g0554000	-	-	-	-	-	-	-	-	-	-	3807001_1bl_1bl;3878877_1bl_1bl	-	-	-	-	-	-	-	-	-	-	-	3807001_1bl_1bl;3878877_1bl_1bl	-	-	-
	1293	-	-	-	Os05g0554100	-	-	-	tplb0010g11	-	-	-	-	-	3915727_1bl_1bl	3915727_1bl_1bl	-	-	-	-	-	-	3915727_1bl_1bl	3915727_1bl_1bl;10557_1bl_1bl	-	-	3915727_1bl_1bl	10557_1bl_1bl;3915727_1bl_1bl	-	WHE1119_D12_H23ZT	WHE1119_D12_H23ZT
	1294	-	-	Bradi2g17230.1	Os05g0554400	Sb09g027850.1	-	tplb0061m12	-	-	-	-	-	3917957_1bl_1bl	-	3917957_1bl_1bl	-	3917957_1bl_1bl	-	-	3917957_1bl_1bl	3917957_1bl_1bl	-	-	-	-	3917957_1bl_1bl	3917957_1bl_1bl	-	WHE3306_F08_K16ZS	WHE3306_F08_K16ZS
	1295	-	-	Bradi2g17220.1	Os05g0554500	Sb09g027860.1	-	tplb0030l11	-	-	-	-	3843326_1bl_1bl	3843326_1bl_1bl	-	-	-	3843326_1bl_1bl	-	-	3843326_1bl_1bl	3843326_1bl_1bl	-	-	-	-	3843326_1bl_1bl	3843326_1bl_1bl	-	-	-
	1296	-	-	Bradi2g17187.1	-	-	-	-	-	-	-	-	-	3917665_1bl_1bl;3888674_1bl_1bl;3793480_1bl_1bl;3806638_1bl_1bl;3841041_1bl_1bl	-	-	-	-	-	-	-	-	-	-	-	-	-	3806638_1bl_1bl;3888674_1bl_1bl;3917665_1bl_1bl;3841041_1bl_1bl;3793480_1bl_1bl	-	-	WHE0987-0990_E08_E08ZS
	1297	-	-	-	-	Sb09g027900.1	-	-	-	-	-	-	-	-	-	-	-	3854758_1bl_1bl	-	-	-	-	-	-	-	-	-	3854758_1bl_1bl	-	-	-
	1298	-	-	Bradi2g17180.1	Os05g0556900	Sb09g027930.1	-	-	-	-	-	-	-	3918178_1bl_1bl	-	3918178_1bl_1bl	-	3918178_1bl_1bl	-	-	-	-	-	-	-	-	-	3918178_1bl_1bl	-	-	-
	1299	-	-	Bradi2g17170.1	Os05g0556000	Sb09g027950.1	-	RFL_Contig5943	-	-	-	-	-	3790830_1bl_1bl	-	3790830_1bl_1bl	3790830_1bl_1bl	3790830_1bl_1bl	-	-	3790830_1bl_1bl	3790830_1bl_1bl	-	-	-	-	3790830_1bl_1bl	3790830_1bl_1bl	-	-	-
	1300	-	-	Bradi2g17100.1	-	Sb09g027720.1	-	tplb0043a07	-	-	-	-	-	3829714_1bl_1bl;3890256_1bl_1bl;3891850_1bl_1bl;3805736_1bl_1bl;3827812_1bl_1bl	-	-	3887476_1bl_1bl	3887477_1bl_1bl;3835933_1bl_1bl;3815128_1bl_1bl;3887476_1bl_1bl;3917719_1bl_1bl	-	-	3890256_1bl_1bl	3890256_1bl_1bl	-	-	-	-	3890256_1bl_1bl;3887476_1bl_1bl	3829714_1bl_1bl;3827812_1bl_1bl;3815128_1bl_1bl;3890256_1bl_1bl;3835933_1bl_1bl;3805736_1bl_1bl;3891850_1bl_1bl;3887477_1bl_1bl;3917719_1bl_1bl;3887476_1bl_1bl	-	-	WHE0442_A03_A06ZS;WHE2478_D12_H24ZS
	1301	3865158_1bl_synopGBS114410	190.5	-	-	-	-	-	-	-	3865158_1bl_1bl	3865158_1bl_1bl	-	-	-	-	-	-	-	-	-	-	-	-	-	-	3865158_1bl_1bl	3865158_1bl_1bl	-	-	-
		3865158_1bl_synopGBS129940	191	-	-	-	-	-	-	-	-	-	-	-	-	-	-	-	-	-	-	-	-	-	-	-	-	-	-	-	-
	1302	3863280_1bl_synopGBS126082	191	-	-	-	-	-	-	-	3863280_1bl_1bl	3863280_1bl_1bl	-	-	-	-	-	-	-	-	-	-	-	-	-	-	3863280_1bl_1bl	3863280_1bl_1bl	-	-	-
		3501863_1bl_synopGBS126753	191	-	-	-	-	-	-	-	-	-	-	-	-	-	-	-	-	-	-	-	-	-	-	-	-	-	-	-	-
	1303	3501863_1bl_synopGBS126752	191	-	-	-	-	-	-	-	3501863_1bl_1bl	3501863_1bl_1bl	-	-	-	-	-	-	-	-	-	-	-	-	-	-	3501863_1bl_1bl	3501863_1bl_1bl	-	-	-
	1304	3836421_1bl_synopGBS129637	191	-	-	-	-	-	-	-	3836421_1bl_1bl	3836421_1bl_1bl	-	-	-	-	-	-	-	-	-	-	-	-	-	-	3836421_1bl_1bl	3836421_1bl_1bl	-	-	-
	1305	3899702_1bl_synopGBS120715	192.5	-	-	-	-	-	-	-	3899702_1bl_1bl	3899702_1bl_1bl	-	-	-	-	-	-	-	-	-	-	-	-	-	-	3899702_1bl_1bl	3899702_1bl_1bl	-	-	-
	1306	3897762_1bl_synopGBS118382	195	-	-	-	-	-	-	-	3897762_1bl_1bl	3897762_1bl_1bl	-	-	-	-	-	-	-	-	-	-	-	-	-	-	3897762_1bl_1bl	3897762_1bl_1bl	-	-	-
		3805544_1bl_synopGBS120190	195.5	-	-	-	-	-	-	-	-	-	-	-	-	-	-	-	-	-	-	-	-	-	-	-	-	-	-	-	-
	1307	3600186_1bl_synopGBS125540	196.5	-	-	-	-	-	-	-	3600186_1bl_1bl	3600186_1bl_1bl	-	-	-	-	-	-	-	-	-	-	-	-	-	-	3600186_1bl_1bl	3600186_1bl_1bl	-	-	-
		3876138_1bl_synopGBS129302	197	-	-	-	-	-	-	-	-	-	-	-	-	-	-	-	-	-	-	-	-	-	-	-	-	-	-	-	-
		3820259_1bl_synopGBS129302	197	-	-	-	-	-	-	-	-	-	-	-	-	-	-	-	-	-	-	-	-	-	-	-	-	-	-	-	-
	1308	3915633_1bl_synopGBS129302	197	-	-	-	-	-	-	-	3915633_1bl_1bl	3820259_1bl_1bl;3876138_1bl_1bl;3915633_1bl_1bl	-	-	-	-	-	-	-	-	-	-	-	-	-	-	3915633_1bl_1bl	3820259_1bl_1bl;3915633_1bl_1bl;3876138_1bl_1bl	-	-	-
	1309	3840401_1bl_synopGBS107448	197	-	-	-	RFL_Contig7	-	-	-	3840401_1bl_1bl	3840401_1bl_1bl	-	-	-	-	-	-	3840401_1bl_1bl	3840401_1bl_1bl	-	-	-	-	-	-	3840401_1bl_1bl	3840401_1bl_1bl	BRY_2648	BRY_2648	BRY_2648
	1310	3884162_1bl_synopGBS117685	197	-	-	-	-	-	-	-	3884162_1bl_1bl	3884162_1bl_1bl	-	-	-	-	-	-	-	-	-	-	-	-	-	-	3884162_1bl_1bl	3884162_1bl_1bl	-	-	-
	1311	120825_1bl_synopGBS121590	199.5	-	-	-	-	-	-	-	120825_1bl_1bl	120825_1bl_1bl	-	-	-	-	-	-	-	-	-	-	-	-	-	-	120825_1bl_1bl	120825_1bl_1bl	-	-	-
	1312	3720985_1bl_synopGBS124463	199.5	-	-	-	-	-	-	-	3720985_1bl_1bl	3720985_1bl_1bl	-	-	-	-	-	-	-	-	-	-	-	-	-	-	3720985_1bl_1bl	3720985_1bl_1bl	-	-	-
	1313	3915331_1bl_synopGBS124788	199.5	-	Os05g0528200	Sb09g026330.1	-	-	-	-	3915331_1bl_1bl	3915331_1bl_1bl;3801674_1bl_1bl;3915329_1bl_1bl;3868814_1bl_1bl;3915330_1bl_1bl	-	-	-	3915331_1bl_1bl;2459270_1bl_1bl;3805754_1bl_1bl	-	3915331_1bl_1bl;2459270_1bl_1bl;3805754_1bl_1bl	-	-	-	-	-	-	-	-	3915331_1bl_1bl	3915331_1bl_1bl;3915330_1bl_1bl;3805754_1bl_1bl;3915329_1bl_1bl;2459270_1bl_1bl;3868814_1bl_1bl;3801674_1bl_1bl	-	-	WHE0282_F10_L19ZS
	1314	3864070_1bl_synopGBS122110	199.5	-	-	-	-	-	-	-	3864070_1bl_1bl	3864070_1bl_1bl	-	-	-	-	-	-	-	-	-	-	-	-	-	-	3864070_1bl_1bl	3864070_1bl_1bl	-	-	-
	1315	3917871_1bl_synopGBS102175	200	-	-	-	-	-	-	-	3917871_1bl_1bl	3917872_1bl_1bl;3839715_1bl_1bl;3917871_1bl_1bl	-	-	-	-	-	-	-	-	-	-	-	-	-	-	3917871_1bl_1bl	3917871_1bl_1bl;3839715_1bl_1bl;3917872_1bl_1bl	-	-	-
	1316	3878680_1bl_synopGBS128228	200	-	-	-	-	-	-	-	3878680_1bl_1bl	3878680_1bl_1bl	-	-	-	-	-	-	-	-	-	-	-	-	-	-	3878680_1bl_1bl	3878680_1bl_1bl	-	-	-
	1317	3916079_1bl_synopGBS128228	200	-	-	-	-	-	-	-	3916079_1bl_1bl	3916079_1bl_1bl;3915501_1bl_1bl;3915502_1bl_1bl;3916078_1bl_1bl	-	-	-	-	-	-	-	-	-	-	-	-	-	-	3916079_1bl_1bl	3916079_1bl_1bl;3916078_1bl_1bl;3915502_1bl_1bl;3915501_1bl_1bl	-	-	-
		3892766_1bl_synopGBS128228	200	-	-	-	-	-	-	-	-	-	-	-	-	-	-	-	-	-	-	-	-	-	-	-	-	-	-	-	-
	1318	3917484_1bl_synopGBS128228	200	-	-	-	-	-	-	-	3917484_1bl_1bl	3916942_1bl_1bl;3917484_1bl_1bl;3892766_1bl_1bl	-	-	-	-	-	-	-	-	-	-	-	-	-	-	3917484_1bl_1bl	3916942_1bl_1bl;3917484_1bl_1bl;3892766_1bl_1bl	-	-	-
	1319	2325414_1bl_synopGBS107817	200	-	-	-	-	-	-	-	2325414_1bl_1bl	2325414_1bl_1bl	-	-	-	-	-	-	-	-	-	-	-	-	-	-	2325414_1bl_1bl	2325414_1bl_1bl	-	-	-
	1320	3807255_1bl_synopGBS126820	203.5	-	-	-	-	-	-	-	3807255_1bl_1bl	3807255_1bl_1bl	-	-	-	-	-	-	-	-	-	-	-	-	-	-	3807255_1bl_1bl	3807255_1bl_1bl	-	-	-
	1321	1957211_1bl_synopGBS120824	206	-	-	-	-	-	-	-	1957211_1bl_1bl	1957211_1bl_1bl	-	-	-	-	-	-	-	-	-	-	-	-	-	-	1957211_1bl_1bl	1957211_1bl_1bl	-	-	-
	1322	3905649_1bl_synopGBS118392	208	-	-	-	-	-	-	-	3905649_1bl_1bl	3905649_1bl_1bl	-	-	-	-	-	-	-	-	-	-	-	-	-	-	3905649_1bl_1bl	3905649_1bl_1bl	-	-	-
	1323	2343265_1bl_synopGBS126239	210.5	-	-	-	-	-	-	-	2343265_1bl_1bl	2343265_1bl_1bl	-	-	-	-	-	-	-	-	-	-	-	-	-	-	2343265_1bl_1bl	2343265_1bl_1bl	-	-	-
	1324	3910003_1bl_synopGBS116143	211	-	-	-	-	-	-	-	3910003_1bl_1bl	3910003_1bl_1bl	-	-	-	-	-	-	-	-	-	-	-	-	-	-	3910003_1bl_1bl	3910003_1bl_1bl	-	-	-
	1325	3874580_1bl_synopGBS110827	213	-	-	-	-	-	-	-	3874580_1bl_1bl	3823826_1bl_1bl;3884623_1bl_1bl;3874580_1bl_1bl;3874579_1bl_1bl	-	-	-	-	-	-	-	-	-	-	-	-	-	-	3874580_1bl_1bl	3874580_1bl_1bl;3884623_1bl_1bl;3874579_1bl_1bl;3823826_1bl_1bl	-	-	-
	1326	3868378_1bl_synopGBS115224	215	-	-	-	-	-	-	-	3868378_1bl_1bl	3868378_1bl_1bl	-	-	-	-	-	-	-	-	-	-	-	-	-	-	3868378_1bl_1bl	3868378_1bl_1bl	-	-	-
	1327	3919874_1bl_synopGBS114756	215.5	-	-	-	-	-	-	-	3919874_1bl_1bl	3919874_1bl_1bl	-	-	-	-	-	-	-	-	-	-	-	-	-	-	3919874_1bl_1bl	3919874_1bl_1bl	WHE3356_G09_M18ZS	WHE3356_G09_M18ZS	WHE3356_G09_M18ZS
	1328	3885499_1bl_synopGBS105578	217	-	-	-	-	-	-	-	3885499_1bl_1bl	3885499_1bl_1bl	-	-	-	-	-	-	-	-	-	-	-	-	-	-	3885499_1bl_1bl	3885499_1bl_1bl	-	-	-
	1329	3794333_1bl_synopGBS116836	218	-	-	-	-	-	-	-	3794333_1bl_1bl	3794333_1bl_1bl	-	-	-	-	-	-	-	-	-	-	-	-	-	-	3794333_1bl_1bl	3794333_1bl_1bl	-	-	-
	1330	3847344_1bl_synopGBS111414	219	-	-	-	-	-	-	-	3847344_1bl_1bl	3847344_1bl_1bl;3815743_1bl_1bl	-	-	-	-	-	-	-	-	-	-	-	-	-	-	3847344_1bl_1bl	3815743_1bl_1bl;3847344_1bl_1bl	-	-	WHE0285_B12_D23ZS
	1331	3860846_1bl_synopGBS116432	219.5	-	-	-	-	-	-	-	-	3860846_1bl_1bl	-	-	-	-	-	-	-	-	-	-	-	-	-	-	-	3860846_1bl_1bl	-	-	-
	1332	3917656_1bl_synopGBS103970	220	-	-	-	-	-	-	-	3917656_1bl_1bl	3848148_1bl_1bl;3917656_1bl_1bl;3890259_1bl_1bl;3917657_1bl_1bl;3858521_1bl_1bl;3806718_1bl_1bl	-	-	-	-	-	-	-	-	-	-	-	-	-	-	3917656_1bl_1bl	3890259_1bl_1bl;3806718_1bl_1bl;3917657_1bl_1bl;3917656_1bl_1bl;3858521_1bl_1bl;3848148_1bl_1bl	-	-	-
	1333	3840539_1bl_synopGBS103970	220	-	-	-	-	-	-	-	3840539_1bl_1bl	3895202_1bl_1bl;3861143_1bl_1bl;3840539_1bl_1bl	-	-	-	-	-	-	-	-	-	-	-	-	-	-	3840539_1bl_1bl	3840539_1bl_1bl;3895202_1bl_1bl;3861143_1bl_1bl	-	-	-
	1334	1905654_1bl_synopGBS108935	220	-	-	-	-	-	-	-	1905654_1bl_1bl	1905654_1bl_1bl	-	-	-	-	-	-	-	-	-	-	-	-	-	-	1905654_1bl_1bl	1905654_1bl_1bl	0310_A07_A07Z_050	0310_A07_A07Z_050	0310_A07_A07Z_050
	1335	3791155_1bl_synopGBS105607	220	-	-	-	-	-	-	-	3791155_1bl_1bl	3791155_1bl_1bl	-	-	-	-	-	-	-	-	-	-	-	-	-	-	3791155_1bl_1bl	3791155_1bl_1bl	-	-	-
	1336	3800157_1bl_synopGBS103970	220	-	-	-	-	-	-	-	3800157_1bl_1bl	3844091_1bl_1bl;3889588_1bl_1bl;3844090_1bl_1bl;3887034_1bl_1bl;3817023_1bl_1bl;3844089_1bl_1bl;3800157_1bl_1bl;3878113_1bl_1bl;3830977_1bl_1bl;3922003_1bl_1bl;3889587_1bl_1bl	-	-	-	-	-	-	-	-	-	-	-	-	-	-	3800157_1bl_1bl	3889587_1bl_1bl;3844089_1bl_1bl;3830977_1bl_1bl;3800157_1bl_1bl;3889588_1bl_1bl;3922003_1bl_1bl;3878113_1bl_1bl;3887034_1bl_1bl;3844090_1bl_1bl;3817023_1bl_1bl;3844091_1bl_1bl	-	-	-
	1337	3827767_1bl_synopGBS126821	220.5	-	Os05g0551900	-	tplb0041d05	-	-	-	3827767_1bl_1bl	3827767_1bl_1bl	-	-	-	3827767_1bl_1bl	-	-	3827767_1bl_1bl	3827767_1bl_1bl	-	-	-	-	-	-	3827767_1bl_1bl	3827767_1bl_1bl	-	-	-
	1338	3872427_1bl_synopGBS100220	220.5	-	-	-	-	-	-	-	3872427_1bl_1bl	3872427_1bl_1bl	-	-	-	-	-	-	-	-	-	-	-	-	-	-	3872427_1bl_1bl	3872427_1bl_1bl	-	-	-
	1339	3867322_1bl_synopGBS104928	224.5	-	-	-	-	-	-	-	3867322_1bl_1bl	3867322_1bl_1bl	-	-	-	-	-	-	-	-	-	-	-	-	-	-	3867322_1bl_1bl	3867322_1bl_1bl	-	-	-
	1340	3864791_1bl_synopGBS129543	224.5	-	-	-	-	-	-	-	3864791_1bl_1bl	3864791_1bl_1bl;3917485_1bl_1bl;3917559_1bl_1bl	-	-	-	-	-	-	-	-	-	-	-	-	-	-	3864791_1bl_1bl	3864791_1bl_1bl;3917485_1bl_1bl;3917559_1bl_1bl	-	-	-
	1341	3829714_1bl_synopGBS111421	228	Bradi2g17090.1	Os05g0556100	Sb09g027960.1	tplb0034e16	-	-	-	3829714_1bl_1bl	3917003_1bl_1bl;3845869_1bl_1bl;3829714_1bl_1bl;3894170_1bl_1bl;3800885_1bl_1bl;3917812_1bl_1bl;3878003_1bl_1bl;3917628_1bl_1bl;3805058_1bl_1bl;3901508_1bl_1bl;3820167_1bl_1bl;1506554_1bl_1bl;3825853_1bl_1bl;3790684_1bl_1bl;3830293_1bl_1bl;3813214_1bl_1bl;3871538_1bl_1bl;3918200_1bl_1bl;3849883_1bl_1bl;3919362_1bl_1bl;3846942_1bl_1bl;3867778_1bl_1bl;3869032_1bl_1bl;3790571_1bl_1bl;3806366_1bl_1bl…	-	-	-	3829714_1bl_1bl;3918233_1bl_1bl	-	3852433_1bl_1bl;3918233_1bl_1bl	3829714_1bl_1bl	3829714_1bl_1bl	-	-	-	-	-	-	3829714_1bl_1bl	3829714_1bl_1bl;3901508_1bl_1bl;3871538_1bl_1bl;3867778_1bl_1bl;3917003_1bl_1bl;3918233_1bl_1bl;3845869_1bl_1bl;3855912_1bl_1bl;1506554_1bl_1bl;3790684_1bl_1bl;3790571_1bl_1bl;3825853_1bl_1bl;3869032_1bl_1bl;3806366_1bl_1bl;3849883_1bl_1bl;3830293_1bl_1bl;3917628_1bl_1bl;3805058_1bl_1bl;3917812_1bl_1bl;3852433_1bl_1bl;3878003_1bl_1bl;3846942_1bl_1bl;3813214_1bl_1bl;3820167_1bl_1bl;3800885_1bl_1bl…	WHE0442_A03_A06ZS	WHE0442_A03_A06ZS	WHE0306_B01_C02ZS;WHE0958_D08_H16ZT;0015_G09_G09Z_068;WHE1119_H07_P13ZS;WHE0430_H09_O18ZS;WHE0627_H10_P19ZA;WHE0442_A03_A06ZS;WHE1101_D02_G03ZT;0018_H09_H09Z_076;WHE4107_F06_L11ZS;WHE2342_B03_C06ZY
	1342	-	-	Bradi2g17067.1	Os05g0556400	Sb09g027990.1	-	tplb0053e09	-	-	-	-	-	3818356_1bl_1bl	-	3818356_1bl_1bl	-	3818356_1bl_1bl	-	-	3818356_1bl_1bl	3818356_1bl_1bl	-	-	-	-	3818356_1bl_1bl	3818356_1bl_1bl	-	WHE2057_E09_J17ZT	WHE2057_E09_J17ZT
	1343	-	-	-	-	Sb09g028020.1	-	-	-	-	-	-	-	-	-	-	-	3905411_1bl_1bl	-	-	-	-	-	-	-	-	-	3905411_1bl_1bl	-	-	WHE0072_A06_A12ZS
	1344	3917501_1bl_synopGBS101027	229	-	-	-	-	-	-	-	3917501_1bl_1bl	3917501_1bl_1bl	-	-	-	-	-	-	-	-	-	-	-	-	-	-	3917501_1bl_1bl	3917501_1bl_1bl	-	-	-
	1345	3917500_1bl_synopGBS101027	229	-	-	-	-	-	-	-	3917500_1bl_1bl	3844055_1bl_1bl;3864299_1bl_1bl;3825928_1bl_1bl;3917500_1bl_1bl	-	-	-	-	-	-	-	-	-	-	-	-	-	-	3917500_1bl_1bl	3864299_1bl_1bl;3917500_1bl_1bl;3825928_1bl_1bl;3844055_1bl_1bl	-	-	-
	1346	3858792_1bl_synopGBS123865	229	-	-	-	-	-	-	-	3858792_1bl_1bl	3858792_1bl_1bl	-	-	-	-	-	-	-	-	-	-	-	-	-	-	3858792_1bl_1bl	3858792_1bl_1bl	-	-	-
	1347	3910631_1bl_synopGBS101027	229	-	-	-	-	-	-	-	3910631_1bl_1bl	3910631_1bl_1bl	-	-	-	-	-	-	-	-	-	-	-	-	-	-	3910631_1bl_1bl	3910631_1bl_1bl	-	-	-
	1348	3853439_1bl_synopGBS106900	231	-	-	-	-	-	-	-	3853439_1bl_1bl	3853439_1bl_1bl	-	-	-	-	-	-	-	-	-	-	-	-	-	-	3853439_1bl_1bl	3853439_1bl_1bl	-	-	-
	1349	3906228_1bl_synopGBS119908	231	-	-	-	-	-	-	-	3906228_1bl_1bl	3906228_1bl_1bl;3906229_1bl_1bl;3851484_1bl_1bl;3823171_1bl_1bl	-	-	-	-	-	-	-	-	-	-	-	-	-	-	3906228_1bl_1bl	3851484_1bl_1bl;3906229_1bl_1bl;3823171_1bl_1bl;3906228_1bl_1bl	-	-	-
	1350	3791118_1bl_synopGBS118639	232	-	-	-	-	-	-	-	3791118_1bl_1bl	3791118_1bl_1bl	-	-	-	-	-	-	-	-	-	-	-	-	-	-	3791118_1bl_1bl	3791118_1bl_1bl	WHE1789_A03_B05ZS	WHE1789_A03_B05ZS	WHE1789_A03_B05ZS
	1351	3873175_1bl_synopGBS112456	232	-	-	-	-	-	-	-	3873175_1bl_1bl	3873175_1bl_1bl	-	-	-	-	-	-	-	-	-	-	-	-	-	-	3873175_1bl_1bl	3873175_1bl_1bl	-	-	-
	1352	3860111_1bl_synopGBS128561	232	-	-	-	-	-	-	-	3860111_1bl_1bl	3860111_1bl_1bl	-	-	-	-	-	-	-	-	-	-	-	-	-	-	3860111_1bl_1bl	3860111_1bl_1bl	-	-	-
	1353	3864874_1bl_synopGBS117835	232	-	-	-	-	-	-	-	3864874_1bl_1bl	3864874_1bl_1bl	-	-	-	-	-	-	-	-	-	-	-	-	-	-	3864874_1bl_1bl	3864874_1bl_1bl	-	-	-
	1354	3826711_1bl_synopGBS104772	232	-	-	-	-	-	-	-	3826711_1bl_1bl	3826711_1bl_1bl	-	-	-	-	-	-	-	-	-	-	-	-	-	-	3826711_1bl_1bl	3826711_1bl_1bl	0813_A08_A15Z_053	0813_A08_A15Z_053	0813_A08_A15Z_053
	1355	3905411_1bl_synopGBS102562	232	Bradi2g17050.1	Os05g0556800	-	-	-	-	-	3905411_1bl_1bl	3905411_1bl_1bl	-	3905411_1bl_1bl;3911581_1bl_1bl;3794500_1bl_1bl;3907626_1bl_1bl	-	3911581_1bl_1bl;3794500_1bl_1bl;3907626_1bl_1bl	-	-	-	-	-	-	-	-	-	-	3905411_1bl_1bl	3907626_1bl_1bl;3794500_1bl_1bl;3911581_1bl_1bl;3905411_1bl_1bl	WHE0072_A06_A12ZS	WHE0072_A06_A12ZS	WHE0072_A06_A12ZS
	1356	-	-	-	-	Sb09g028030.1	-	-	-	-	-	-	-	-	-	-	-	3911581_1bl_1bl;3794500_1bl_1bl;3907626_1bl_1bl	-	-	-	-	-	-	-	-	-	3907626_1bl_1bl;3794500_1bl_1bl;3911581_1bl_1bl	-	-	-
5	1357	-	-	Bradi2g16627.1	-	-	-	-	-	-	-	-	3578447_1bl_1bl	3578447_1bl_1bl	-	-	-	-	-	-	-	-	-	-	-	-	3578447_1bl_1bl	3578447_1bl_1bl	-	-	-
	1358	-	-	-	Os05g0562800	-	-	-	RFL_Contig3287	-	-	-	-	-	-	3891579_1bl_1bl	-	-	-	-	-	-	3891579_1bl_1bl	3891579_1bl_1bl	-	-	3891579_1bl_1bl	3891579_1bl_1bl	-	WHE0952_F10_K20ZT	WHE0952_F10_K20ZT
	1359	-	-	Bradi2g16647.1	Os05g0562400	-	-	-	-	-	-	-	3825333_1bl_1bl	3825333_1bl_1bl	3825333_1bl_1bl	3825333_1bl_1bl	-	-	-	-	-	-	-	-	-	-	3825333_1bl_1bl	3825333_1bl_1bl	-	-	-
	1360	-	-	-	Os05g0562200	-	-	-	RFL_Contig3951	-	-	-	-	-	-	-	-	-	-	-	-	-	3906585_1bl_1bl	3906585_1bl_1bl	-	-	3906585_1bl_1bl	3906585_1bl_1bl	-	-	-
	1361	-	-	-	Os05g0562300	-	-	-	-	-	-	-	-	-	3852546_1bl_1bl	3852546_1bl_1bl	-	-	-	-	-	-	-	-	-	-	3852546_1bl_1bl	3852546_1bl_1bl	-	WHE0844_E04_J08ZY	WHE0844_E04_J08ZY
	1362	-	-	-	-	Sb09g028420.1	-	-	-	-	-	-	-	-	-	-	3891579_1bl_1bl	3891579_1bl_1bl	-	-	-	-	-	-	-	-	3891579_1bl_1bl	3891579_1bl_1bl	-	WHE0952_F10_K20ZT	WHE0952_F10_K20ZT
	1363	-	-	Bradi2g16660.1	-	Sb09g028410.1	-	-	-	-	-	-	3852546_1bl_1bl	3852546_1bl_1bl	-	-	3852546_1bl_1bl	3852546_1bl_1bl	-	-	-	-	-	-	-	-	3852546_1bl_1bl	3852546_1bl_1bl	-	WHE0844_E04_J08ZY	WHE0844_E04_J08ZY
	1364	-	-	Bradi2g16680.1	-	Sb09g028390.1	-	-	-	-	-	-	-	3852056_1bl_1bl	-	-	-	3852056_1bl_1bl	-	-	-	-	-	-	-	-	-	3852056_1bl_1bl	-	-	-
	1365	-	-	Bradi2g16710.1	Os05g0561500	Sb09g028380.1	-	-	-	-	-	-	3380959_1bl_1bl	3380959_1bl_1bl	3380959_1bl_1bl	3380959_1bl_1bl	-	3380959_1bl_1bl	-	-	-	-	-	-	-	-	3380959_1bl_1bl	3380959_1bl_1bl	-	-	WHE2490_C08_F16ZS
	1366	-	-	Bradi2g16750.1	Os05g0560900	Sb09g028360.1	-	-	-	-	-	-	3882471_1bl_1bl	3840157_1bl_1bl;3882471_1bl_1bl	3882471_1bl_1bl	3840157_1bl_1bl;3882471_1bl_1bl	3882471_1bl_1bl	3840157_1bl_1bl;3882471_1bl_1bl	-	-	-	-	-	-	-	-	3882471_1bl_1bl	3840157_1bl_1bl;3882471_1bl_1bl	-	-	-
	1367	-	-	Bradi2g16770.1	-	-	-	-	-	-	-	-	-	3839295_1bl_1bl	-	-	-	-	-	-	-	-	-	-	-	-	-	3839295_1bl_1bl	-	-	WHE3452_E11_I22ZS
	1368	-	-	Bradi2g16780.1	Os05g0560600	Sb09g028350.1	-	-	-	-	-	-	-	3833653_1bl_1bl;3822042_1bl_1bl	-	3822042_1bl_1bl	-	3822042_1bl_1bl	-	-	-	-	-	-	-	-	-	3822042_1bl_1bl;3833653_1bl_1bl	-	-	-
	1369	-	-	-	-	Sb09g028320.1	-	-	-	-	-	-	-	-	-	-	3866492_1bl_1bl	3866492_1bl_1bl	-	-	-	-	-	-	-	-	3866492_1bl_1bl	3866492_1bl_1bl	-	WHE0425_A04_A07ZS	WHE0425_A04_A07ZS
	1370	-	-	Bradi2g16800.1	Os05g0560100	Sb09g028280.1	-	-	-	-	-	-	-	3900088_1bl_1bl	-	3900088_1bl_1bl	-	3900088_1bl_1bl	-	-	-	-	-	-	-	-	-	3900088_1bl_1bl	-	-	-
	1371	-	-	Bradi2g16820.1	Os05g0559900	Sb09g028250.1	-	-	-	-	-	-	-	3856040_1bl_1bl	-	-	-	-	-	-	-	-	-	-	-	-	-	3856040_1bl_1bl	-	-	-
	1372	-	-	Bradi2g16840.1	Os05g0559600	Sb09g028220.1	-	-	-	-	-	-	3824183_1bl_1bl	3824183_1bl_1bl	-	3824183_1bl_1bl	-	3824183_1bl_1bl	-	-	-	-	-	-	-	-	3824183_1bl_1bl	3824183_1bl_1bl	-	-	-
	1373	-	-	Bradi2g16850.1	Os05g0559400	Sb09g028210.1	-	-	-	-	-	-	3916489_1bl_1bl	3916489_1bl_1bl	3916489_1bl_1bl	3916489_1bl_1bl	-	3916489_1bl_1bl	-	-	-	-	-	-	-	-	3916489_1bl_1bl	3916489_1bl_1bl	-	-	-
	1374	-	-	Bradi2g16900.1	Os05g0559000	-	-	-	-	-	-	-	3810729_1bl_1bl	3810729_1bl_1bl	3810729_1bl_1bl	3810729_1bl_1bl	-	-	-	-	-	-	-	-	-	-	3810729_1bl_1bl	3810729_1bl_1bl	-	-	-
	1375	-	-	-	Os05g0558900	-	-	-	tplb0003h22	-	-	-	-	-	-	3850012_1bl_1bl;3921723_1bl_1bl;3916592_1bl_1bl	-	-	-	-	-	-	3850012_1bl_1bl	3850012_1bl_1bl	-	-	3850012_1bl_1bl	3850012_1bl_1bl;3916592_1bl_1bl;3921723_1bl_1bl	-	-	WHE1710_D01_G02ZT;WHE2101_C02_E03ZT
	1376	-	-	Bradi2g16910.1	-	-	-	-	-	-	-	-	-	3807198_1bl_1bl	-	-	-	-	-	-	-	-	-	-	-	-	-	3807198_1bl_1bl	-	-	-
	1377	-	-	Bradi2g16920.1	-	-	-	-	-	-	-	-	-	3494413_1bl_1bl	-	-	-	-	-	-	-	-	-	-	-	-	-	3494413_1bl_1bl	-	-	WHE2968_A09_A18ZS
	1378	-	-	Bradi2g16940.1	-	Sb09g028090.1	-	-	-	-	-	-	-	3871385_1bl_1bl;3846361_1bl_1bl	-	-	-	3871385_1bl_1bl;3846361_1bl_1bl;812744_1bl_1bl;3801217_1bl_1bl	-	-	-	-	-	-	-	-	-	3846361_1bl_1bl;3871385_1bl_1bl;3801217_1bl_1bl;812744_1bl_1bl	-	-	-
	1379	3858544_1bl_synopGBS102191	232.5	-	-	-	-	-	-	-	3858544_1bl_1bl	3858544_1bl_1bl	-	-	-	-	-	-	-	-	-	-	-	-	-	-	3858544_1bl_1bl	3858544_1bl_1bl	-	-	-
		3849414_1bl_synopGBS112494	233	-	-	-	-	-	-	-	-	-	-	-	-	-	-	-	-	-	-	-	-	-	-	-	-	-	-	-	-
	1380	3849414_1bl_synopGBS112495	233	-	-	-	-	-	-	-	3849414_1bl_1bl	3849414_1bl_1bl	-	-	-	-	-	-	-	-	-	-	-	-	-	-	3849414_1bl_1bl	3849414_1bl_1bl	-	-	-
	1381	3869264_1bl_synopGBS102155	235	-	-	-	-	-	-	-	3869264_1bl_1bl	3869264_1bl_1bl;3871723_1bl_1bl;3819245_1bl_1bl;3865871_1bl_1bl	-	-	-	-	-	-	-	-	-	-	-	-	-	-	3869264_1bl_1bl	3865871_1bl_1bl;3871723_1bl_1bl;3819245_1bl_1bl;3869264_1bl_1bl	-	-	-
	1382	3904681_1bl_synopGBS106299	235	Bradi2g16950.1	Os05g0557600	Sb09g028100.1	-	-	-	-	3904681_1bl_1bl	3904681_1bl_1bl	-	3904681_1bl_1bl	-	3904681_1bl_1bl	-	3904681_1bl_1bl	-	-	-	-	-	-	-	-	3904681_1bl_1bl	3904681_1bl_1bl	-	-	-
	1383	-	-	-	Os05g0557500	-	-	-	-	-	-	-	-	-	3871385_1bl_1bl	3871385_1bl_1bl;3846361_1bl_1bl	-	-	-	-	-	-	-	-	-	-	3871385_1bl_1bl	3846361_1bl_1bl;3871385_1bl_1bl	-	-	-
	1384	3914438_1bl_synopGBS114672	236	-	-	-	-	-	-	-	3914438_1bl_1bl	3914438_1bl_1bl	-	-	-	-	-	-	-	-	-	-	-	-	-	-	3914438_1bl_1bl	3914438_1bl_1bl	-	-	-
	1385	3904677_1bl_synopGBS114672	236	-	-	-	-	-	-	-	-	3904677_1bl_1bl	-	-	-	-	-	-	-	-	-	-	-	-	-	-	-	3904677_1bl_1bl	-	-	-
	1386	3835933_1bl_synopGBS100858	236	-	-	-	-	-	-	-	3835933_1bl_1bl	3835933_1bl_1bl	-	-	-	-	-	-	-	-	-	-	-	-	-	-	3835933_1bl_1bl	3835933_1bl_1bl	-	-	-
	1387	3919002_1bl_synopGBS103156	236.5	Bradi2g16960.1	-	Sb09g028110.1	-	-	-	-	3919002_1bl_1bl	3894292_1bl_1bl;3915721_1bl_1bl;3797764_1bl_1bl;3878173_1bl_1bl;3881311_1bl_1bl;3919002_1bl_1bl	3919002_1bl_1bl	3919002_1bl_1bl	-	-	-	3919002_1bl_1bl	-	-	-	-	-	-	-	-	3919002_1bl_1bl	3878173_1bl_1bl;3797764_1bl_1bl;3915721_1bl_1bl;3881311_1bl_1bl;3894292_1bl_1bl;3919002_1bl_1bl	WHE4164_G05_M10ZS	WHE4164_G05_M10ZS	WHE4164_G05_M10ZS
	1388	-	-	Bradi2g16970.3	Os05g0557800	Sb09g028120.1	-	RFL_Contig2591	-	-	-	-	-	3102930_1bl_1bl	-	-	-	-	-	-	3102930_1bl_1bl	3102930_1bl_1bl	-	-	-	-	3102930_1bl_1bl	3102930_1bl_1bl	-	WHE0948_H03_P06ZT	WHE0948_H03_P06ZT
	1389	-	-	-	Os05g0557900	Sb09g028130.1	-	-	-	-	-	-	-	-	-	3916395_1bl_1bl	-	3916395_1bl_1bl	-	-	-	-	-	-	-	-	-	3916395_1bl_1bl	-	-	WHE3575_F09_K17ZS
	1390	-	-	-	-	Sb09g028140.1	-	-	-	-	-	-	-	-	-	-	-	3494413_1bl_1bl	-	-	-	-	-	-	-	-	-	3494413_1bl_1bl	-	-	WHE2968_A09_A18ZS
	1391	-	-	-	Os05g0558400	-	-	-	-	-	-	-	-	-	-	3854532_1bl_1bl	-	-	-	-	-	-	-	-	-	-	-	3854532_1bl_1bl	-	-	-
6	1392	-	-	-	Os05g0563100	-	-	-	-	-	-	-	-	-	-	3578447_1bl_1bl	-	-	-	-	-	-	-	-	-	-	-	3578447_1bl_1bl	-	-	-
	1393	-	-	Bradi2g16610.1	Os05g0563400	Sb09g028450.1	-	-	-	-	-	-	-	3893853_1bl_1bl;3896202_1bl_1bl;3867690_1bl_1bl	-	3896202_1bl_1bl;3867690_1bl_1bl	-	3867690_1bl_1bl	-	-	-	-	-	-	-	-	-	3893853_1bl_1bl;3896202_1bl_1bl;3867690_1bl_1bl	-	-	-
	1394	-	-	Bradi2g16537.1	-	Sb09g028510.1	-	-	-	-	-	-	-	3855042_1bl_1bl	-	-	-	-	-	-	-	-	-	-	-	-	-	3855042_1bl_1bl	-	-	-
	1395	-	-	Bradi2g16520.1	Os05g0564200	Sb09g028530.1	-	tplb0034f19	-	-	-	-	-	3876332_1bl_1bl	-	3876332_1bl_1bl	-	3876332_1bl_1bl	-	-	-	3876332_1bl_1bl	-	-	-	-	-	3876332_1bl_1bl	-	-	-
	1396	-	-	-	Os05g0564400	-	-	-	-	-	-	-	-	-	-	3751735_1bl_1bl;3811692_1bl_1bl	-	-	-	-	-	-	-	-	-	-	-	3751735_1bl_1bl;3811692_1bl_1bl	-	-	WHE0443_D10_H19ZS;WHE0927_G05_N09ZT
	1397	-	-	Bradi2g16480.1	-	Sb09g028560.1	-	RFL_Contig2542	-	-	-	-	-	2232465_1bl_1bl	-	-	-	2232465_1bl_1bl;3800891_1bl_1bl;3751735_1bl_1bl;3811692_1bl_1bl	-	-	3811692_1bl_1bl	3811692_1bl_1bl	-	-	-	-	3811692_1bl_1bl	3751735_1bl_1bl;2232465_1bl_1bl;3811692_1bl_1bl;3800891_1bl_1bl	-	WHE0443_D10_H19ZS	WHE1788_B05_C10ZT;WHE0443_D10_H19ZS;WHE0927_G05_N09ZT
	1398	-	-	Bradi2g16460.1	-	-	-	-	-	-	-	-	-	3805162_1bl_1bl;3792137_1bl_1bl;3850664_1bl_1bl;3907315_1bl_1bl;3903658_1bl_1bl;3794112_1bl_1bl;3876092_1bl_1bl;3849910_1bl_1bl;3799812_1bl_1bl;3856243_1bl_1bl;3873466_1bl_1bl;3791945_1bl_1bl;3830495_1bl_1bl	-	-	-	-	-	-	-	-	-	-	-	-	-	3903658_1bl_1bl;3907315_1bl_1bl;3799812_1bl_1bl;3849910_1bl_1bl;3794112_1bl_1bl;3805162_1bl_1bl;3873466_1bl_1bl;3856243_1bl_1bl;3850664_1bl_1bl;3830495_1bl_1bl;3792137_1bl_1bl;3791945_1bl_1bl;3876092_1bl_1bl	-	-	WHE1119_F07_L13ZT
	1399	-	-	Bradi2g16440.1	Os05g0564800	-	-	RFL_Contig4091	-	-	-	-	-	3917191_1bl_1bl;3917190_1bl_1bl;3904034_1bl_1bl	3904034_1bl_1bl	3917191_1bl_1bl;3917190_1bl_1bl;3904034_1bl_1bl	-	-	-	-	3904034_1bl_1bl	3904034_1bl_1bl	-	-	-	-	3904034_1bl_1bl	3917190_1bl_1bl;3917191_1bl_1bl;3904034_1bl_1bl	-	-	-
	1400	-	-	-	Os05g0565000	-	-	-	RFL_Contig2971	-	-	-	-	-	-	3810664_1bl_1bl	-	-	-	-	-	-	3810664_1bl_1bl	3810664_1bl_1bl	-	-	3810664_1bl_1bl	3810664_1bl_1bl	-	WHE0072_H03_O06ZS	WHE0072_H03_O06ZS
	1401	-	-	Bradi2g16420.1	Os05g0565100	Sb09g028600.1	-	-	-	-	-	-	-	-	3873466_1bl_1bl	3873466_1bl_1bl;3803779_1bl_1bl	-	3873466_1bl_1bl	-	-	-	-	-	-	-	-	3873466_1bl_1bl	3803779_1bl_1bl;3873466_1bl_1bl	-	WHE1119_F07_L13ZT	WHE1119_F07_L13ZT
	1402	-	-	Bradi2g16410.1	Os05g0565200	Sb09g028620.1	-	-	-	-	-	-	-	-	-	3820167_1bl_1bl	-	3820167_1bl_1bl	-	-	-	-	-	-	-	-	-	3820167_1bl_1bl	-	-	0015_G09_G09Z_068
	1403	-	-	-	-	Sb09g028660.1	-	-	-	-	-	-	-	-	-	-	-	3848213_1bl_1bl	-	-	-	-	-	-	-	-	-	3848213_1bl_1bl	-	-	-
	1404	-	-	-	-	Sb09g028670.1	-	-	-	-	-	-	-	-	-	-	-	3891578_1bl_1bl;3920643_1bl_1bl;3917310_1bl_1bl;3870500_1bl_1bl;3863411_1bl_1bl;3799690_1bl_1bl;3816188_1bl_1bl	-	-	-	-	-	-	-	-	-	3870500_1bl_1bl;3891578_1bl_1bl;3917310_1bl_1bl;3799690_1bl_1bl;3863411_1bl_1bl;3920643_1bl_1bl;3816188_1bl_1bl	-	-	WHE0855_A06_A11ZT
	1405	-	-	Bradi2g16350.1	Os05g0566300	Sb09g028680.1	-	-	-	-	-	-	-	3809624_1bl_1bl	-	3809624_1bl_1bl	-	3809624_1bl_1bl	-	-	-	-	-	-	-	-	-	3809624_1bl_1bl	-	-	WHE0936_F10_L20ZY
	1406	-	-	-	-	Sb09g028690.1	-	-	-	-	-	-	-	-	-	-	-	2086246_1bl_1bl;3880600_1bl_1bl	-	-	-	-	-	-	-	-	-	3880600_1bl_1bl;2086246_1bl_1bl	-	-	-
	1407	-	-	-	Os05g0566400	-	-	-	-	-	-	-	-	-	-	2086246_1bl_1bl;3880600_1bl_1bl	-	-	-	-	-	-	-	-	-	-	-	3880600_1bl_1bl;2086246_1bl_1bl	-	-	-
	1408	-	-	Bradi2g16337.1	-	-	-	-	-	-	-	-	-	2086246_1bl_1bl;3797816_1bl_1bl;3880600_1bl_1bl	-	-	-	-	-	-	-	-	-	-	-	-	-	3797816_1bl_1bl;3880600_1bl_1bl;2086246_1bl_1bl	-	-	-
	1409	-	-	Bradi2g16320.1	Os05g0566500	Sb09g028700.1	-	-	-	-	-	-	955784_1bl_1bl	955784_1bl_1bl	955784_1bl_1bl	955784_1bl_1bl	955784_1bl_1bl	955784_1bl_1bl	-	-	-	-	-	-	-	-	955784_1bl_1bl	955784_1bl_1bl	-	-	-
	1410	-	-	Bradi2g16310.1	-	-	-	-	-	-	-	-	3872241_1bl_1bl	3872241_1bl_1bl	-	-	-	-	-	-	-	-	-	-	-	-	3872241_1bl_1bl	3872241_1bl_1bl	-	WHE1112_B06_D12ZT	WHE1112_B06_D12ZT
	1411	-	-	-	-	Sb09g028720.1	-	-	-	tplb0013f07	-	-	-	-	-	-	-	3879368_1bl_1bl;3918189_1bl_1bl;3864589_1bl_1bl;3813291_1bl_1bl;1678368_1bl_1bl;3800169_1bl_1bl;3916714_1bl_1bl;3918190_1bl_1bl;3290480_1bl_1bl	-	-	-	-	-	-	-	3813291_1bl_1bl	-	3916714_1bl_1bl;3290480_1bl_1bl;3800169_1bl_1bl;3879368_1bl_1bl;3918190_1bl_1bl;3918189_1bl_1bl;1678368_1bl_1bl;3813291_1bl_1bl;3864589_1bl_1bl	-	-	WHE0312_E03_E03ZS
	1412	-	-	Bradi2g16237.1	Os05g0566900	Sb09g028730.1	-	tplb0013b19	-	-	-	-	3871167_1bl_1bl	3871167_1bl_1bl	-	3871167_1bl_1bl	-	3871167_1bl_1bl	-	-	3871167_1bl_1bl	3871167_1bl_1bl	-	-	-	-	3871167_1bl_1bl	3871167_1bl_1bl	-	WHE0442_H05_O10ZS	WHE0442_H05_O10ZS
	1413	-	-	Bradi2g16210.1	-	-	-	-	-	-	-	-	-	3916745_1bl_1bl	-	-	-	-	-	-	-	-	-	-	-	-	-	3916745_1bl_1bl	-	-	-
	1414	-	-	Bradi2g16190.1	-	-	-	-	-	-	-	-	-	3915521_1bl_1bl;3915522_1bl_1bl;3882941_1bl_1bl	-	-	-	-	-	-	-	-	-	-	-	-	-	3915521_1bl_1bl;3915522_1bl_1bl;3882941_1bl_1bl	-	-	WHE1755-1758_F07_F07ZS
	1415	-	-	Bradi2g16180.1	-	-	-	-	-	-	-	-	-	3915299_1bl_1bl	-	-	-	-	-	-	-	-	-	-	-	-	-	3915299_1bl_1bl	-	-	-
	1416	-	-	Bradi2g16160.1	Os05g0567100	Sb09g028740.1	-	tplb0005h03	-	-	-	-	-	3906802_1bl_1bl	-	3906802_1bl_1bl	-	3906802_1bl_1bl	-	-	3906802_1bl_1bl	3906802_1bl_1bl	-	-	-	-	3906802_1bl_1bl	3906802_1bl_1bl	-	WHE1796_D01_G02ZS	WHE1796_D01_G02ZS
	1417	-	-	Bradi2g16140.1	Os05g0567300	Sb09g028770.1	-	-	-	-	-	-	3897513_1bl_1bl	3897513_1bl_1bl;3880420_1bl_1bl	-	3897513_1bl_1bl;3880420_1bl_1bl	3897513_1bl_1bl	3897513_1bl_1bl;3880420_1bl_1bl	-	-	-	-	-	-	-	-	3897513_1bl_1bl	3897513_1bl_1bl;3880420_1bl_1bl	-	2110_F11_K22ZS5_091	2110_F11_K22ZS5_091
	1418	3747177_1bl_synopGBS118676	237	-	-	-	-	-	-	-	3747177_1bl_1bl	3747177_1bl_1bl	-	-	-	-	-	-	-	-	-	-	-	-	-	-	3747177_1bl_1bl	3747177_1bl_1bl	-	-	-
	1419	3540533_1bl_synopGBS123586	240.5	-	-	-	-	-	-	-	3540533_1bl_1bl	3540533_1bl_1bl	-	-	-	-	-	-	-	-	-	-	-	-	-	-	3540533_1bl_1bl	3540533_1bl_1bl	-	-	-
	1420	2304099_1bl_synopGBS116203	240.5	-	-	-	-	-	-	-	2304099_1bl_1bl	2304099_1bl_1bl	-	-	-	-	-	-	-	-	-	-	-	-	-	-	2304099_1bl_1bl	2304099_1bl_1bl	-	-	-
	1421	3802974_1bl_synopGBS110687	241	-	-	-	-	-	-	-	3802974_1bl_1bl	3802974_1bl_1bl	-	-	-	-	-	-	-	-	-	-	-	-	-	-	3802974_1bl_1bl	3802974_1bl_1bl	-	-	-
	1422	3804100_1bl_synopGBS119818	242	-	-	-	-	-	-	-	3804100_1bl_1bl	3804100_1bl_1bl	-	-	-	-	-	-	-	-	-	-	-	-	-	-	3804100_1bl_1bl	3804100_1bl_1bl	-	-	-
	1423	3895037_1bl_synopGBS105188	242.5	-	-	-	-	-	-	-	3895037_1bl_1bl	3895037_1bl_1bl	-	-	-	-	-	-	-	-	-	-	-	-	-	-	3895037_1bl_1bl	3895037_1bl_1bl	-	-	-
	1424	3855365_1bl_synopGBS100112	242.5	-	-	-	-	-	-	-	3855365_1bl_1bl	3921068_1bl_1bl;3855365_1bl_1bl	-	-	-	-	-	-	-	-	-	-	-	-	-	-	3855365_1bl_1bl	3855365_1bl_1bl;3921068_1bl_1bl	-	-	-
	1425	3846856_1bl_synopGBS121706	243.5	-	-	-	-	-	-	-	3846856_1bl_1bl	3846856_1bl_1bl;3846855_1bl_1bl;3916130_1bl_1bl;3837863_1bl_1bl	-	-	-	-	-	-	-	-	-	-	-	-	-	-	3846856_1bl_1bl	3846856_1bl_1bl;3837863_1bl_1bl;3846855_1bl_1bl;3916130_1bl_1bl	-	-	-
	1426	3852983_1bl_synopGBS106834	244	-	-	-	-	-	-	-	3852983_1bl_1bl	3852983_1bl_1bl	-	-	-	-	-	-	-	-	-	-	-	-	-	-	3852983_1bl_1bl	3852983_1bl_1bl	-	-	-
	1427	3817936_1bl_synopGBS106710	246.5	-	-	-	-	-	-	-	3817936_1bl_1bl	3817936_1bl_1bl	-	-	-	-	-	-	-	-	-	-	-	-	-	-	3817936_1bl_1bl	3817936_1bl_1bl	-	-	-
	1428	3860160_1bl_synopGBS106710	246.5	-	-	-	-	-	-	-	-	3860160_1bl_1bl	-	-	-	-	-	-	-	-	-	-	-	-	-	-	-	3860160_1bl_1bl	-	-	-
	1429	3804137_1bl_synopGBS106710	246.5	-	-	-	-	-	-	-	3804137_1bl_1bl	3804137_1bl_1bl	-	-	-	-	-	-	-	-	-	-	-	-	-	-	3804137_1bl_1bl	3804137_1bl_1bl	-	-	-
		3803857_1bl_synopGBS127758	247	-	-	-	-	-	-	-	-	-	-	-	-	-	-	-	-	-	-	-	-	-	-	-	-	-	-	-	-
	1430	3794605_1bl_synopGBS121045	247.5	-	-	-	-	-	-	-	3794605_1bl_1bl	3794605_1bl_1bl	-	-	-	-	-	-	-	-	-	-	-	-	-	-	3794605_1bl_1bl	3794605_1bl_1bl	-	-	-
	1431	3921873_1bl_synopGBS129375	247.5	-	-	-	-	-	-	-	3921873_1bl_1bl	3921873_1bl_1bl;3871565_1bl_1bl	-	-	-	-	-	-	-	-	-	-	-	-	-	-	3921873_1bl_1bl	3871565_1bl_1bl;3921873_1bl_1bl	-	-	-
	1432	3803857_1bl_synopGBS121405	247.5	-	-	-	-	-	-	-	3803857_1bl_1bl	3803857_1bl_1bl	-	-	-	-	-	-	-	-	-	-	-	-	-	-	3803857_1bl_1bl	3803857_1bl_1bl	-	-	-
	1433	3840936_1bl_synopGBS127976	248	-	-	-	-	-	-	-	3840936_1bl_1bl	3840936_1bl_1bl;3840935_1bl_1bl	-	-	-	-	-	-	-	-	-	-	-	-	-	-	3840936_1bl_1bl	3840935_1bl_1bl;3840936_1bl_1bl	-	-	-
		3840935_1bl_synopGBS127976	248	-	-	-	-	-	-	-	-	-	-	-	-	-	-	-	-	-	-	-	-	-	-	-	-	-	-	-	-
		3916283_1bl_synopGBS104348	249	-	-	-	-	-	-	-	-	-	-	-	-	-	-	-	-	-	-	-	-	-	-	-	-	-	-	-	-
	1434	3901916_1bl_synopGBS107758	250	-	-	-	-	-	-	-	3901916_1bl_1bl	3901916_1bl_1bl	-	-	-	-	-	-	-	-	-	-	-	-	-	-	3901916_1bl_1bl	3901916_1bl_1bl	-	-	-
	1435	3830918_1bl_synopGBS111266	250	-	-	Sb09g018290.1	-	-	-	-	3830918_1bl_1bl	3830918_1bl_1bl	-	-	-	-	-	3818623_1bl_1bl;3860010_1bl_1bl	-	-	-	-	-	-	-	-	3830918_1bl_1bl	3830918_1bl_1bl;3860010_1bl_1bl;3818623_1bl_1bl	-	-	-
	1436	3808356_1bl_synopGBS109116	251	-	-	-	-	-	-	-	3808356_1bl_1bl	3808356_1bl_1bl	-	-	-	-	-	-	-	-	-	-	-	-	-	-	3808356_1bl_1bl	3808356_1bl_1bl	-	-	-
	1437	3916283_1bl_synopGBS123753	251	-	-	-	-	-	-	-	3916283_1bl_1bl	3916283_1bl_1bl	-	-	-	-	-	-	-	-	-	-	-	-	-	-	3916283_1bl_1bl	3916283_1bl_1bl	-	-	-
	1438	3922284_1bl_synopGBS125919	252	-	-	-	-	-	-	-	3922284_1bl_1bl	3922284_1bl_1bl;3909302_1bl_1bl	-	-	-	-	-	-	-	-	-	-	-	-	-	-	3922284_1bl_1bl	3922284_1bl_1bl;3909302_1bl_1bl	-	-	-
	1439	3908095_1bl_synopGBS100663	252.5	-	-	-	-	-	-	-	3908095_1bl_1bl	3908095_1bl_1bl	-	-	-	-	-	-	-	-	-	-	-	-	-	-	3908095_1bl_1bl	3908095_1bl_1bl	-	-	-
	1440	3812186_1bl_synopGBS116180	253	-	-	-	-	-	-	-	3812186_1bl_1bl	3913598_1bl_1bl;3812186_1bl_1bl	-	-	-	-	-	-	-	-	-	-	-	-	-	-	3812186_1bl_1bl	3812186_1bl_1bl;3913598_1bl_1bl	-	-	1781_C07_E13Z5_051
		3812186_1bl_synopGBS116181	253	-	-	-	-	-	-	-	-	-	-	-	-	-	-	-	-	-	-	-	-	-	-	-	-	-	-	-	-
	1441	3878332_1bl_synopGBS126296	253	-	-	-	-	-	-	-	3878332_1bl_1bl	3878332_1bl_1bl	-	-	-	-	-	-	-	-	-	-	-	-	-	-	3878332_1bl_1bl	3878332_1bl_1bl	-	-	-
	1442	3916953_1bl_synopGBS108435	255	-	-	-	-	-	-	-	3916953_1bl_1bl	3916953_1bl_1bl	-	-	-	-	-	-	-	-	-	-	-	-	-	-	3916953_1bl_1bl	3916953_1bl_1bl	-	-	-
	1443	1678368_1bl_synopGBS101899	256	-	-	-	-	-	-	-	1678368_1bl_1bl	1678368_1bl_1bl	-	-	-	-	-	-	-	-	-	-	-	-	-	-	1678368_1bl_1bl	1678368_1bl_1bl	-	-	-
		3884729_1bl_synopGBS126214	256	-	-	-	-	-	-	-	-	-	-	-	-	-	-	-	-	-	-	-	-	-	-	-	-	-	-	-	-
	1444	3847845_1bl_synopGBS126214	256	-	-	-	-	-	-	-	3884729_1bl_1bl	3884729_1bl_1bl;3847845_1bl_1bl	-	-	-	-	-	-	-	-	-	-	-	-	-	-	3884729_1bl_1bl	3884729_1bl_1bl;3847845_1bl_1bl	-	-	-
	1445	3752320_1bl_synopGBS123262	256.5	-	-	-	tplb0012k16	-	-	-	3752320_1bl_1bl	3752320_1bl_1bl	-	-	-	-	-	-	3752320_1bl_1bl	3752320_1bl_1bl	-	-	-	-	-	-	3752320_1bl_1bl	3752320_1bl_1bl	WHE4112_B12_D24ZS	WHE4112_B12_D24ZS	WHE4112_B12_D24ZS
	1446	3881855_1bl_synopGBS111975	257	-	-	-	-	-	-	-	3881855_1bl_1bl	3881855_1bl_1bl	-	-	-	-	-	-	-	-	-	-	-	-	-	-	3881855_1bl_1bl	3881855_1bl_1bl	-	-	-
	1447	3816439_1bl_synopGBS118884	257.5	Bradi2g16130.1	Os05g0567400	Sb09g028780.1	-	-	-	-	3816439_1bl_1bl	3816439_1bl_1bl	-	3878461_1bl_1bl;3839235_1bl_1bl;3852725_1bl_1bl;3816439_1bl_1bl;3878460_1bl_1bl	-	3878461_1bl_1bl;3839235_1bl_1bl;3852725_1bl_1bl;3816439_1bl_1bl;3878460_1bl_1bl	-	3878461_1bl_1bl;3839235_1bl_1bl;3852725_1bl_1bl;3816439_1bl_1bl;3878460_1bl_1bl	-	-	-	-	-	-	-	-	3816439_1bl_1bl	3878460_1bl_1bl;3816439_1bl_1bl;3839235_1bl_1bl;3852725_1bl_1bl;3878461_1bl_1bl	-	-	WHE3007_E04_J07ZS
	1448	-	-	Bradi2g16120.1	-	Sb09g028790.1	-	-	-	-	-	-	3907117_1bl_1bl	3890164_1bl_1bl;3845972_1bl_1bl;3848143_1bl_1bl;3806244_1bl_1bl;3831194_1bl_1bl;3804144_1bl_1bl;3851584_1bl_1bl;3802304_1bl_1bl;3907117_1bl_1bl;3901182_1bl_1bl;3858031_1bl_1bl;3831195_1bl_1bl	-	-	-	3890164_1bl_1bl;3845972_1bl_1bl;3848143_1bl_1bl;3806244_1bl_1bl;3831194_1bl_1bl;3804144_1bl_1bl;3851584_1bl_1bl;3802304_1bl_1bl;3857012_1bl_1bl;3907117_1bl_1bl;3901182_1bl_1bl;3858031_1bl_1bl;3831195_1bl_1bl	-	-	-	-	-	-	-	-	3907117_1bl_1bl	3831195_1bl_1bl;3845972_1bl_1bl;3848143_1bl_1bl;3901182_1bl_1bl;3890164_1bl_1bl;3907117_1bl_1bl;3806244_1bl_1bl;3858031_1bl_1bl;3857012_1bl_1bl;3831194_1bl_1bl;3804144_1bl_1bl;3802304_1bl_1bl;3851584_1bl_1bl	-	-	-
	1449	-	-	-	-	Sb09g028810.1	-	-	-	-	-	-	-	-	-	-	-	3894190_1bl_1bl	-	-	-	-	-	-	-	-	-	3894190_1bl_1bl	-	-	-
	1450	-	-	Bradi2g16100.1	-	-	-	RFL_Contig2957	-	-	-	-	-	3845525_1bl_1bl;3884974_1bl_1bl	-	-	-	-	-	-	3884974_1bl_1bl	3884974_1bl_1bl	-	-	-	-	3884974_1bl_1bl	3845525_1bl_1bl;3884974_1bl_1bl	-	-	-
	1451	-	-	Bradi2g16080.1	-	-	-	-	-	-	-	-	-	3837229_1bl_1bl;3846704_1bl_1bl;3859671_1bl_1bl;3829128_1bl_1bl;3860628_1bl_1bl;3895169_1bl_1bl;3877815_1bl_1bl;3824982_1bl_1bl;3872916_1bl_1bl;3916599_1bl_1bl	-	-	-	-	-	-	-	-	-	-	-	-	-	3837229_1bl_1bl;3916599_1bl_1bl;3872916_1bl_1bl;3859671_1bl_1bl;3824982_1bl_1bl;3860628_1bl_1bl;3829128_1bl_1bl;3846704_1bl_1bl;3877815_1bl_1bl;3895169_1bl_1bl	-	-	-
	1452	-	-	-	-	Sb09g028820.1	-	-	-	-	-	-	-	-	-	-	-	3845525_1bl_1bl;3915351_1bl_1bl	-	-	-	-	-	-	-	-	-	3845525_1bl_1bl;3915351_1bl_1bl	-	-	-
	1453	-	-	Bradi2g16070.1	Os05g0567800	Sb09g028840.1	-	tplb0031d21	-	-	-	-	-	3892719_1bl_1bl;3915351_1bl_1bl	-	3845525_1bl_1bl;3892719_1bl_1bl;3884974_1bl_1bl;3915351_1bl_1bl	-	1216879_1bl_1bl;3884974_1bl_1bl	-	-	-	-	-	-	-	-	-	1216879_1bl_1bl;3845525_1bl_1bl;3915351_1bl_1bl;3892719_1bl_1bl;3884974_1bl_1bl	-	-	-
	1454	-	-	Bradi2g16060.1	-	-	-	-	-	-	-	-	-	3827581_1bl_1bl	-	-	-	-	-	-	-	-	-	-	-	-	-	3827581_1bl_1bl	-	-	-
	1455	-	-	Bradi2g16040.1	-	-	-	-	-	-	-	-	3861681_1bl_1bl	3861681_1bl_1bl	-	-	-	-	-	-	-	-	-	-	-	-	3861681_1bl_1bl	3861681_1bl_1bl	-	-	-
7	1456	-	-	Bradi2g15260.1	Os05g0581800	Sb09g029670.1	-	-	-	-	-	-	-	3905086_1bl_1bl	-	3905086_1bl_1bl	-	3905086_1bl_1bl	-	-	-	-	-	-	-	-	-	3905086_1bl_1bl	-	-	1910_B03_C06Z5S_025
	1457	-	-	-	-	Sb09g029730.1	-	-	-	-	-	-	-	-	-	-	-	3880982_1bl_1bl	-	-	-	-	-	-	-	-	-	3880982_1bl_1bl	-	-	WHE0991-0994_N09_N09ZT
	1458	-	-	Bradi2g15300.2	Os05g0582100	-	-	-	-	-	-	-	-	3831528_1bl_1bl	-	3831528_1bl_1bl	-	-	-	-	-	-	-	-	-	-	-	3831528_1bl_1bl	-	-	-
	1459	-	-	Bradi2g15317.1	-	-	-	-	-	-	-	-	-	3856810_1bl_1bl	-	-	-	-	-	-	-	-	-	-	-	-	-	3856810_1bl_1bl	-	-	-
	1460	-	-	Bradi2g15340.1	Os05g0582800	Sb09g029790.1	-	tplb0027g17	-	-	-	-	-	3864012_1bl_1bl;3908703_1bl_1bl;3804105_1bl_1bl	-	3864012_1bl_1bl;3908703_1bl_1bl;3804105_1bl_1bl	-	3804105_1bl_1bl	-	-	-	3908703_1bl_1bl	-	-	-	-	-	3864012_1bl_1bl;3908703_1bl_1bl;3804105_1bl_1bl	-	-	-
	1461	-	-	-	-	Sb09g029800.1	-	-	-	-	-	-	-	-	-	-	-	3864012_1bl_1bl;3908703_1bl_1bl	-	-	-	-	-	-	-	-	-	3864012_1bl_1bl;3908703_1bl_1bl	-	-	-
	1462	-	-	Bradi2g15360.1	-	-	-	-	-	-	-	-	-	3848213_1bl_1bl	-	-	-	-	-	-	-	-	-	-	-	-	-	3848213_1bl_1bl	-	-	-
	1463	-	-	-	Os05g0584300	Sb09g029870.1	-	-	tplb0006m06	-	-	-	-	-	-	3818850_1bl_1bl	3818850_1bl_1bl	3818850_1bl_1bl	-	-	-	-	-	3818850_1bl_1bl;3880404_1bl_1bl	-	-	3818850_1bl_1bl	3818850_1bl_1bl;3880404_1bl_1bl	-	-	-
	1464	-	-	Bradi2g15410.1	-	-	-	RFL_Contig3223	-	-	-	-	-	3916807_1bl_1bl	-	-	-	-	-	-	3916807_1bl_1bl	3916807_1bl_1bl	-	-	-	-	3916807_1bl_1bl	3916807_1bl_1bl	-	-	WHE2987_E09_I17ZS
	1465	-	-	Bradi2g15430.1	-	-	-	-	-	-	-	-	-	3755689_1bl_1bl	-	-	-	-	-	-	-	-	-	-	-	-	-	3755689_1bl_1bl	-	-	-
	1466	-	-	Bradi2g15490.3	Os05g0584600	Sb09g029900.1	-	tplb0025n06	-	-	-	-	-	3878373_1bl_1bl;3797133_1bl_1bl	-	3878373_1bl_1bl;3797133_1bl_1bl	-	3878373_1bl_1bl;3797133_1bl_1bl	-	-	-	3797133_1bl_1bl	-	-	-	-	-	3797133_1bl_1bl;3878373_1bl_1bl	-	-	WHE2108_D02_H04ZS
	1467	-	-	-	-	Sb09g029910.1	-	-	-	-	-	-	-	-	-	-	-	3805551_1bl_1bl;3886145_1bl_1bl;3801679_1bl_1bl;3814038_1bl_1bl;1760525_1bl_1bl;3805267_1bl_1bl	-	-	-	-	-	-	-	-	-	3801679_1bl_1bl;3805267_1bl_1bl;1760525_1bl_1bl;3805551_1bl_1bl;3814038_1bl_1bl;3886145_1bl_1bl	-	-	-
	1468	-	-	Bradi2g15500.1	-	-	-	-	-	-	-	-	-	3805551_1bl_1bl;3886145_1bl_1bl;3801679_1bl_1bl;3814038_1bl_1bl;1760525_1bl_1bl;3805267_1bl_1bl	-	-	-	-	-	-	-	-	-	-	-	-	-	3801679_1bl_1bl;3805267_1bl_1bl;1760525_1bl_1bl;3805551_1bl_1bl;3814038_1bl_1bl;3886145_1bl_1bl	-	-	-
	1469	-	-	-	Os05g0584900	-	-	-	-	-	-	-	-	-	-	3805551_1bl_1bl;3867445_1bl_1bl;3886145_1bl_1bl;3801679_1bl_1bl;3814038_1bl_1bl;1760525_1bl_1bl;3805267_1bl_1bl	-	-	-	-	-	-	-	-	-	-	-	3801679_1bl_1bl;3805267_1bl_1bl;1760525_1bl_1bl;3867445_1bl_1bl;3805551_1bl_1bl;3814038_1bl_1bl;3886145_1bl_1bl	-	-	-
	1470	-	-	Bradi2g15520.1	Os05g0585500	-	-	tplb0059c10	-	-	-	-	-	3756622_1bl_1bl	-	-	-	-	-	-	2778755_1bl_1bl	2778755_1bl_1bl	-	-	-	-	2778755_1bl_1bl	3756622_1bl_1bl;2778755_1bl_1bl	-	WHE2166_H03_P06ZT	WHE2166_H03_P06ZT
	1471	-	-	Bradi2g15526.1	-	-	-	-	-	-	-	-	-	3794625_1bl_1bl	-	-	-	-	-	-	-	-	-	-	-	-	-	3794625_1bl_1bl	-	-	-
	1472	-	-	Bradi2g15532.1	Os05g0578000	Sb09g029470.1	-	-	-	-	-	-	-	3810120_1bl_1bl	-	3810120_1bl_1bl	-	3810120_1bl_1bl	-	-	-	-	-	-	-	-	-	3810120_1bl_1bl	-	-	WHE1709_E05_I09ZS
	1473	-	-	-	Os05g0577900	-	-	-	-	-	-	-	-	-	-	3798487_1bl_1bl;3905592_1bl_1bl;3916040_1bl_1bl	-	-	-	-	-	-	-	-	-	-	-	3905592_1bl_1bl;3798487_1bl_1bl;3916040_1bl_1bl	-	-	-
	1474	-	-	Bradi2g15540.1	-	-	-	-	-	-	-	-	-	3916040_1bl_1bl;3918220_1bl_1bl	-	-	-	-	-	-	-	-	-	-	-	-	-	3918220_1bl_1bl;3916040_1bl_1bl	-	-	-
	1475	-	-	Bradi2g15550.1	Os05g0577800	Sb09g029450.1	-	-	-	-	-	-	-	-	-	3918220_1bl_1bl	-	3798487_1bl_1bl;3916040_1bl_1bl;3918220_1bl_1bl	-	-	-	-	-	-	-	-	-	3918220_1bl_1bl;3798487_1bl_1bl;3916040_1bl_1bl	-	-	-
	1476	-	-	Bradi2g15560.1	Os05g0577700	Sb09g029440.1	-	tplb0006a08	-	-	-	-	-	3900281_1bl_1bl;3900282_1bl_1bl;3914474_1bl_1bl;3855430_1bl_1bl	-	3900281_1bl_1bl;3900282_1bl_1bl;3867716_1bl_1bl;3914474_1bl_1bl;3855430_1bl_1bl;3828880_1bl_1bl	-	3900281_1bl_1bl;3900282_1bl_1bl;3867716_1bl_1bl;3914474_1bl_1bl;3855430_1bl_1bl;3828880_1bl_1bl	-	-	3828880_1bl_1bl	3900281_1bl_1bl;3900282_1bl_1bl;3855430_1bl_1bl;3828880_1bl_1bl	-	-	-	-	3828880_1bl_1bl	3900281_1bl_1bl;3914474_1bl_1bl;3867716_1bl_1bl;3900282_1bl_1bl;3855430_1bl_1bl;3828880_1bl_1bl	-	-	-
	1477	-	-	Bradi2g15630.1	-	Sb09g029360.1	-	-	-	-	-	-	-	3810779_1bl_1bl	-	-	-	3810779_1bl_1bl	-	-	-	-	-	-	-	-	-	3810779_1bl_1bl	-	-	-
	1478	-	-	-	Os05g0576800	Sb09g029370.1	-	-	-	-	-	-	-	-	-	3856810_1bl_1bl;3797816_1bl_1bl	-	3856810_1bl_1bl;3797816_1bl_1bl	-	-	-	-	-	-	-	-	-	3797816_1bl_1bl;3856810_1bl_1bl	-	-	-
	1479	-	-	Bradi2g15670.1	Os05g0576300	-	-	-	-	-	-	-	-	3887607_1bl_1bl	-	3887607_1bl_1bl	-	-	-	-	-	-	-	-	-	-	-	3887607_1bl_1bl	-	-	-
	1480	-	-	-	-	Sb09g029330.1	-	-	-	-	-	-	-	-	-	-	-	3887607_1bl_1bl	-	-	-	-	-	-	-	-	-	3887607_1bl_1bl	-	-	-
	1481	-	-	Bradi2g15700.1	Os05g0574800	Sb09g029295.1	-	-	-	-	-	-	-	3896736_1bl_1bl	-	3896736_1bl_1bl	-	3896736_1bl_1bl	-	-	-	-	-	-	-	-	-	3896736_1bl_1bl	-	-	-
	1482	-	-	Bradi2g15710.1	Os05g0574700	Sb09g029270.1	-	-	-	-	-	-	-	-	-	-	-	3003337_1bl_1bl	-	-	-	-	-	-	-	-	-	3003337_1bl_1bl	-	-	-
	1483	-	-	-	Os05g0574400	-	-	-	-	-	-	-	-	-	-	3920889_1bl_1bl;3858175_1bl_1bl	-	-	-	-	-	-	-	-	-	-	-	3858175_1bl_1bl;3920889_1bl_1bl	-	-	WHE0766_G10_N20ZS
	1484	-	-	Bradi2g15730.1	-	-	-	-	-	-	-	-	-	1069416_1bl_1bl	-	-	-	-	-	-	-	-	-	-	-	-	-	1069416_1bl_1bl	-	-	WHE0016_D06_D06ZS
	1485	3800196_1bl_synopGBS119037	258.5	-	-	-	-	-	-	-	3800196_1bl_1bl	3893599_1bl_1bl;3823641_1bl_1bl;3800196_1bl_1bl	-	-	-	-	-	-	-	-	-	-	-	-	-	-	3800196_1bl_1bl	3800196_1bl_1bl;3893599_1bl_1bl;3823641_1bl_1bl	-	-	-
		3893599_1bl_synopGBS119037	258.5	-	-	-	-	-	-	-	-	-	-	-	-	-	-	-	-	-	-	-	-	-	-	-	-	-	-	-	-
	1486	3846506_1bl_synopGBS127552	261	-	-	-	-	-	-	-	3846506_1bl_1bl	3846506_1bl_1bl	-	-	-	-	-	-	-	-	-	-	-	-	-	-	3846506_1bl_1bl	3846506_1bl_1bl	-	-	-
	1487	3841383_1bl_synopGBS105397	262.5	-	-	-	-	-	-	-	3841383_1bl_1bl	3841383_1bl_1bl	-	-	-	-	-	-	-	-	-	-	-	-	-	-	3841383_1bl_1bl	3841383_1bl_1bl	-	-	-
	1488	3920889_1bl_synopGBS104495	264.5	Bradi2g15740.1	-	-	-	-	-	-	3920889_1bl_1bl	3920889_1bl_1bl	3920889_1bl_1bl	3920889_1bl_1bl;3858175_1bl_1bl	-	-	-	-	-	-	-	-	-	-	-	-	3920889_1bl_1bl	3858175_1bl_1bl;3920889_1bl_1bl	WHE0766_G10_N20ZS	WHE0766_G10_N20ZS	WHE0766_G10_N20ZS
	1489	-	-	Bradi2g15750.1	-	-	-	-	-	-	-	-	-	3879293_1bl_1bl;3891638_1bl_1bl;3851160_1bl_1bl	-	-	-	-	-	-	-	-	-	-	-	-	-	3851160_1bl_1bl;3879293_1bl_1bl;3891638_1bl_1bl	-	-	-
	1490	-	-	-	-	Sb09g029240.1	-	-	-	-	-	-	-	-	-	-	3920889_1bl_1bl	3920889_1bl_1bl;3858175_1bl_1bl	-	-	-	-	-	-	-	-	3920889_1bl_1bl	3858175_1bl_1bl;3920889_1bl_1bl	-	WHE0766_G10_N20ZS	WHE0766_G10_N20ZS
	1491	-	-	-	-	Sb09g029230.1	-	-	-	-	-	-	-	-	-	-	-	3879293_1bl_1bl;3891638_1bl_1bl;3851160_1bl_1bl	-	-	-	-	-	-	-	-	-	3851160_1bl_1bl;3879293_1bl_1bl;3891638_1bl_1bl	-	-	-
	1492	-	-	Bradi2g15760.1	-	Sb09g029220.1	-	-	-	-	-	-	3912751_1bl_1bl	3900161_1bl_1bl;3912751_1bl_1bl	-	-	-	3900161_1bl_1bl;3912751_1bl_1bl	-	-	-	-	-	-	-	-	3912751_1bl_1bl	3900161_1bl_1bl;3912751_1bl_1bl	-	-	-
	1493	-	-	Bradi2g15767.1	-	Sb09g029200.1	-	RFL_Contig5022	-	-	-	-	-	-	-	-	-	1551814_1bl_1bl	-	-	1551814_1bl_1bl	1551814_1bl_1bl	-	-	-	-	1551814_1bl_1bl	1551814_1bl_1bl	-	-	-
	1494	-	-	-	Os05g0574100	-	-	-	-	-	-	-	-	-	3891638_1bl_1bl	3879293_1bl_1bl;3897276_1bl_1bl;3792406_1bl_1bl;3891638_1bl_1bl;3851160_1bl_1bl	-	-	-	-	-	-	-	-	-	-	3891638_1bl_1bl	3851160_1bl_1bl;3879293_1bl_1bl;3897276_1bl_1bl;3792406_1bl_1bl;3891638_1bl_1bl	-	-	-
	1495	-	-	-	Os05g0574000	-	-	-	-	-	-	-	-	-	3912751_1bl_1bl	3900161_1bl_1bl;3912751_1bl_1bl	-	-	-	-	-	-	-	-	-	-	3912751_1bl_1bl	3900161_1bl_1bl;3912751_1bl_1bl	-	-	-
	1496	-	-	-	Os05g0573900	-	-	-	-	-	-	-	-	-	-	3810779_1bl_1bl;1551814_1bl_1bl	-	-	-	-	-	-	-	-	-	-	-	1551814_1bl_1bl;3810779_1bl_1bl	-	-	-
	1497	-	-	Bradi2g15790.1	Os05g0573700	-	-	tplb0034g09	-	-	-	-	-	-	-	3838054_1bl_1bl;3796578_1bl_1bl;3801118_1bl_1bl	-	-	-	-	-	-	-	-	-	-	-	3838054_1bl_1bl;3796578_1bl_1bl;3801118_1bl_1bl	-	-	-
	1498	-	-	Bradi2g15800.1	Os05g0573500	Sb09g029140.1	-	-	-	-	-	-	3835690_1bl_1bl	3835690_1bl_1bl	3835690_1bl_1bl	3918601_1bl_1bl;3835690_1bl_1bl	3835690_1bl_1bl	3835690_1bl_1bl	-	-	-	-	-	-	-	-	3835690_1bl_1bl	3918601_1bl_1bl;3835690_1bl_1bl	-	-	-
	1499	-	-	Bradi2g15810.1	Os05g0573300	Sb09g029130.1	-	-	-	-	-	-	-	3906398_1bl_1bl	-	3906398_1bl_1bl	-	3850900_1bl_1bl	-	-	-	-	-	-	-	-	-	3906398_1bl_1bl;3850900_1bl_1bl	-	-	0403_G06_N11ZS5_040
	1500	-	-	-	-	Sb09g029126.1	-	-	-	-	-	-	-	-	-	-	-	3906398_1bl_1bl	-	-	-	-	-	-	-	-	-	3906398_1bl_1bl	-	-	-
	1501	-	-	-	-	Sb09g029123.1	-	-	-	-	-	-	-	-	-	-	-	3820857_1bl_1bl;3867548_1bl_1bl	-	-	-	-	-	-	-	-	-	3867548_1bl_1bl;3820857_1bl_1bl	-	-	-
	1502	-	-	-	-	Sb09g029120.1	-	-	-	-	-	-	-	-	-	-	-	3871807_1bl_1bl;3891295_1bl_1bl;3804935_1bl_1bl	-	-	-	-	-	-	-	-	-	3804935_1bl_1bl;3891295_1bl_1bl;3871807_1bl_1bl	-	-	-
	1503	-	-	Bradi2g15830.1	Os05g0572900	Sb09g029090.1	-	-	-	-	-	-	-	3056086_1bl_1bl	-	3056086_1bl_1bl	-	3056086_1bl_1bl	-	-	-	-	-	-	-	-	-	3056086_1bl_1bl	-	-	-
	1504	-	-	Bradi2g15870.1	Os05g0571400	Sb09g029060.1	-	-	-	-	-	-	-	2809020_1bl_1bl	2809020_1bl_1bl	2809020_1bl_1bl	-	2809020_1bl_1bl	-	-	-	-	-	-	-	-	2809020_1bl_1bl	2809020_1bl_1bl	-	WHE0754_F05_L10ZT	WHE0754_F05_L10ZT
	1505	-	-	-	-	Sb09g029050.1	-	-	-	-	-	-	-	-	-	-	3893954_1bl_1bl	3808224_1bl_1bl;3887547_1bl_1bl;3893954_1bl_1bl	-	-	-	-	-	-	-	-	3893954_1bl_1bl	3808224_1bl_1bl;3887547_1bl_1bl;3893954_1bl_1bl	-	-	-
	1506	-	-	Bradi2g15877.1	Os05g0571200	-	-	-	-	-	-	-	-	3808224_1bl_1bl;3887547_1bl_1bl	-	3808224_1bl_1bl;3887547_1bl_1bl;3797074_1bl_1bl	-	-	-	-	-	-	-	-	-	-	-	3808224_1bl_1bl;3887547_1bl_1bl;3797074_1bl_1bl	-	-	-
	1507	3887627_1bl_synopGBS106987	267.5	-	-	-	-	-	-	-	3887627_1bl_1bl	3887627_1bl_1bl	-	-	-	-	-	-	-	-	-	-	-	-	-	-	3887627_1bl_1bl	3887627_1bl_1bl	-	-	-
	1508	3885873_1bl_synopGBS102330	269	-	-	-	-	-	-	-	3885873_1bl_1bl	3917264_1bl_1bl;3885873_1bl_1bl	-	-	-	-	-	-	-	-	-	-	-	-	-	-	3885873_1bl_1bl	3885873_1bl_1bl;3917264_1bl_1bl	-	-	-
	1509	3832633_1bl_synopGBS106503	269.5	Bradi2g15900.1	Os05g0571000	Sb09g029030.1	-	-	-	-	3832633_1bl_1bl	3832633_1bl_1bl	-	3910538_1bl_1bl;3832633_1bl_1bl	-	3832633_1bl_1bl	-	3832633_1bl_1bl	-	-	-	-	-	-	-	-	3832633_1bl_1bl	3910538_1bl_1bl;3832633_1bl_1bl	WHE1137_A10_A19ZS	WHE1137_A10_A19ZS	WHE1137_A10_A19ZS
	1510	-	-	Bradi2g15930.1	-	Sb09g029000.1	-	-	-	-	-	-	-	3884355_1bl_1bl	-	-	-	3884355_1bl_1bl	-	-	-	-	-	-	-	-	-	3884355_1bl_1bl	-	-	WHE3579_A06_A11ZS
	1511	-	-	-	Os05g0569400	-	-	-	-	-	-	-	-	-	-	3884355_1bl_1bl	-	-	-	-	-	-	-	-	-	-	-	3884355_1bl_1bl	-	-	WHE3579_A06_A11ZS
	1512	-	-	Bradi2g15950.1	Os05g0569200	Sb09g028980.1	-	-	-	-	-	-	-	3849078_1bl_1bl	-	3849078_1bl_1bl	3849078_1bl_1bl	3849078_1bl_1bl	-	-	-	-	-	-	-	-	3849078_1bl_1bl	3849078_1bl_1bl	-	-	-
	1513	-	-	Bradi2g15960.1	-	Sb09g028970.1	-	-	-	-	-	-	-	3906617_1bl_1bl	-	-	-	3837236_1bl_1bl;3882867_1bl_1bl	-	-	-	-	-	-	-	-	-	3837236_1bl_1bl;3882867_1bl_1bl;3906617_1bl_1bl	-	-	WHE3552_H02_O04ZS
	1514	-	-	Bradi2g15980.1	Os05g0568900	Sb09g028940.1	-	tplb0002e19	-	-	-	-	-	3809490_1bl_1bl	-	3809490_1bl_1bl	-	3809490_1bl_1bl	-	-	-	-	-	-	-	-	-	3809490_1bl_1bl	-	-	WHE0627_A04_B07ZA
	1515	-	-	-	-	Sb09g028890.1	-	-	-	-	-	-	-	-	-	-	3861681_1bl_1bl	3861681_1bl_1bl	-	-	-	-	-	-	-	-	3861681_1bl_1bl	3861681_1bl_1bl	-	-	-
	1516	-	-	-	Os05g0568800	-	-	-	-	-	-	-	-	-	-	3915134_1bl_1bl	-	-	-	-	-	-	-	-	-	-	-	3915134_1bl_1bl	-	-	-
8	1517	-	-	Bradi2g15127.1	Os05g0580500	Sb09g029640.1	-	-	-	-	-	-	-	3849931_1bl_1bl	-	3849931_1bl_1bl	-	3849931_1bl_1bl	-	-	-	-	-	-	-	-	-	3849931_1bl_1bl	-	-	-
	1518	-	-	-	-	Sb09g029625.1	-	-	-	-	-	-	-	-	-	-	-	756939_1bl_1bl;3757382_1bl_1bl	-	-	-	-	-	-	-	-	-	756939_1bl_1bl;3757382_1bl_1bl	-	-	-
	1519	-	-	Bradi2g15057.1	-	-	-	RFL_Contig845	-	-	-	-	-	3811284_1bl_1bl	-	-	-	-	-	-	3804459_1bl_1bl	3804459_1bl_1bl	-	-	-	-	3804459_1bl_1bl	3804459_1bl_1bl;3811284_1bl_1bl	-	-	-
	1520	-	-	-	-	Sb09g029620.1	-	-	-	-	-	-	-	-	-	-	-	3828362_1bl_1bl;3811406_1bl_1bl;3826218_1bl_1bl;3899011_1bl_1bl	-	-	-	-	-	-	-	-	-	3899011_1bl_1bl;3826218_1bl_1bl;3828362_1bl_1bl;3811406_1bl_1bl	-	-	-
	1521	-	-	-	Os05g0580000	Sb09g029610.1	-	-	tplb0014g12	-	-	-	-	-	-	3798340_1bl_1bl	-	3798340_1bl_1bl	-	-	-	-	3798340_1bl_1bl	3798340_1bl_1bl	-	-	3798340_1bl_1bl	3798340_1bl_1bl	-	WHE2324_B10_D20ZT	WHE2324_B10_D20ZT
	1522	-	-	Bradi2g14950.1	Os05g0579800	Sb09g027240.1	-	-	-	-	-	-	-	3864419_1bl_1bl	-	3864419_1bl_1bl	-	3864419_1bl_1bl	-	-	-	-	-	-	-	-	-	3864419_1bl_1bl	-	-	WHE1455_A03_A05ZS
	1523	-	-	-	Os05g0579600	-	-	-	-	-	-	-	-	-	-	3890164_1bl_1bl;3845972_1bl_1bl;3848143_1bl_1bl;3911676_1bl_1bl;3806244_1bl_1bl;3804144_1bl_1bl;3851584_1bl_1bl;3802304_1bl_1bl;3857012_1bl_1bl;3907117_1bl_1bl;3901182_1bl_1bl;3898834_1bl_1bl;3876205_1bl_1bl;3858031_1bl_1bl;3877527_1bl_1bl;3839898_1bl_1bl	-	-	-	-	-	-	-	-	-	-	-	3845972_1bl_1bl;3848143_1bl_1bl;3839898_1bl_1bl;3901182_1bl_1bl;3911676_1bl_1bl;3890164_1bl_1bl;3907117_1bl_1bl;3806244_1bl_1bl;3876205_1bl_1bl;3858031_1bl_1bl;3877527_1bl_1bl;3857012_1bl_1bl;3898834_1bl_1bl;3804144_1bl_1bl;3802304_1bl_1bl;3851584_1bl_1bl	-	-	-
	1524	-	-	Bradi2g14940.1	-	-	-	-	-	-	-	-	-	3911676_1bl_1bl;3876205_1bl_1bl;3839898_1bl_1bl	-	-	-	-	-	-	-	-	-	-	-	-	-	3839898_1bl_1bl;3911676_1bl_1bl;3876205_1bl_1bl	-	-	-
	1525	-	-	-	Os05g0578600	-	-	-	-	-	-	-	-	-	-	3815947_1bl_1bl	-	-	-	-	-	-	-	-	-	-	-	3815947_1bl_1bl	-	-	WHE1659-1662_G01_G01ZS
	1526	-	-	-	-	Sb09g029575.1	-	-	-	-	-	-	-	-	-	-	3821496_1bl_1bl	3911676_1bl_1bl;3898834_1bl_1bl;3876205_1bl_1bl;3821496_1bl_1bl;3839898_1bl_1bl	-	-	-	-	-	-	-	-	3821496_1bl_1bl	3839898_1bl_1bl;3911676_1bl_1bl;3821496_1bl_1bl;3876205_1bl_1bl;3898834_1bl_1bl	-	-	-
	1527	-	-	Bradi2g14870.1	-	-	-	-	-	-	-	-	-	3850255_1bl_1bl	-	-	-	-	-	-	-	-	-	-	-	-	-	3850255_1bl_1bl	-	-	-
	1528	-	-	Bradi2g14840.1	Os05g0585900	Sb09g030000.1	-	-	-	-	-	-	-	3800650_1bl_1bl	-	3800650_1bl_1bl	-	3800650_1bl_1bl	-	-	-	-	-	-	-	-	-	3800650_1bl_1bl	-	-	-
	1529	3914569_1bl_synopGBS108736	282	-	-	-	RFL_Contig3251	-	-	-	3914569_1bl_1bl	3914569_1bl_1bl	-	-	-	-	-	-	3914569_1bl_1bl	3914569_1bl_1bl	-	-	-	-	-	-	3914569_1bl_1bl	3914569_1bl_1bl	WHE2344_G06_N12ZS	WHE2344_G06_N12ZS	WHE2344_G06_N12ZS
	1530	3917446_1bl_synopGBS100658	282.5	Bradi2g14830.1	Os05g0586200	-	-	-	-	-	3917446_1bl_1bl	3917446_1bl_1bl	-	3917446_1bl_1bl	-	3917446_1bl_1bl	-	-	-	-	-	-	-	-	-	-	3917446_1bl_1bl	3917446_1bl_1bl	-	-	-
	1531	-	-	Bradi2g14810.1	-	-	-	-	-	-	-	-	3851535_1bl_1bl	3851535_1bl_1bl	-	-	-	-	-	-	-	-	-	-	-	-	3851535_1bl_1bl	3851535_1bl_1bl	-	WHE0833_G09_M17ZT	WHE0833_G09_M17ZT
	1532	-	-	-	Os05g0586500	Sb09g030080.1	-	-	-	-	-	-	-	-	3851535_1bl_1bl	3916654_1bl_1bl;3851535_1bl_1bl	3851535_1bl_1bl	3916654_1bl_1bl;3851535_1bl_1bl	-	-	-	-	-	-	-	-	3851535_1bl_1bl	3851535_1bl_1bl;3916654_1bl_1bl	-	WHE0833_G09_M17ZT	WHE0833_G09_M17ZT
	1533	-	-	Bradi2g14790.1	Os05g0586600	Sb09g030110.1	-	tplb0005d17	-	-	-	-	-	3830169_1bl_1bl	-	3830169_1bl_1bl	-	3830169_1bl_1bl	-	-	3830169_1bl_1bl	3830169_1bl_1bl	-	-	-	-	3830169_1bl_1bl	3830169_1bl_1bl	-	WHE1401-1404_H23_H23ZT	WHE1401-1404_H23_H23ZT
	1534	-	-	Bradi2g14740.1	Os05g0587100	Sb09g030150.1	-	-	-	-	-	-	-	-	3899483_1bl_1bl	3899483_1bl_1bl	-	3899483_1bl_1bl	-	-	-	-	-	-	-	-	3899483_1bl_1bl	3899483_1bl_1bl	-	-	-
	1535	-	-	Bradi2g14720.1	Os05g0587200	Sb09g030160.1	-	-	-	-	-	-	-	-	-	3758419_1bl_1bl	-	-	-	-	-	-	-	-	-	-	-	3758419_1bl_1bl	-	-	-
	1536	-	-	-	-	Sb09g030170.1	-	-	-	-	-	-	-	-	-	-	-	3917483_1bl_1bl	-	-	-	-	-	-	-	-	-	3917483_1bl_1bl	-	-	-
	1537	-	-	-	-	Sb09g030180.1	-	-	-	-	-	-	-	-	-	-	-	3806560_1bl_1bl	-	-	-	-	-	-	-	-	-	3806560_1bl_1bl	-	-	-
	1538	-	-	-	-	Sb09g030200.1	-	-	-	-	-	-	-	-	-	-	-	3862885_1bl_1bl	-	-	-	-	-	-	-	-	-	3862885_1bl_1bl	-	-	-
	1539	-	-	-	Os05g0587300	-	-	-	-	-	-	-	-	-	3917483_1bl_1bl	3904501_1bl_1bl;3917483_1bl_1bl	-	-	-	-	-	-	-	-	-	-	3917483_1bl_1bl	3904501_1bl_1bl;3917483_1bl_1bl	-	-	-
	1540	-	-	-	Os05g0587400	-	-	-	-	-	-	-	-	-	-	3806560_1bl_1bl	-	-	-	-	-	-	-	-	-	-	-	3806560_1bl_1bl	-	-	-
	1541	-	-	Bradi2g14690.1	-	-	-	-	-	-	-	-	-	3904501_1bl_1bl;3917483_1bl_1bl	-	-	-	-	-	-	-	-	-	-	-	-	-	3904501_1bl_1bl;3917483_1bl_1bl	-	-	-
	1542	-	-	Bradi2g14680.1	-	-	-	RFL_Contig5274	-	-	-	-	-	3806560_1bl_1bl	-	-	-	-	-	-	3806560_1bl_1bl	3806560_1bl_1bl	-	-	-	-	3806560_1bl_1bl	3806560_1bl_1bl	-	-	-
	1543	-	-	-	-	Sb09g030210.1	-	-	-	-	-	-	-	-	-	-	-	3879638_1bl_1bl;3811045_1bl_1bl	-	-	-	-	-	-	-	-	-	3879638_1bl_1bl;3811045_1bl_1bl	-	-	-
	1544	-	-	-	-	Sb09g030220.1	-	-	-	-	-	-	-	-	-	-	-	1152482_1bl_1bl	-	-	-	-	-	-	-	-	-	1152482_1bl_1bl	-	-	0310_E02_E02Z_008
	1545	-	-	Bradi2g14620.1	Os05g0588700	Sb09g030290.1	-	tplb0034b11	-	-	-	-	3852205_1bl_1bl	3852205_1bl_1bl	-	3915018_1bl_1bl	-	-	-	-	3852205_1bl_1bl	3852205_1bl_1bl	-	-	-	-	3852205_1bl_1bl	3915018_1bl_1bl;3852205_1bl_1bl	-	-	-
	1546	-	-	Bradi2g14610.1	-	-	-	RFL_Contig3249	-	-	-	-	-	-	-	-	-	-	-	-	3921473_1bl_1bl	3921473_1bl_1bl	-	-	-	-	3921473_1bl_1bl	3921473_1bl_1bl	-	-	-
	1547	-	-	Bradi2g14600.1	-	-	-	-	-	-	-	-	-	3855797_1bl_1bl	-	-	-	-	-	-	-	-	-	-	-	-	-	3855797_1bl_1bl	-	-	BRY_1536
	1548	-	-	Bradi2g14590.1	-	-	-	-	-	-	-	-	-	3894052_1bl_1bl;3888160_1bl_1bl	-	-	-	-	-	-	-	-	-	-	-	-	-	3888160_1bl_1bl;3894052_1bl_1bl	-	-	-
	1549	-	-	-	Os05g0588850	Sb09g030310.1	-	-	-	-	-	-	-	-	-	3855797_1bl_1bl;3894052_1bl_1bl;3888160_1bl_1bl	-	-	-	-	-	-	-	-	-	-	-	3888160_1bl_1bl;3855797_1bl_1bl;3894052_1bl_1bl	-	-	BRY_1536
	1550	-	-	-	-	Sb09g030330.1	-	-	-	-	-	-	-	-	-	-	-	3855797_1bl_1bl;3894052_1bl_1bl;3888160_1bl_1bl	-	-	-	-	-	-	-	-	-	3888160_1bl_1bl;3855797_1bl_1bl;3894052_1bl_1bl	-	-	BRY_1536
	1551	-	-	Bradi2g14580.1	Os05g0589000	Sb09g030340.1	-	-	-	-	-	-	-	3799235_1bl_1bl	-	3799235_1bl_1bl	-	3799235_1bl_1bl;3811256_1bl_1bl	-	-	-	-	-	-	-	-	-	3799235_1bl_1bl;3811256_1bl_1bl	-	-	-
	1552	-	-	Bradi2g14567.1	Os05g0589200	Sb09g030350.1	-	-	-	-	-	-	-	3836782_1bl_1bl	-	3836782_1bl_1bl	-	3836782_1bl_1bl	-	-	-	-	-	-	-	-	-	3836782_1bl_1bl	-	-	-
	1553	-	-	Bradi2g14560.1	-	-	-	-	-	-	-	-	-	3822319_1bl_1bl;3809602_1bl_1bl;3894899_1bl_1bl;3794210_1bl_1bl;3825554_1bl_1bl;3823319_1bl_1bl;3885646_1bl_1bl	-	-	-	-	-	-	-	-	-	-	-	-	-	3809602_1bl_1bl;3894899_1bl_1bl;3885646_1bl_1bl;3825554_1bl_1bl;3823319_1bl_1bl;3794210_1bl_1bl;3822319_1bl_1bl	-	-	-
	1554	-	-	Bradi2g14540.1	Os05g0589600	Sb09g030400.1	-	tplb0001n23	-	-	-	-	-	3809561_1bl_1bl	-	-	-	-	-	-	3809561_1bl_1bl	3809561_1bl_1bl	-	-	-	-	3809561_1bl_1bl	3809561_1bl_1bl	-	-	-
	1555	-	-	Bradi2g14520.1	-	Sb09g030460.1	-	tplb0034p10	-	-	-	-	3866012_1bl_1bl	3866012_1bl_1bl	-	-	3866012_1bl_1bl	3866012_1bl_1bl	-	-	3824738_1bl_1bl	3824738_1bl_1bl;3801159_1bl_1bl	-	-	-	-	3824738_1bl_1bl;3866012_1bl_1bl	3801159_1bl_1bl;3824738_1bl_1bl;3866012_1bl_1bl	-	WHE0837_F07_K13ZS	WHE2337_G12_M23ZS;WHE0837_F07_K13ZS
	1556	-	-	Bradi2g14510.1	Os10g0497600	Sb09g030440.1	-	tplb0049h18	-	-	-	-	-	3814950_1bl_1bl	-	3809561_1bl_1bl;3814950_1bl_1bl;3904202_1bl_1bl;3790355_1bl_1bl	-	3809561_1bl_1bl;3814950_1bl_1bl	-	-	3814950_1bl_1bl	3814950_1bl_1bl	-	-	-	-	3814950_1bl_1bl	3904202_1bl_1bl;3790355_1bl_1bl;3814950_1bl_1bl;3809561_1bl_1bl	-	-	-
	1557	-	-	Bradi2g14490.1	-	-	-	-	-	-	-	-	-	998772_1bl_1bl	-	-	-	-	-	-	-	-	-	-	-	-	-	998772_1bl_1bl	-	-	-
	1558	-	-	Bradi2g14470.1	-	-	-	-	-	-	-	-	-	3903603_1bl_1bl;3846430_1bl_1bl	-	-	-	-	-	-	-	-	-	-	-	-	-	3903603_1bl_1bl;3846430_1bl_1bl	-	-	-
	1559	-	-	Bradi2g14460.1	Os05g0592100	Sb09g030550.1	-	-	-	-	-	-	3860961_1bl_1bl	3898110_1bl_1bl;3913311_1bl_1bl;3860961_1bl_1bl	-	3898110_1bl_1bl;3913311_1bl_1bl;3860961_1bl_1bl	-	3898110_1bl_1bl;3913311_1bl_1bl;3860961_1bl_1bl	-	-	-	-	-	-	-	-	3860961_1bl_1bl	3860961_1bl_1bl;3898110_1bl_1bl;3913311_1bl_1bl	-	WHE1121_G08_M15ZS	WHE1121_G08_M15ZS;WHE0837_C05_E09ZS
	1560	-	-	Bradi2g14450.1	Os05g0592300	Sb09g030570.1	-	-	-	-	-	-	-	3827824_1bl_1bl;3313676_1bl_1bl;3901527_1bl_1bl;3841371_1bl_1bl;3861379_1bl_1bl;3873844_1bl_1bl;3899364_1bl_1bl;3840011_1bl_1bl;3906275_1bl_1bl;3880823_1bl_1bl;3817359_1bl_1bl;3820563_1bl_1bl;3817143_1bl_1bl;3803865_1bl_1bl;3809263_1bl_1bl;3868855_1bl_1bl;3815686_1bl_1bl;3892326_1bl_1bl;3815350_1bl_1bl;3849322_1bl_1bl;3849321_1bl_1bl;3810050_1bl_1bl;3870684_1bl_1bl;3821266_1bl_1bl;3809473_1bl_1bl…	-	3827824_1bl_1bl;3313676_1bl_1bl;3898372_1bl_1bl;3821802_1bl_1bl;3901527_1bl_1bl;3841371_1bl_1bl;3861379_1bl_1bl;3873844_1bl_1bl;3899364_1bl_1bl;3840011_1bl_1bl;3906275_1bl_1bl;3817359_1bl_1bl;3820563_1bl_1bl;3817143_1bl_1bl;3803865_1bl_1bl;3868855_1bl_1bl;3815686_1bl_1bl;3892326_1bl_1bl;3815350_1bl_1bl;3849322_1bl_1bl;3849321_1bl_1bl;3870684_1bl_1bl;3821266_1bl_1bl;3809473_1bl_1bl;3881946_1bl_1bl…	-	3827824_1bl_1bl;3313676_1bl_1bl;3898372_1bl_1bl;3821802_1bl_1bl;3901527_1bl_1bl;3841371_1bl_1bl;3861379_1bl_1bl;3873844_1bl_1bl;3914994_1bl_1bl;3899364_1bl_1bl;3804334_1bl_1bl;3840011_1bl_1bl;3906275_1bl_1bl;3880823_1bl_1bl;3817359_1bl_1bl;3820563_1bl_1bl;3817143_1bl_1bl;3803865_1bl_1bl;3868855_1bl_1bl;3896862_1bl_1bl;3815686_1bl_1bl;3815350_1bl_1bl;3902788_1bl_1bl;3849322_1bl_1bl;3849321_1bl_1bl…	-	-	-	-	-	-	-	-	-	3901527_1bl_1bl;3892326_1bl_1bl;3817143_1bl_1bl;3841371_1bl_1bl;3853456_1bl_1bl;3917618_1bl_1bl;3804334_1bl_1bl;3313676_1bl_1bl;3821802_1bl_1bl;3797836_1bl_1bl;3881710_1bl_1bl;3809261_1bl_1bl;3881946_1bl_1bl;3870684_1bl_1bl;3868856_1bl_1bl;3898372_1bl_1bl;3825970_1bl_1bl;3858937_1bl_1bl;3791733_1bl_1bl;3809263_1bl_1bl;3759574_1bl_1bl;3825969_1bl_1bl;3908740_1bl_1bl;3815686_1bl_1bl;3858938_1bl_1bl…	-	-	-
	1561	-	-	Bradi2g14440.1	Os05g0592400	Sb09g030580.1	-	-	-	-	-	-	3920750_1bl_1bl	3920750_1bl_1bl	3920750_1bl_1bl	3920750_1bl_1bl	-	3920750_1bl_1bl	-	-	-	-	-	-	-	-	3920750_1bl_1bl	3920750_1bl_1bl	-	BRY_2298	BRY_2298
	1562	-	-	-	Os05g0592600	Sb09g030590.1	-	-	-	-	-	-	-	-	-	3794013_1bl_1bl	-	3794013_1bl_1bl	-	-	-	-	-	-	-	-	-	3794013_1bl_1bl	-	-	-
	1563	-	-	Bradi2g14420.1	-	-	-	-	-	-	-	-	-	2443242_1bl_1bl	-	-	-	-	-	-	-	-	-	-	-	-	-	2443242_1bl_1bl	-	-	-
	1564	-	-	-	Os05g0592800	Sb09g030600.1	-	-	-	-	-	-	-	-	-	2443242_1bl_1bl	-	2443242_1bl_1bl	-	-	-	-	-	-	-	-	-	2443242_1bl_1bl	-	-	-
	1565	-	-	Bradi2g14400.1	Os05g0593100	-	-	tplb0001h20	-	-	-	-	-	3803165_1bl_1bl;3906070_1bl_1bl	-	3803165_1bl_1bl;3906070_1bl_1bl	-	-	-	-	3803354_1bl_1bl	3803354_1bl_1bl	-	-	-	-	3803354_1bl_1bl	3906070_1bl_1bl;3803165_1bl_1bl;3803354_1bl_1bl	-	-	-
	1566	-	-	Bradi2g14340.1	-	Sb09g030650.1	-	-	-	-	-	-	3865693_1bl_1bl	3865693_1bl_1bl	-	-	3865693_1bl_1bl	3865693_1bl_1bl	-	-	-	-	-	-	-	-	3865693_1bl_1bl	3865693_1bl_1bl	-	-	-
	1567	-	-	Bradi2g14310.1	-	Sb09g030690.1	-	-	-	-	-	-	-	3836297_1bl_1bl	-	-	-	3827346_1bl_1bl;3896087_1bl_1bl;3836297_1bl_1bl	-	-	-	-	-	-	-	-	-	3896087_1bl_1bl;3836297_1bl_1bl;3827346_1bl_1bl	-	-	WHE2858_A04_B08ZS
	1568	-	-	Bradi2g14290.1	-	Sb09g030700.1	-	-	-	-	-	-	-	3896400_1bl_1bl	-	-	-	3896400_1bl_1bl	-	-	-	-	-	-	-	-	-	3896400_1bl_1bl	-	-	WHE0802_D01_G02ZS
	1569	-	-	-	-	Sb09g030730.1	-	-	-	-	-	-	-	-	-	-	-	3917246_1bl_1bl;3793359_1bl_1bl;3904429_1bl_1bl;3793360_1bl_1bl;3857324_1bl_1bl;3851674_1bl_1bl	-	-	-	-	-	-	-	-	-	3904429_1bl_1bl;3793359_1bl_1bl;3857324_1bl_1bl;3793360_1bl_1bl;3851674_1bl_1bl;3917246_1bl_1bl	-	-	WHE2867_B05_C09ZS;WHE0437_B12_C23ZS
	1570	-	-	-	Os05g0594800	-	-	-	tplb0014o14	-	-	-	-	-	-	-	-	-	-	-	-	-	3833717_1bl_1bl	3833717_1bl_1bl	-	-	3833717_1bl_1bl	3833717_1bl_1bl	-	WHE3022_H09_O18ZS	WHE3022_H09_O18ZS
	1571	3320709_1bl_synopGBS120698	284	-	-	-	-	-	-	-	3320709_1bl_1bl	3320709_1bl_1bl	-	-	-	-	-	-	-	-	-	-	-	-	-	-	3320709_1bl_1bl	3320709_1bl_1bl	-	-	-
	1572	3879359_1bl_synopGBS109825	284	-	-	-	-	-	-	-	3879359_1bl_1bl	3879359_1bl_1bl	-	-	-	-	-	-	-	-	-	-	-	-	-	-	3879359_1bl_1bl	3879359_1bl_1bl	-	-	-
	1573	3832066_1bl_synopGBS104473	284	-	-	-	-	-	-	-	3832066_1bl_1bl	3832066_1bl_1bl;3899184_1bl_1bl	-	-	-	-	-	-	-	-	-	-	-	-	-	-	3832066_1bl_1bl	3832066_1bl_1bl;3899184_1bl_1bl	-	-	-
		3845345_1bl_synopGBS117553	284	-	-	-	-	-	-	-	-	-	-	-	-	-	-	-	-	-	-	-	-	-	-	-	-	-	-	-	-
	1574	3820037_1bl_synopGBS119571	284	-	-	-	-	-	-	-	3820037_1bl_1bl	3820037_1bl_1bl	-	-	-	-	-	-	-	-	-	-	-	-	-	-	3820037_1bl_1bl	3820037_1bl_1bl	-	-	-
	1575	3795578_1bl_synopGBS111077	284	-	-	-	-	-	-	-	3795578_1bl_1bl	3795578_1bl_1bl	-	-	-	-	-	-	-	-	-	-	-	-	-	-	3795578_1bl_1bl	3795578_1bl_1bl	-	-	-
	1576	3817963_1bl_synopGBS126511	284.5	-	-	-	-	-	-	-	3817963_1bl_1bl	3817963_1bl_1bl	-	-	-	-	-	-	-	-	-	-	-	-	-	-	3817963_1bl_1bl	3817963_1bl_1bl	-	-	-
		3840749_1bl_synopGBS115106	284.5	-	-	-	-	-	-	-	-	-	-	-	-	-	-	-	-	-	-	-	-	-	-	-	-	-	-	-	-
	1577	3912076_1bl_synopGBS105116	284.5	-	-	-	-	-	-	-	3912076_1bl_1bl	3912076_1bl_1bl;3873500_1bl_1bl;3856797_1bl_1bl	-	-	-	-	-	-	-	-	-	-	-	-	-	-	3912076_1bl_1bl	3912076_1bl_1bl;3856797_1bl_1bl;3873500_1bl_1bl	-	-	-
	1578	3793532_1bl_synopGBS117904	285	-	-	-	-	-	-	-	3793532_1bl_1bl	3793532_1bl_1bl	-	-	-	-	-	-	-	-	-	-	-	-	-	-	3793532_1bl_1bl	3793532_1bl_1bl	-	-	-
	1579	3845345_1bl_synopGBS101898	285	Bradi2g14250.1	Os05g0595100	-	-	-	-	-	3845345_1bl_1bl	3917021_1bl_1bl;3845345_1bl_1bl;3917020_1bl_1bl	-	-	-	-	-	-	-	-	-	-	-	-	-	-	3845345_1bl_1bl	3917021_1bl_1bl;3917020_1bl_1bl;3845345_1bl_1bl	WHE3305_F03_K05ZS	WHE3305_F03_K05ZS	WHE3305_F03_K05ZS
	1580	-	-	Bradi2g14220.1	Os05g0595300	-	-	tplb0007o19	-	-	-	-	3852452_1bl_1bl	3916558_1bl_1bl;3916557_1bl_1bl;3916793_1bl_1bl;3806785_1bl_1bl;3852452_1bl_1bl	-	3916558_1bl_1bl;3916557_1bl_1bl;3916793_1bl_1bl;3806785_1bl_1bl;3852452_1bl_1bl	-	-	-	-	3852452_1bl_1bl	3852452_1bl_1bl	-	-	-	-	3852452_1bl_1bl	3916557_1bl_1bl;3916793_1bl_1bl;3852452_1bl_1bl;3806785_1bl_1bl;3916558_1bl_1bl	-	WHE0914_G08_M16ZT	WHE2165_B12_D23ZT;WHE0871_B08_C15ZT;WHE0914_G08_M16ZT
	1581	-	-	Bradi2g14200.1	Os05g0595500	-	-	-	-	-	-	-	3806812_1bl_1bl	3806812_1bl_1bl	-	3806812_1bl_1bl	-	-	-	-	-	-	-	-	-	-	3806812_1bl_1bl	3806812_1bl_1bl	-	-	-
	1582	-	-	Bradi2g14160.1	-	-	-	-	-	-	-	-	3859302_1bl_1bl	3859302_1bl_1bl	-	-	-	-	-	-	-	-	-	-	-	-	3859302_1bl_1bl	3859302_1bl_1bl	-	WHE1453_E02_J03ZS	WHE1453_E02_J03ZS
	1583	-	-	Bradi2g14110.1	-	-	-	-	-	-	-	-	-	3866754_1bl_1bl;3916898_1bl_1bl	-	-	-	-	-	-	-	-	-	-	-	-	-	3916898_1bl_1bl;3866754_1bl_1bl	-	-	WHE2955_E11_I21ZT
	1584	3888969_1bl_synopGBS111730	286	-	-	-	-	-	-	-	3888969_1bl_1bl	3843065_1bl_1bl;3917833_1bl_1bl;3801916_1bl_1bl;3898898_1bl_1bl;3867143_1bl_1bl;3837914_1bl_1bl;3888969_1bl_1bl	-	-	-	-	-	-	-	-	-	-	-	-	-	-	3888969_1bl_1bl	3898898_1bl_1bl;3801916_1bl_1bl;3837914_1bl_1bl;3867143_1bl_1bl;3843065_1bl_1bl;3917833_1bl_1bl;3888969_1bl_1bl	-	-	-
	1585	3899144_1bl_synopGBS117640	286	-	-	-	-	-	-	-	3899144_1bl_1bl	3899144_1bl_1bl	-	-	-	-	-	-	-	-	-	-	-	-	-	-	3899144_1bl_1bl	3899144_1bl_1bl	-	-	-
	1586	1183117_1bl_synopGBS104160	286.5	-	-	-	-	-	-	-	1183117_1bl_1bl	1183117_1bl_1bl	-	-	-	-	-	-	-	-	-	-	-	-	-	-	1183117_1bl_1bl	1183117_1bl_1bl	-	-	-
	1587	3913197_1bl_synopGBS129790	287	-	-	-	-	-	-	-	3913197_1bl_1bl	3913197_1bl_1bl	-	-	-	-	-	-	-	-	-	-	-	-	-	-	3913197_1bl_1bl	3913197_1bl_1bl	-	-	-
	1588	3900830_1bl_synopGBS104614	287	-	-	-	-	-	-	-	3900830_1bl_1bl	3900830_1bl_1bl	-	-	-	-	-	-	-	-	-	-	-	-	-	-	3900830_1bl_1bl	3900830_1bl_1bl	-	-	-
	1589	3851307_1bl_synopGBS119264	288	-	-	-	-	-	-	-	3851307_1bl_1bl	3917737_1bl_1bl;3851307_1bl_1bl	-	-	-	-	-	-	-	-	-	-	-	-	-	-	3851307_1bl_1bl	3851307_1bl_1bl;3917737_1bl_1bl	-	-	-
	1590	3915459_1bl_synopGBS101658	288.5	-	-	-	-	-	-	-	3915459_1bl_1bl	3915459_1bl_1bl;3916947_1bl_1bl;3915460_1bl_1bl;3917537_1bl_1bl;3836256_1bl_1bl;3918580_1bl_1bl	-	-	-	-	-	-	-	-	-	-	-	-	-	-	3915459_1bl_1bl	3836256_1bl_1bl;3915460_1bl_1bl;3917537_1bl_1bl;3916947_1bl_1bl;3918580_1bl_1bl;3915459_1bl_1bl	-	-	-
	1591	3806487_1bl_synopGBS119312	294	-	-	-	-	-	-	-	3806487_1bl_1bl	3806487_1bl_1bl	-	-	-	-	-	-	-	-	-	-	-	-	-	-	3806487_1bl_1bl	3806487_1bl_1bl	-	-	-
	1592	3908989_1bl_synopGBS101667	295	-	-	-	-	-	-	-	3908989_1bl_1bl	3908989_1bl_1bl	-	-	-	-	-	-	-	-	-	-	-	-	-	-	3908989_1bl_1bl	3908989_1bl_1bl	-	-	-
	1593	3868302_1bl_synopGBS125248	295	-	-	-	-	-	-	-	3868302_1bl_1bl	3868302_1bl_1bl	-	-	-	-	-	-	-	-	-	-	-	-	-	-	3868302_1bl_1bl	3868302_1bl_1bl	-	-	-

## Sheet: Feuil4
Additional file 11. GZ Poland wheat map
syntenic block	start BD genes	stop Bd genes	number of genes	total number of anchored marker	nb of recombination event	max genetic distance	oriented	nb of common genes with 1BL physicam map based ordering	deletion bin
BS1	Bradi3g34270	Bradi3g24417	515	3	1	3	yes	132	1BL6, 1BL11, C-1BL11	inversion
BS2	Bradi2g26200	Bradi2g30170	150	1	0	0	no	51	1BL1	inversion
BS3	Bradi2g22927	Bradi2g26190	257	2	1	1	yes	70	1BL1	inversion
BS4	Bradi2g22907	Bradi2g17050	434	8	6	61	yes	98	1BL1, 1BL14, 1BL2, 1BL8
BS5	Bradi2g16627	Bradi2g16970	35	2	1	1.5	yes	8	1BL8, 1BL3	inversion
BS6	Bradi2g16610	Bradi2g16040	64	1	0	0	no	17	1BL3
BS7	Bradi2g15260	Bradi2g15980	61	2	1	5	yes	14	1BL3	inversion
BS8	Bradi2g15127	Bradi2g14110	77	2	1	2.5	yes	20	1BL3, 1BL4
